# Supplementary material for: Genome-wide genetic and epigenetic analyses of pancreatic acinar cell carcinomas reveal aberrations in genome stability
Source: Nat Commun. 2017 Nov 6;8:1323. doi: 10.1038/s41467-017-01118-x (PMC5673892; doi:10.1038/s41467-017-01118-x)
Supplement: Supplementary file 5 — Supplementary Data 2 [file 41467_2017_1118_MOESM5_ESM.xlsx]

## Sheet: somatic signatures
	Signature.1	Signature.2	Signature.3	Signature.4	Signature.5	Signature.6	Signature.7	Signature.8	Signature.9	Signature.10	Signature.11	Signature.12	Signature.13	Signature.14	Signature.15	Signature.16	Signature.17	Signature.18	Signature.19	Signature.20	Signature.21	Signature.22	Signature.23	Signature.24	Signature.25	Signature.26	Signature.27	Signature.28	Signature.29	Signature.30
FF-18	0	0	0	0.326671	0	0	0.0983615	0	0	0.194842	0	0	0	0	0	0	0	0	0	0.368957	0	0	0	0	0	0	0	0	0	0
FFPE-9	0.558155	0.13914	0	0	0	0	0	0	0	0	0	0	0	0	0	0	0	0.145339	0	0	0	0	0	0	0	0	0	0	0	0
FFPE-16	0.409542	0	0.156649	0	0	0.148123	0	0	0	0	0	0	0	0	0.0873213	0	0	0	0	0	0	0	0	0	0	0	0	0	0	0
FFPE-4	0.271796	0	0.276125	0.293122	0	0	0	0	0	0	0	0	0	0	0.0629947	0	0	0	0	0	0	0	0	0	0	0	0	0	0	0
FFPE-14	0.412819	0	0.103464	0	0	0.414624	0	0	0	0	0	0	0	0	0	0	0	0	0	0	0	0	0	0	0	0	0	0	0	0
FFPE-13	1	0	0	0	0	0	0	0	0	0	0	0	0	0	0	0	0	0	0	0	0	0	0	0	0	0	0	0	0	0
FFPE-15	0.396288	0	0	0	0	0.251062	0.0693698	0	0	0.0699876	0	0	0	0	0	0	0	0	0	0	0	0	0	0	0	0	0	0	0.0876748	0
FF-11	0.122166	0	0.169841	0	0	0.321961	0	0	0	0.158794	0	0	0	0	0.070737	0	0	0	0	0	0.0694036	0	0	0	0	0	0	0	0	0
FFPE-10	0.293164	0.0749677	0.245291	0.216185	0	0	0.063357	0	0	0	0	0	0	0	0	0	0	0	0	0	0	0	0	0	0	0	0	0	0	0
FFPE-K1	0.574488	0	0.0925873	0.272996	0	0	0	0	0	0	0	0	0	0	0	0	0	0	0	0	0	0	0	0	0	0	0	0	0	0
FFPE-8	0.292053	0.194181	0	0.0937069	0	0	0.155622	0	0	0	0	0	0	0	0	0.0634214	0	0	0	0	0	0	0	0	0	0	0	0	0.100064	0
FFPE-6	0.434839	0	0.197839	0.131117	0	0	0	0	0	0	0	0	0	0	0	0	0	0	0	0	0	0	0	0	0.10423	0	0	0	0	0
FFPE-7	0.500804	0.112034	0	0	0	0	0	0	0	0	0	0	0	0	0.231726	0	0	0	0	0	0	0	0	0	0	0	0	0	0	0
FFPE-23	0.765017	0.114607	0	0.110129	0	0	0	0	0	0	0	0	0	0	0	0	0	0	0	0	0	0	0	0	0	0	0	0	0	0
FFPE-21	0.45909	0	0	0.109438	0	0	0	0.232182	0	0	0	0	0	0	0	0	0	0	0	0	0	0	0	0.0935921	0	0	0	0	0	0
FFPE-20	0.509016	0	0	0.355986	0	0	0	0	0	0	0	0	0	0	0	0	0	0	0	0.0702329	0	0	0	0	0	0	0	0	0	0
FFPE-19	0.234755	0	0	0	0	0.540245	0.13151	0	0	0	0	0	0	0	0	0	0	0	0	0	0	0	0	0	0	0	0	0	0	0
FFPE-12	0.464999	0.0799488	0	0	0	0	0	0	0	0	0.0685633	0	0	0	0	0.168549	0	0	0	0	0	0	0	0	0	0	0	0	0.0755598	0
FFPE-1	0.314379	0	0.0746704	0.152052	0	0	0	0.109485	0	0	0	0	0	0	0	0	0	0	0	0	0	0	0	0.105738	0	0	0	0	0	0
FF-5	0.30412	0	0	0	0	0	0	0	0	0	0	0	0	0	0	0.150039	0	0.532299	0	0	0	0	0	0	0	0	0	0	0	0
FF-22	0.233444	0	0.295423	0.156347	0	0.137779	0	0	0	0.0687163	0	0	0	0	0	0	0	0	0	0	0.0644011	0	0	0	0	0	0	0	0	0
FF-17	0	0	0.118485	0.12807	0.205283	0.277002	0	0	0	0	0	0	0	0	0.100583	0	0	0	0	0	0	0	0	0	0	0	0	0	0	0
