# Supplementary material for: Genome-wide genetic and epigenetic analyses of pancreatic acinar cell carcinomas reveal aberrations in genome stability
Source: Nat Commun. 2017 Nov 6;8:1323. doi: 10.1038/s41467-017-01118-x (PMC5673892; doi:10.1038/s41467-017-01118-x)
Supplement: Supplementary file 7 — Supplementary Data 4 [file 41467_2017_1118_MOESM7_ESM.xlsx]

## Sheet: cohort1.rank.cutoffs
regions	rank cutoff
gene bodies	1494
promoters	1252
cpgislands	1521
promoter CpG islands	583

## Sheet: cohort1.dmr.promoters
id	Chromosome	Start	End	symbol	entrezID	mean.mean.Normal	mean.mean.Tumor	mean.mean.diff	mean.mean.quot.log2	comb.p.val	comb.p.adj.fdr	combinedRank	num.sites	mean.num.na.Normal	mean.num.na.Tumor	mean.mean.covg.Normal	mean.mean.covg.Tumor	mean.nsamples.covg.thres5.Normal	mean.nsamples.covg.thres5.Tumor
ENSG00000227232	chr1	29307	31306	WASH7P	653635;100287171	0.227465	0.218327	0.00913771	0.0872782	0.329548	0.397758	24499	3	0	0	11.1905	10.8485	20.6667	21.6667
ENSG00000243485	chr1	28054	30053	MIR1302-10;MIR1302-11;MIR1302-2;MIR1302-9	100302278;100422831;100422834;100422919	0.227465	0.218327	0.00913771	0.0872782	0.329548	0.397758	24499	3	0	0	11.1905	10.8485	20.6667	21.6667
ENSG00000186092	chr1	67591	69590	OR4F5	79501	0.51764	0.5977	-0.0800597	-0.203805	0.0200122	0.0895823	9340	1	0	0	13	14	21	22
ENSG00000239664	chr1	532379	534378	NA	NA	0.751495	0.770038	-0.0185425	-0.0447279	0.3767	0.43696	25492	2	0	0	13.6429	14.4091	21	22
ENSG00000223659	chr1	563891	565890	NA	101928626	0.104155	0.0940982	0.0100569	0.13305	0.0353846	0.120809	21051	1	0	0	14.1905	12.2727	21	21
ENSG00000225630	chr1	563520	565519	MTND2P28	NA	0.104155	0.0940982	0.0100569	0.13305	0.0353846	0.120809	21051	1	0	0	14.1905	12.2727	21	21
ENSG00000237973	chr1	564954	566953	NA	101926970;102465432	0.137133	0.143015	-0.00588218	-0.00890321	0.192042	0.28626	28311	4	0	0	13.8333	12.9659	20.75	21.5
ENSG00000229344	chr1	566637	568636	NA	NA	0.149261	0.145779	0.00348213	0.0389042	0.433701	0.485794	26866	10	0	0	14.4333	13.8136	20.9	21.8
ENSG00000240409	chr1	567415	569414	MTATP8P1	NA	0.201061	0.193565	0.00749606	0.065688	0.333346	0.401082	24577	4	0	0	13.3571	12.6023	21	21.5
ENSG00000248527	chr1	567576	569575	MTATP6P1	NA	0.195254	0.191604	0.00364953	0.0368919	0.284508	0.361158	26730	4	0	0	13.0119	12.6364	21	21.25
ENSG00000198744	chr1	568256	570255	NA	101929612	0.163791	0.164671	-0.000880229	0.0139023	0.340516	0.40696	28959	5	0	0	13.7143	12.8364	20.8	21.8
ENSG00000224956	chr1	663028	665027	NA	NA	0.824964	0.794152	0.0308114	0.0542448	0.358261	0.42149	25135	1	0	0	12	11.8636	21	22
ENSG00000228327	chr1	713507	715506	NA	100288069;101929540	0.0888652	0.0846475	0.00421775	0.0484713	0.112876	0.21728	26228	8	0	0	13.4048	12.9261	20.75	21.75
ENSG00000237491	chr1	712650	714649	NA	100287934;101930657	0.0888652	0.0846475	0.00421775	0.0484713	0.112876	0.21728	26228	8	0	0	13.4048	12.9261	20.75	21.75
ENSG00000240453	chr1	752593	754592	NA	NA	0.83827	0.729716	0.108554	0.197551	0.176124	0.273003	19077	1	0	0	12.9048	11.5	21	21
ENSG00000225880	chr1	762403	764402	LINC00115	79854;101927535	0.041764	0.0480717	-0.00630772	-0.192287	0.311486	0.383023	24366	7	0	0	12.1701	11.6948	20.7143	22
ENSG00000228794	chr1	761488	763487	LINC01128	643837	0.0413548	0.0470053	-0.00565051	-0.172115	0.356734	0.420262	25101	8	0	0	12.3929	12.0114	20.75	22
ENSG00000230368	chr1	811784	813783	FAM41C	284593	0.614684	0.549764	0.0649209	0.174585	0.0185473	0.0856388	11242	5	0	0	13.981	13.7273	20.8	22
ENSG00000272438	chr1	838714	840713	NA	NA	0.568684	0.459962	0.108721	0.440807	0.000328139	0.00606084	3315	4	0	0	13.4048	13.3636	20.75	22
ENSG00000230699	chr1	845315	847314	NA	284600	0.444046	0.329474	0.114572	0.412933	0.00162502	0.0184968	3340	6	0	0	12.5079	12.5	20.8333	21.5
ENSG00000241180	chr1	848051	850050	NA	NA	0.604975	0.498606	0.106369	0.420946	0.00154192	0.0179001	3445	5	0	0	13.7238	13.1182	21	21.6
ENSG00000223764	chr1	855897	857896	NA	NA	0.358925	0.293097	0.0658277	0.33937	0.00138253	0.0166055	6506	5	0	0	12.4286	12.3545	21	21.8
ENSG00000187634	chr1	858760	860759	SAMD11	148398	0.195797	0.186766	0.00903174	0.0381136	0.386017	0.444852	25660	7	0	0	12.2925	11.9805	21	21.8571
ENSG00000268179	chr1	865946	867945	NA	NA	0.743868	0.775502	-0.031634	-0.0567128	0.0618546	0.160942	22582	2	0	0	11.4762	11.8864	21	22
ENSG00000188976	chr1	894190	896189	NOC2L	26155	0.315726	0.305648	0.0100779	0.0725139	0.25721	0.339143	22427	8	0	0	12.1905	11.9773	20.625	21.5
ENSG00000187961	chr1	894467	896466	KLHL17	339451	0.345926	0.325601	0.0203244	0.154495	0.13101	0.234495	16519	9	0	0	12	11.904	20.7778	21.4444
ENSG00000187583	chr1	900377	902376	PLEKHN1	84069	0.51546	0.45848	0.0569794	0.313445	0.0105001	0.0621826	7493	12	0	0	14.4762	14.178	20.9167	21.9167
ENSG00000187642	chr1	916998	918997	C1orf170	84808	0.477693	0.403974	0.0737183	0.256857	0.0294914	0.10946	7966	9	0	0	12.7619	12.4949	21	21.7778
ENSG00000272512	chr1	932932	934931	NA	NA	0.236049	0.263727	-0.0276786	-0.117568	0.14166	0.244044	17165	10	0	0	12.7381	12.5682	20.3	21.6
ENSG00000188290	chr1	935053	937052	HES4	57801	0.138012	0.117445	0.0205673	0.224902	0.0596751	0.158284	15149	11	0	0	11.6753	11.2438	20.5455	21.5455
ENSG00000231702	chr1	943110	945109	NA	NA	0.680748	0.678813	0.00193481	0.00498438	0.70528	0.72841	28869	7	0	0	13.6939	13.1623	21	21.8571
ENSG00000224969	chr1	948074	950073	NA	NA	0.528695	0.454443	0.0742521	0.169598	0.0946971	0.198616	14099	8	0	0	13.8929	14.5057	21	22
ENSG00000187608	chr1	947303	949302	ISG15	9636	0.208836	0.208882	-4.67177e-05	0.0634557	0.538602	0.577756	29540	4	0	0	14.119	14.6364	21	22
ENSG00000188157	chr1	954003	956002	AGRN	375790	0.0861722	0.0803632	0.00580902	0.0430039	0.155984	0.255565	24826	8	0	0	13.0179	12.4773	20.875	21.625
ENSG00000242590	chr1	988913	990912	NA	NA	0.890073	0.874001	0.0160725	0.0265682	0.129882	0.23338	25984	7	0	0	13.7279	13.7922	20.8571	21.8571
ENSG00000217801	chr1	993614	995613	NA	100288175	0.142459	0.133476	0.00898313	0.0280554	0.204143	0.29565	25800	4	0	0	12.7143	12.1591	20.75	22
ENSG00000273443	chr1	998169	1000168	NA	NA	0.222653	0.178177	0.0444761	0.394374	0.000301671	0.00572208	9289	6	0	0	13.3492	13.8106	21	22
ENSG00000237330	chr1	1009188	1011187	RNF223	401934	0.556176	0.48217	0.0740063	0.222874	0.0558927	0.153051	10799	2	0	0	14.2381	14.9091	21	22
ENSG00000131591	chr1	1051242	1053241	C1orf159	54991	0.267792	0.243269	0.0245228	0.0779118	0.282147	0.359318	23220	12	0	0	12.4365	12.3523	20.8333	21.8333
ENSG00000223823	chr1	1070897	1072896	NA	254099	0.293459	0.219914	0.0735444	0.35039	0.0276928	0.106186	7712	3	0	0	12.8889	11.9545	21	22
ENSG00000207730	chr1	1100984	1102983	MIR200B	406984	0.628625	0.611077	0.0175475	0.0526474	0.2366	0.322255	23033	10	0	0	12.8143	12.3773	20.7	21.4
ENSG00000207607	chr1	1101743	1103742	MIR200A	406983	0.748483	0.717677	0.0308069	0.0563686	0.212305	0.301958	22614	11	0	0	13.2684	13.0124	20.8182	21.5455
ENSG00000198976	chr1	1102885	1104884	MIR429	554210	0.761363	0.667508	0.0938559	0.203888	0.0261422	0.103142	9333	12	0	0	13.2817	12.9508	20.75	21.5833
ENSG00000272141	chr1	1103237	1105236	NA	NA	0.780662	0.669225	0.111437	0.242374	0.0104729	0.0621253	7346	9	0	0	13.0741	12.7071	20.6667	21.4444
ENSG00000205231	chr1	1114436	1116435	TTLL10-AS1	100506376	0.80363	0.773679	0.0299506	0.0594129	0.1009	0.205018	22280	13	0	0	12.9524	13.1818	20.8462	22
ENSG00000162571	chr1	1107764	1109763	TTLL10	254173	0.722247	0.671247	0.0510003	0.114844	0.162313	0.261087	18383	8	0	0	12.5714	13.3409	20.625	22
ENSG00000186891	chr1	1141572	1143571	TNFRSF18	8784	0.211511	0.243293	-0.0317822	-0.417851	0.237104	0.322494	21741	10	0	0	13.5143	13.1136	21	21.8
ENSG00000186827	chr1	1149019	1151018	TNFRSF4	7293	0.629673	0.583717	0.0459558	0.139286	0.122193	0.226219	15971	10	0	0	13.3857	13.2818	21	22
ENSG00000078808	chr1	1166912	1168911	SDF4	51150	0.423723	0.43636	-0.012637	-0.0339276	0.074663	0.175631	25087	8	0	0	11.506	11.5057	20.125	21.625
ENSG00000176022	chr1	1166129	1168128	B3GALT6	126792	0.119061	0.124843	-0.00578205	-0.0194148	0.299846	0.373715	26936	6	0	0	12.5397	12.4697	20.3333	21.8333
ENSG00000184163	chr1	1181603	1183602	FAM132A	388581	0.389213	0.366252	0.0229609	-0.0444667	0.0505682	0.145264	23922	7	0	0	12.6939	12.2273	20.7143	21.5714
ENSG00000260179	chr1	1186215	1188214	NA	NA	0.749218	0.73211	0.0171086	0.0315178	0.565689	0.601791	27797	3	0	0	13.6508	13.0152	21	21.6667
ENSG00000160087	chr1	1208766	1210765	UBE2J2	118424	0.195294	0.175151	0.0201429	0.0918216	0.209841	0.300218	20668	5	0	0	13.7905	13.7	21	22
ENSG00000230415	chr1	1209103	1211102	NA	NA	0.195294	0.175151	0.0201429	0.0918216	0.209841	0.300218	20668	5	0	0	13.7905	13.7	21	22
ENSG00000131584	chr1	1244490	1246489	ACAP3	116983	0.526258	0.445771	0.0804868	0.261315	0.005778	0.0426194	6562	8	0	0	14.1607	12.892	20.875	21.75
ENSG00000169972	chr1	1242447	1244446	PUSL1	126789	0.073203	0.0706676	0.00253538	0.0157931	0.163507	0.262177	27683	11	0	0	13.2771	13.186	20.6364	22
ENSG00000127054	chr1	1259572	1261571	CPSF3L	54973;102465435	0.186969	0.174702	0.0122671	0.0927011	0.293807	0.368439	23581	9	0	0	12.2487	12.1616	21	21.6667
ENSG00000240731	chr1	1253570	1255569	NA	NA	0.767972	0.727096	0.0408759	0.0869352	0.120617	0.225004	19421	4	0	0	13.7619	13.7159	21	22
ENSG00000224051	chr1	1258636	1260635	GLTPD1	80772	0.168326	0.159105	0.0092209	0.0872955	0.296549	0.370949	23640	8	0	0	11.2262	11.6193	21	21.625
ENSG00000169962	chr1	1265194	1267193	TAS1R3	83756	0.57601	0.462886	0.113124	0.320283	0.0090256	0.056714	4854	10	0	0	13.2714	13.7955	21	21.9
ENSG00000107404	chr1	1284231	1286230	DVL1	1855	0.0614116	0.0564521	0.00495947	0.101192	0.17928	0.275495	25585	5	0	0	12.781	12.0818	20.6	21.6
ENSG00000162576	chr1	1296658	1298657	MXRA8	54587	0.563241	0.679072	-0.115831	-0.296943	0.00542146	0.0409417	5448	6	0	0	13.0079	13.0758	20.8333	21.8333
ENSG00000175756	chr1	1310376	1312375	AURKAIP1	54998	0.369092	0.312127	0.0569643	0.143364	0.100882	0.205001	14552	5	0	0	13.6476	13.7727	20.8	22
ENSG00000223663	chr1	1312546	1314545	NA	NA	0.876851	0.894991	-0.0181399	-0.0292116	0.119811	0.224009	25661	1	0	0	8.19048	8	20	17
ENSG00000221978	chr1	1334209	1336208	CCNL2	81669	0.0581809	0.0545019	0.00367897	0.0826852	0.279972	0.357611	26704	10	0	0	12.9524	12.9455	20.8	21.7
ENSG00000224870	chr1	1333402	1335401	NA	NA	0.0657663	0.0638357	0.00193061	0.0393145	0.285649	0.362023	28183	9	0	0	11.8095	11.8687	20.6667	21.6667
ENSG00000242485	chr1	1342194	1344193	MRPL20	55052	0.146514	0.149757	-0.00324221	-0.105671	0.0778265	0.179489	27051	10	0	0	12.3714	12.2136	20.9	21.8
ENSG00000264293	chr1	1340633	1342632	RN7SL657P	NA	0.0741176	0.0817382	-0.00762056	-0.220147	0.00818083	0.0533911	23169	5	0	0	11.5714	12.0818	21	22
ENSG00000272455	chr1	1342976	1344975	NA	NA	0.24749	0.237915	0.0095742	0.0993653	0.309151	0.381457	23964	5	0	0	12.781	12.5	20.8	21.8
ENSG00000235098	chr1	1356650	1358649	ANKRD65	441869	0.731789	0.528351	0.203438	0.530992	4.18553e-05	0.00136161	2283	7	0	0	13.9728	14.0714	21	22
ENSG00000225905	chr1	1354125	1356124	NA	NA	0.510507	0.324397	0.18611	0.638357	0.000288765	0.00554125	1711	1	0	0	13.4286	12.0909	21	22
ENSG00000205116	chr1	1360008	1362007	TMEM88B	643965	0.708771	0.683149	0.0256218	0.0586829	0.0750822	0.176153	22363	7	0	0	13.7823	13.2208	21	21.5714
ENSG00000225285	chr1	1369454	1371453	NA	NA	0.386767	0.248328	0.138439	0.616139	7.65956e-05	0.00213077	2141	10	0	0	13.2048	12.8955	20.9	21.7
ENSG00000179403	chr1	1368741	1370740	VWA1	64856	0.463878	0.291329	0.172549	0.684454	2.3004e-05	0.000854586	1519	8	0	0	13.2619	12.8125	20.875	21.75
ENSG00000215915	chr1	1383569	1385568	ATAD3C	219293	0.604507	0.614197	-0.00968925	0.00886369	0.0358285	0.12164	28316	5	0	0	14.5048	14.0091	21	21.8
ENSG00000160072	chr1	1405643	1407642	ATAD3B	83858	0.153803	0.134219	0.0195835	0.157601	0.0732201	0.174051	15575	8	0	0	12.3929	12.6307	21	21.875
ENSG00000197785	chr1	1446031	1448030	ATAD3A	55210;83858	0.0983724	0.0936346	0.00473782	0.0990106	0.313264	0.384284	25780	7	0	0	12.7211	11.8831	20.2857	21.5714
ENSG00000205090	chr1	1475334	1477333	TMEM240	339453	0.567889	0.590639	-0.0227507	-0.28525	0.0169983	0.0816349	14378	12	0	0	12.5278	12.4735	20.6667	21.8333
ENSG00000160075	chr1	1509750	1511749	SSU72	29101	0.0957479	0.0843341	0.0114138	0.0831101	0.214064	0.303252	20874	9	0	0	13.1111	12.8384	20.6667	22
ENSG00000215791	chr1	1499405	1501404	NA	NA	0.889272	0.835227	0.0540443	0.0868205	0.028187	0.107232	19427	3	0	0	14.0476	13.3182	21	22
ENSG00000215014	chr1	1508855	1510854	NA	NA	0.0980444	0.0849223	0.0131221	0.117774	0.209855	0.300223	20670	9	0	0	13.3492	13.0657	20.6667	22
ENSG00000236684	chr1	1513636	1515635	NA	NA	0.51445	0.519633	-0.00518279	-0.0141872	0.853246	0.864471	29187	1	0	0	12.8095	12.5909	21	22
ENSG00000228594	chr1	1534977	1536976	C1orf233	643988	0.223205	0.232609	-0.00940329	-0.32769	0.548268	0.586275	27654	4	0	0	12.0952	12.6364	20.75	21.75
ENSG00000272106	chr1	1550676	1552675	NA	NA	0.0939325	0.0876618	0.00627073	0.0440409	0.188664	0.283284	24405	8	0	0	12.5	11.8182	20.625	21.625
ENSG00000197530	chr1	1549295	1551294	MIB2	142678	0.100852	0.0894812	0.0113706	0.120506	0.120873	0.225168	20113	13	0	0	12.8168	11.8217	20.7692	21.6154
ENSG00000189409	chr1	1565974	1567973	MMP23B	8510	0.448848	0.580689	-0.131841	-0.406259	0.00574456	0.0425106	3996	7	0	0	12.7891	12.1818	20.7143	22
ENSG00000248333	chr1	1589974	1591973	CDK11B	984;728642	0.0516411	0.0549757	-0.00333456	-0.0414349	0.119426	0.223668	26997	8	0	0	11.4762	11.8409	20.875	22
ENSG00000272004	chr1	1589286	1591285	NA	NA	0.0518928	0.0549674	-0.00307459	-0.0393072	0.149472	0.250668	27194	9	0	0	11.6825	11.9192	20.8889	22
ENSG00000189339	chr1	1623668	1625667	SLC35E2B	728661	0.243024	0.179501	0.0635239	0.276347	0.00240703	0.0239447	6749	2	0	0	15.0714	14.7727	21	22
ENSG00000269737	chr1	1601929	1603928	NA	NA	0.885111	0.837532	0.0475786	0.0882487	0.046157	0.138922	19283	8	0	0	14.3095	13.892	21	21.875
ENSG00000269227	chr1	1603214	1605213	NA	NA	0.862504	0.846998	0.015506	0.0257884	0.689598	0.713784	28569	3	0	0	15.5714	14.4394	21	22
ENSG00000215914	chr1	1629869	1631868	MMP23A	NA	0.75051	0.69867	0.05184	0.0988212	0.00994678	0.0603109	18172	3	0	0	14.5238	13.5152	21	22
ENSG00000008128	chr1	1655267	1657266	CDK11A	984;728642	0.317979	0.247492	0.0704868	0.151213	0.0239524	0.0982652	13164	6	0	0	13.2619	13.9242	20.8333	21.8333
ENSG00000268575	chr1	1668628	1670627	NA	NA	0.870146	0.851439	0.0187069	0.0315077	0.101689	0.205778	25388	4	0	0	11.1548	11.7273	20.5	21
ENSG00000227775	chr1	1654451	1656450	NA	NA	0.0513704	0.0524523	-0.00108193	0.0085495	0.361616	0.424524	28819	4	0	0	13.369	13.8182	20.75	21.75
ENSG00000215790	chr1	1676932	1678931	SLC35E2	9906;728661	0.086497	0.0835366	0.00296042	0.0459151	0.510389	0.552725	27306	7	0	0	13.6803	12.6753	21	21.8571
ENSG00000008130	chr1	1711397	1713396	NADK	65220	0.571098	0.514344	0.0567542	0.438311	0.000718892	0.0104259	7538	2	0	0	14.5714	13.5455	20	22
ENSG00000078369	chr1	1821996	1823995	GNB1	2782	0.147532	0.136336	0.0111964	0.0853248	0.237518	0.322838	21755	8	0	0	13.2381	12.3011	21	21.75
ENSG00000231050	chr1	1821410	1823409	NA	NA	0.134596	0.124436	0.0101599	0.0866261	0.277481	0.355535	23079	10	0	0	12.6667	11.9545	20.8	21.7
ENSG00000169885	chr1	1844766	1846765	CALML6	163688	0.569044	0.596307	-0.0272631	-0.0688247	0.097565	0.201505	21297	9	0	0	12.6349	12.7424	20.6667	21.6667
ENSG00000178821	chr1	1850213	1852212	TMEM52	339456	0.376381	0.35854	0.0178414	0.0495961	0.2548	0.337259	23329	17	0	0	12.6583	12.6417	20.7647	21.5294
ENSG00000142609	chr1	1934777	1936776	C1orf222	85452	0.327714	0.433006	-0.105292	-0.712398	0.0118367	0.066602	5255	8	0	0	12.8155	13.4943	20.5	21.75
ENSG00000233542	chr1	1946470	1948469	NA	NA	0.41749	0.356305	0.0611851	0.222845	0.0869644	0.189639	13560	1	0	0	10.6667	11.5455	21	22
ENSG00000187730	chr1	1949280	1951279	GABRD	2563	0.420024	0.458704	-0.03868	-0.313104	0.0884378	0.191417	13662	6	0	0	12.5397	11.3485	20.6667	21.5
ENSG00000226969	chr1	1981010	1983009	NA	NA	0.157766	0.158957	-0.00119141	0.0838328	0.0707549	0.171488	28747	7	0	0	12.9864	12.487	20.7143	22
ENSG00000067606	chr1	1980409	1982408	PRKCZ	5590	0.123879	0.106349	0.01753	0.189851	0.0553457	0.152259	16531	5	0	0	13.2667	12.8545	20.6	22
ENSG00000271806	chr1	2076219	2078218	NA	NA	0.879354	0.765778	0.113576	0.197114	0.0164808	0.0800648	9764	1	0	0	12.2857	11.6818	20	22
ENSG00000182873	chr1	2115329	2117328	NA	NA	0.923972	0.91032	0.0136515	0.0208457	0.122691	0.226813	26740	4	0	0	14.1071	14.0568	21	22
ENSG00000162585	chr1	2143660	2145659	C1orf86	199990	0.392391	0.439638	-0.0472476	-0.26879	0.186331	0.281498	19572	6	0	0	12.2778	12.3561	20.8333	21.8333
ENSG00000269554	chr1	2119737	2121736	NA	NA	0.295949	0.278724	0.0172256	0.0960435	0.343143	0.409256	24794	6	0	0	12.746	12.5682	21	21.8333
ENSG00000203301	chr1	2145121	2147120	NA	NA	0.556081	0.614201	-0.05812	-0.140109	0.145388	0.247156	17395	3	0	0	12.4603	13.2879	21	22
ENSG00000243558	chr1	2143514	2145513	NA	NA	0.392391	0.439638	-0.0472476	-0.26879	0.186331	0.281498	19572	6	0	0	12.2778	12.3561	20.8333	21.8333
ENSG00000234396	chr1	2142462	2144461	NA	NA	0.360459	0.386837	-0.0263783	-0.38413	0.134087	0.237383	16703	3	0	0	12.0794	11.2424	21	22
ENSG00000157933	chr1	2158634	2160633	SKI	6497	0.0842872	0.0807218	0.00356545	0.0550677	0.308622	0.381039	26799	8	0	0	12.5179	12.0284	20.75	21.875
ENSG00000116151	chr1	2322647	2324646	MORN1	79906	0.124758	0.107768	0.0169898	0.0758059	0.320554	0.390119	24298	13	0	0	12.5971	12.3287	20.8462	21.6154
ENSG00000272161	chr1	2257633	2259632	NA	NA	0.747289	0.783679	-0.0363898	-0.0763284	0.0394967	0.127953	20510	8	0	0	12.6012	12.0114	20.875	21.875
ENSG00000269753	chr1	2257081	2259080	NA	NA	0.748551	0.747504	0.00104682	-0.00376086	0.0575521	0.155337	29041	5	0	0	11.8762	10.8182	21	21
ENSG00000269896	chr1	2283760	2285759	NA	100129534	0.681181	0.694002	-0.0128215	-0.0435776	0.221725	0.309684	24007	7	0	0	13.4558	13.5584	20.7143	21.5714
ENSG00000238240	chr1	2282797	2284796	NA	NA	0.690543	0.709564	-0.0190218	-0.0389414	0.312538	0.383714	24491	6	0	0	13.1746	13.2424	20.8333	21.8333
ENSG00000271921	chr1	2306293	2308292	NA	NA	0.813178	0.70483	0.108348	0.21239	0.0224086	0.09508	8851	2	0	0	12.8333	12.5909	21	21.5
ENSG00000271847	chr1	2309300	2311299	NA	NA	0.791411	0.74516	0.0462516	0.0859575	0.144138	0.246225	19526	3	0	0	15.4762	14.0152	21	22
ENSG00000178642	chr1	2315311	2317310	NA	NA	0.779529	0.718902	0.0606269	0.115089	0.0533413	0.149357	16509	5	0	0	13.7524	13.5364	20.8	22
ENSG00000157916	chr1	2321767	2323766	RER1	11079	0.126607	0.105231	0.0213754	0.0769747	0.24947	0.332817	22163	11	0	0	12.632	12.6983	20.8182	21.7273
ENSG00000157911	chr1	2344737	2346736	PEX10	5192	0.34686	0.254244	0.0926157	0.395238	0.000390234	0.00683845	4229	12	0	0	12.4802	12.1856	20.4167	21.6667
ENSG00000149527	chr1	2355919	2357918	PLCH2	9651	0.656969	0.572896	0.084073	0.194381	0.110944	0.215083	15252	1	0	0	12.8571	13.6818	21	21
ENSG00000224387	chr1	2424198	2426197	NA	NA	0.589413	0.544503	0.0449098	0.09607	0.00842938	0.0543535	18425	6	0	0	13.1667	13.1212	20.8333	22
ENSG00000229393	chr1	2425419	2427418	NA	NA	0.718678	0.535299	0.183379	0.438104	0.00566848	0.0421904	3973	3	0	0	12.5873	13	20.6667	22
ENSG00000157881	chr1	2457540	2459539	PANK4	55229	0.253982	0.207397	0.0465842	0.37101	0.000945414	0.0127019	8943	12	0	0	13.1865	12.553	20.8333	21.6667
ENSG00000197921	chr1	2461185	2463184	HES5	388585	0.169828	0.181072	-0.0112445	-0.111244	0.542792	0.581323	27611	10	0	0	12.5571	11.9045	20.7	21.6
ENSG00000272449	chr1	2476404	2478403	NA	NA	0.139484	0.121305	0.0181795	0.0964321	0.178134	0.274669	19178	5	0	0	12.6	12.1818	20.6	21.2
ENSG00000157870	chr1	2516430	2518429	FAM213B	127281	0.171459	0.156152	0.0153076	0.116385	0.188606	0.28324	19690	12	0	0	12.8016	12.4962	20.9167	21.8333
ENSG00000142606	chr1	2563982	2565981	MMEL1	79258	0.617662	0.585212	0.03245	0.113821	0.132741	0.236263	16656	7	0	0	13.8231	13.0455	21	21.8571
ENSG00000237058	chr1	2562507	2564506	NA	NA	0.728291	0.749338	-0.0210477	-0.0407697	0.44296	0.494144	26508	2	0	0	13.2619	13.1818	21	22
ENSG00000215912	chr1	2717787	2719786	TTC34	100287898	0.417052	0.312616	0.104436	0.404592	0.0250113	0.100819	7336	1	0	0	15	13.8636	21	22
ENSG00000231630	chr1	2731064	2733063	NA	NA	0.628018	0.49014	0.137878	0.344802	0.0352714	0.120576	8649	2	0	0	14.381	13.0682	21	22
ENSG00000169717	chr1	2936546	2938545	ACTRT2	140625	0.64495	0.662891	-0.017941	-0.0488085	0.0806763	0.182419	23421	7	0	0	13.3061	13.1039	20.5714	22
ENSG00000177133	chr1	2984502	2986501	LINC00982	440556	0.189208	0.134456	0.0547525	0.230038	0.0719406	0.17297	12299	10	0	0	12.8048	12.2182	21	21.6
ENSG00000256761	chr1	2978460	2980459	NA	NA	0.739628	0.714377	0.0252505	0.0417689	0.411305	0.466432	26076	7	0	0	11.585	11.9286	20.4286	21.8571
ENSG00000142611	chr1	2984232	2986231	PRDM16	63976	0.308044	0.246198	0.0618463	0.253656	0.061797	0.160863	11360	13	0	0	12.9524	12.5524	20.9231	21.7692
ENSG00000226286	chr1	3049774	3051773	NA	NA	0.704477	0.725989	-0.0215113	-0.095673	0.0795508	0.181093	18483	5	0	0	14.381	13.6727	20.8	21.8
ENSG00000272235	chr1	3226161	3228160	NA	NA	0.889699	0.889084	0.000614957	0.000986439	0.788139	0.804822	29439	1	0	0	11.9524	12.4545	20	22
ENSG00000130762	chr1	3369490	3371489	ARHGEF16	27237	0.231852	0.213901	0.0179506	0.0161277	0.195134	0.288729	27369	5	0	0	12.9333	13.6182	21	21.8
ENSG00000162591	chr1	3527560	3529559	MEGF6	1953	0.182286	0.238685	-0.0563989	-0.147318	0.0224527	0.0952308	13494	8	0	0	13.3214	12.9261	21	21.875
ENSG00000207776	chr1	3476855	3478854	MIR551A	693135	0.614507	0.643003	-0.0284956	-0.121166	0.113709	0.21823	15910	8	0	0	12.1786	12.3636	20.75	21.875
ENSG00000238260	chr1	3540808	3542807	NA	NA	0.14824	0.135295	0.0129449	0.141863	0.177613	0.27423	19152	12	0	0	12.1905	12.3712	20.8333	21.9167
ENSG00000158109	chr1	3540066	3542065	TPRG1L	127262	0.115613	0.118971	-0.00335844	0.093957	0.10677	0.210557	26981	11	0	0	12.0476	12.2025	20.8182	21.9091
ENSG00000116213	chr1	3568826	3570825	WRAP73	49856	0.309293	0.218898	0.0903949	0.407786	0.00785891	0.0521588	4454	3	0	0	11.9683	12.4242	20.6667	21
ENSG00000078900	chr1	3567584	3569583	TP73	7161	0.14735	0.267157	-0.119806	-0.650371	0.00211945	0.021991	2850	23	0	0	11.4969	11.415	20.5217	21.4783
ENSG00000227589	chr1	3584837	3586836	NA	NA	0.195536	0.223795	-0.0282587	-0.15982	0.588748	0.622693	27959	2	0	0	13.3571	14.1591	21	22
ENSG00000235131	chr1	3630363	3632362	NA	NA	0.539667	0.658614	-0.118947	-0.282616	0.00194009	0.020809	5876	1	0	0	13.0476	13.7727	21	22
ENSG00000227372	chr1	3663401	3665400	TP73-AS1	57212	0.251221	0.235409	0.0158119	0.0880446	0.0787513	0.180349	19308	9	0	0	12.2751	12.3636	20.8889	21.3333
ENSG00000162592	chr1	3667462	3669461	CCDC27	148870	0.738982	0.766162	-0.0271801	-0.0663956	0.0553824	0.152331	21541	6	0	0	12.5714	12.1439	20.8333	21.1667
ENSG00000235169	chr1	3687852	3689851	SMIM1	388588	0.205543	0.186334	0.0192092	0.080854	0.23719	0.322555	21745	7	0	0	13.3333	12.7532	20.8571	21.5714
ENSG00000130764	chr1	3712569	3714568	LRRC47	57470	0.089621	0.088047	0.00157394	-0.0282969	0.452517	0.502455	28447	10	0	0	13.6381	13.75	20.8	21.5
ENSG00000272153	chr1	3700072	3702071	NA	NA	0.856297	0.836715	0.0195818	0.0492091	0.34615	0.411679	24864	5	0	0	13.0762	13.9091	20.8	21.6
ENSG00000116198	chr1	3773279	3775278	CEP104	9731	0.177843	0.179972	-0.00212894	0.0523215	0.200991	0.293278	28000	17	0	0	13.4174	12.8503	20.8235	21.7647
ENSG00000169598	chr1	3772345	3774344	DFFB	1677	0.140778	0.133386	0.00739277	0.135626	0.139965	0.242654	23397	13	0	0	12.4615	12.0245	20.7692	21.6923
ENSG00000198912	chr1	3816358	3818357	C1orf174	339448	0.0933799	0.0937913	-0.000411386	0.00336496	0.250917	0.334068	29278	10	0	0	12.0048	11.8955	20.8	21.7
ENSG00000236423	chr1	3815436	3817435	LINC01134	100133612	0.118272	0.107625	0.0106473	0.0911392	0.0977747	0.201667	20643	8	0	0	12.1012	11.7614	20.75	21.625
ENSG00000233304	chr1	3999173	4001172	NA	728716	0.494702	0.434813	0.0598889	0.197686	0.367423	0.429317	25307	3	0	0	14.4127	15.1364	21	22
ENSG00000235054	chr1	4470611	4472610	NA	284661	0.663526	0.571752	0.0917737	0.200707	0.0428003	0.133535	9544	5	0	0	12.6286	12.1	20.8	21.6
ENSG00000196581	chr1	4713292	4715291	AJAP1	55966	0.141252	0.314493	-0.173241	-1.1552	0.000551038	0.00870109	1872	6	0	0	12.0397	11.4848	20.8333	21.5
ENSG00000236948	chr1	5727856	5729855	NA	NA	0.334023	0.243712	0.0903116	0.439034	0.000286206	0.00550645	4390	2	0	0	12.0952	11.7273	20.5	21
ENSG00000264101	chr1	5922302	5924301	MIR4689	100616421	0.8509	0.852487	-0.00158683	-0.00474755	0.403297	0.459785	28899	7	0	0	13.8299	13.4805	21	21.7143
ENSG00000131697	chr1	6052034	6054033	NPHP4	261734	0.0519581	0.0580547	-0.00609654	-0.0586134	0.537846	0.577113	27559	8	0	0	11.0774	10.7102	20.25	21.25
ENSG00000069424	chr1	6050026	6052025	KCNAB2	8514	0.267495	0.253733	0.0137615	0.215066	0.165312	0.26387	18571	5	0	0	11.8762	11.4545	21	21.8
ENSG00000268332	chr1	6100900	6102899	NA	NA	0.840627	0.867225	-0.0265976	-0.0444196	0.17516	0.272169	23926	1	0	0	14.7619	15.4545	21	22
ENSG00000116254	chr1	6239684	6241683	CHD5	26038;101928723	0.148925	0.18201	-0.0330851	-0.223643	0.193971	0.287845	19927	10	0	0	13.219	12.5864	20.7	21.6
ENSG00000116251	chr1	6268950	6270949	RPL22	6146	0.422129	0.360334	0.0617951	0.217024	0.0899	0.19313	13765	4	0	0	12.8929	13.5341	20.5	22
ENSG00000226944	chr1	6265341	6267340	NA	NA	0.201335	0.221084	-0.019749	-0.236179	0.503609	0.546805	27235	10	0	0	12.7095	12.4364	20.6	21.9
ENSG00000158286	chr1	6264035	6266034	RNF207	388591	0.251157	0.244689	0.00646777	-0.069342	0.241705	0.326234	24216	9	0	0	12.1111	12.2828	20.6667	21.8889
ENSG00000116237	chr1	6295533	6297532	ICMT	23463	0.389306	0.381708	0.00759751	0.0675253	0.392425	0.450564	25755	9	0	0	12.6243	12.4293	20.7778	21.5556
ENSG00000225077	chr1	6294800	6296799	LINC00337	148645	0.295892	0.274781	0.0211106	0.130664	0.146701	0.248132	17483	11	0	0	12.5152	12.2645	20.7273	21.3636
ENSG00000173673	chr1	6302752	6304751	HES3	390992	0.180864	0.301581	-0.120717	-0.71351	0.0207138	0.0910743	6725	11	0	0	13.2684	12.876	20.7273	21.6364
ENSG00000158292	chr1	6320536	6322535	GPR153	387509	0.148111	0.152173	-0.00406238	0.0134652	0.206626	0.297417	27700	8	0	0	12.0298	11.75	20.5	21.375
ENSG00000097021	chr1	6453952	6455951	ACOT7	11332	0.089275	0.0857522	0.00352277	0.100318	0.210072	0.30044	26844	7	0	0	13.1293	12.4416	20.5714	21.7143
ENSG00000271746	chr1	6452115	6454114	NA	NA	0.115776	0.0952965	0.0204794	0.221622	0.0335645	0.117312	15177	10	0	0	12.4857	11.8364	20.7	21.8
ENSG00000069812	chr1	6484231	6486230	HES2	54626	0.221644	0.24687	-0.0252266	-0.22045	0.238594	0.323497	21810	7	0	0	12.7075	12.2273	20.8571	21.7143
ENSG00000187017	chr1	6483348	6485347	ESPN	83715	0.192247	0.209633	-0.0173853	-0.134046	0.251745	0.334628	22246	9	0	0	12.9101	12.2525	20.8889	21.7778
ENSG00000231868	chr1	6506567	6508566	NA	NA	0.158578	0.251834	-0.0932564	-0.733523	0.086578	0.189294	13525	6	0	0	12.0635	11.9394	20.5	21.5
ENSG00000215788	chr1	6525756	6527755	TNFRSF25	8718	0.579417	0.662021	-0.0826036	-0.294353	0.0321078	0.114531	8290	12	0	0	13.6944	13.2008	20.8333	22
ENSG00000171680	chr1	6579622	6581621	PLEKHG5	57449	0.555931	0.581612	-0.0256817	-0.127835	0.47113	0.51827	26881	6	0	0	13.9762	13.3182	21	22
ENSG00000162408	chr1	6614096	6616095	NOL9	79707	0.338054	0.336705	0.00134934	0.0238019	0.420565	0.474155	28611	12	0	0	12.996	13.3295	20.9167	22
ENSG00000173662	chr1	6613741	6615740	TAS1R1	80835	0.338054	0.336705	0.00134934	0.0238019	0.420565	0.474155	28611	12	0	0	12.996	13.3295	20.9167	22
ENSG00000204859	chr1	6638561	6640560	ZBTB48	3104	0.139676	0.123035	0.016641	0.0629353	0.38638	0.445201	25664	7	0	0	12.8571	13.1948	20.7143	22
ENSG00000162413	chr1	6674168	6676167	KLHL21	9903	0.0906801	0.106002	-0.015322	-0.16745	0.183278	0.278833	19436	4	0	0	13.0714	13.2841	21	21.5
ENSG00000116273	chr1	6672245	6674244	PHF13	148479	0.141216	0.132609	0.00860721	0.07213	0.263398	0.344027	22639	12	0	0	12.4286	12.1212	20.5	21.5833
ENSG00000041988	chr1	6683426	6685425	THAP3	90326	0.138727	0.136173	0.0025548	-0.0309714	0.512566	0.554555	27669	6	0	0	13.5397	13.5076	20.6667	22
ENSG00000007923	chr1	6761485	6763484	DNAJC11	55735	0.350269	0.298678	0.0515915	0.192978	0.00138024	0.0165994	10017	9	0	0	13.7143	13.3232	20.7778	21.8889
ENSG00000228750	chr1	6783197	6785196	NA	100505887	0.640583	0.48243	0.158153	0.401813	0.0857849	0.18855	13454	1	0	0	13.5238	15.2727	21	22
ENSG00000237436	chr1	6844404	6846403	NA	NA	0.105294	0.102748	0.00254664	0.0205118	0.270298	0.349588	27680	11	0	0	12.2641	12.1198	21	21.5455
ENSG00000171735	chr1	6843884	6845883	CAMTA1	23261	0.100131	0.0952231	0.00490779	0.0638253	0.332161	0.400044	25634	12	0	0	12.5992	12.3333	21	21.6667
ENSG00000269978	chr1	7760531	7762530	NA	NA	0.912083	0.838227	0.0738559	0.120446	0.00689274	0.0478239	15983	1	0	0	14.4286	14.7273	21	22
ENSG00000049245	chr1	7829829	7831828	VAMP3	9341	0.30475	0.287157	0.0175923	0.0780395	0.247723	0.331215	22115	10	0	0	12.6762	13.0591	20.8	21.9
ENSG00000049246	chr1	7842880	7844879	PER3	8863	0.138375	0.142898	-0.00452233	0.0161282	0.373758	0.4345	27368	7	0	0	13.7551	13.2662	21	21.8571
ENSG00000236266	chr1	7886903	7888902	NA	NA	0.843914	0.823664	0.0202508	0.0395686	0.460399	0.509409	26726	6	0	0	12.1746	12.4697	20.6667	21.5
ENSG00000049247	chr1	7913073	7915072	UTS2	10911	0.673344	0.683186	-0.00984243	-0.0174713	0.063559	0.163042	27197	6	0	0	13.5635	13.7273	21	21.6667
ENSG00000049249	chr1	8000427	8002426	TNFRSF9	3604	0.447032	0.447546	-0.000514199	-0.081686	0.205971	0.296873	29212	5	0	0	13.0286	13.3364	21	22
ENSG00000270330	chr1	8000932	8002931	NA	NA	0.327177	0.367041	-0.0398639	-0.346162	0.1373	0.240314	16895	8	0	0	12.6071	12.9205	21	22
ENSG00000116288	chr1	8012851	8014850	PARK7	11315	0.0740082	0.0696335	0.00437472	-0.0281431	0.0291597	0.108915	26103	5	0	0	13.1524	14.3545	20.8	22
ENSG00000200344	chr1	8042544	8044543	NA	NA	0.170294	0.176166	-0.00587211	-0.0462392	0.780626	0.79784	28933	1	0	0	14.8095	13.7273	21	22
ENSG00000116285	chr1	8085869	8087868	ERRFI1	54206	0.146781	0.144036	0.00274437	-0.0320313	0.344062	0.409865	27506	6	0	0	13.8889	13.697	20.8333	22
ENSG00000238290	chr1	8085298	8087297	NA	NA	0.0865185	0.0941869	-0.00766846	-0.093882	0.469817	0.51712	26866	7	0	0	13.034	12.7987	20.8571	21.7143
ENSG00000233645	chr1	8280090	8282089	NA	NA	0.942917	0.933681	0.00923618	0.0140516	0.345227	0.411009	27634	1	0	0	13.5714	12.0909	21	21
ENSG00000162426	chr1	8376386	8378385	SLC45A1	50651	0.423023	0.410429	0.0125935	0.0776133	0.0867754	0.189464	20380	7	0	0	12.0816	11.974	20.8571	22
ENSG00000252254	chr1	8386627	8388626	NA	NA	0.865155	0.885297	-0.0201414	-0.0349364	0.0896761	0.192873	24969	3	0	0	14.0794	14	20.6667	22
ENSG00000142599	chr1	8877203	8879202	RERE	473	0.0719855	0.0631285	0.00885701	0.150306	0.191499	0.285719	22062	13	0	0	12.6886	12.6469	20.9231	21.6923
ENSG00000232912	chr1	8483205	8485204	NA	NA	0.0676927	0.0622561	0.00543669	0.0794269	0.170911	0.268289	25166	8	0	0	12.7976	12.6477	21	21.75
ENSG00000224315	chr1	8846473	8848472	RPL7P7	NA	0.962392	0.95155	0.0108413	0.0161751	0.199291	0.292004	27356	1	0	0	13.619	12.5455	20	22
ENSG00000229716	chr1	8889566	8891565	NA	NA	0.111268	0.099055	0.0122128	0.15314	0.212313	0.301958	20792	1	0	0	13.0476	13.1818	21	22
ENSG00000074800	chr1	8938809	8940808	ENO1	2023	0.150424	0.123745	0.0266786	0.285082	0.0166841	0.0807544	13211	8	0	0	13.3274	13.0057	20.875	21.75
ENSG00000236269	chr1	8937567	8939566	ENO1-IT1	NA	0.150834	0.116032	0.0348023	0.248166	0.0168	0.0810771	11201	13	0	0	12.1575	11.8671	20.6154	21.6154
ENSG00000230679	chr1	8937394	8939393	ENO1-AS1	100505975	0.181583	0.135628	0.0459552	0.221242	0.0404094	0.129309	9241	13	0	0	12.1319	11.8846	20.6154	21.6154
ENSG00000238249	chr1	8951968	8953967	HMGN2P17	NA	0.944993	0.94462	0.000373212	0.000493951	0.37943	0.43935	29503	2	0	0	13.5	12.6136	21	21.5
ENSG00000131686	chr1	9004426	9006425	CA6	765	0.818699	0.807662	0.0110375	0.0196247	0.64655	0.67522	28315	7	0	0	14.4218	13.7078	20.8571	22
ENSG00000197241	chr1	9085905	9087904	SLC2A7	155184	0.770346	0.765428	0.00491793	0.00189044	0.485395	0.53057	29309	6	0	0	13.4921	13.0227	21	21.5
ENSG00000142583	chr1	9148038	9150037	SLC2A5	6518	0.493549	0.505374	-0.0118253	-0.0478196	0.799604	0.815461	28996	2	0	0	16.2143	14.7955	21	22
ENSG00000180758	chr1	9188730	9190729	GPR157	80045	0.288536	0.26759	0.0209464	0.155665	0.143837	0.245976	17292	8	0	0	12.8631	12.733	20.875	21.625
ENSG00000207865	chr1	9211337	9213336	MIR34A	407040	0.701927	0.726235	-0.0243079	-0.0522411	0.254124	0.33665	23070	4	0	0	13.1548	13.125	20.25	22
ENSG00000228526	chr1	9262179	9264178	NA	NA	0.353365	0.454977	-0.101612	-0.355739	0.0397382	0.128266	9160	1	0	0	12.619	13.2273	21	22
ENSG00000234546	chr1	9240763	9242762	NA	NA	0.299801	0.210686	0.0891153	0.438471	0.00126334	0.0155789	4469	4	0	0	12.5595	11.4205	21	21.5
ENSG00000049239	chr1	9293334	9295333	H6PD	9563	0.227924	0.199213	0.028711	0.173049	0.110811	0.215011	15240	10	0	0	13.3	12.8636	20.9	21.8
ENSG00000171621	chr1	9351439	9353438	SPSB1	80176	0.100787	0.110171	-0.0093839	-0.108536	0.16776	0.265777	21616	6	0	0	11.9921	11.6212	20.8333	21.5
ENSG00000171612	chr1	9598041	9600040	SLC25A33	84275	0.356939	0.286607	0.0703324	0.324464	0.00163406	0.0185809	6024	9	0	0	12.5344	12.5354	20.4444	21.6667
ENSG00000231181	chr1	9634985	9636984	NA	NA	0.91907	0.849353	0.0697168	0.112536	0.0462334	0.139039	16787	1	0	0	12.4286	11.7273	21	22
ENSG00000188807	chr1	9647432	9649431	TMEM201	199953	0.25742	0.249737	0.00768301	0.0306403	0.0886689	0.19165	25492	7	0	0	11.7143	11.8571	20.8571	21.7143
ENSG00000171608	chr1	9710290	9712289	PIK3CD	5293	0.534037	0.541918	-0.00788143	0.0761363	0.0951593	0.199077	22940	6	0	0	12.2698	12.3788	20.5	21.8333
ENSG00000179840	chr1	9714145	9716144	C1orf200	NA	0.655632	0.667013	-0.0113804	-0.0405969	0.231336	0.317779	24317	7	0	0	13.4286	13.1688	20.8571	22
ENSG00000231789	chr1	9747114	9749113	NA	101929074	0.185138	0.22406	-0.0389225	-0.258804	0.310567	0.382338	24020	4	0	0	11.9881	12.1818	21	21.75
ENSG00000171603	chr1	9884085	9886084	CLSTN1	22883	0.0936995	0.110697	-0.016998	-0.286971	0.545889	0.584195	27632	8	0	0	12.0238	12.1932	21	21.75
ENSG00000178585	chr1	9969895	9971894	CTNNBIP1	56998	0.0923411	0.0869388	0.00540228	0.0680664	0.379561	0.439485	25539	10	0	0	12.619	12.6364	20.8	21.8
ENSG00000162441	chr1	10002966	10004965	LZIC	84328	0.0787521	0.0714937	0.0072584	0.107031	0.301426	0.375052	23766	7	0	0	13.2245	12.9286	21	21.7143
ENSG00000228150	chr1	10001481	10003480	NA	NA	0.159393	0.148308	0.0110848	0.11393	0.265058	0.345273	22701	10	0	0	13.6905	13.3045	21	21.7
ENSG00000173614	chr1	10001986	10003985	NMNAT1	64802	0.0734894	0.0655201	0.00796931	0.121582	0.251594	0.334576	22850	10	0	0	13.8095	13.1591	21	21.7
ENSG00000241326	chr1	10041699	10043698	NA	NA	0.862673	0.822998	0.039675	0.0671282	0.00966748	0.0591755	21472	1	0	0	17.8571	15.1364	21	22
ENSG00000162444	chr1	10055764	10057763	RBP7	116362	0.390948	0.353842	0.0371061	0.0270582	0.139719	0.242545	25927	8	0	0	13.1548	12.6591	21	22
ENSG00000130939	chr1	10091390	10093389	UBE4B	10277	0.242415	0.182125	0.0602895	0.209108	0.0133578	0.0711332	9030	8	0	0	12.244	12.3523	20.625	21.625
ENSG00000233623	chr1	10117229	10119228	PGAM1P11	NA	0.702374	0.684303	0.018071	0.0370695	0.848177	0.859837	29170	1	0	0	15.4762	13.2727	21	22
ENSG00000054523	chr1	10269363	10271362	KIF1B	23095	0.0937774	0.0869719	0.00680554	0.0848665	0.389464	0.448004	25707	10	0	0	11.9762	11.7	20.8	21.4
ENSG00000142657	chr1	10457149	10459148	PGD	5226	0.0834502	0.0753354	0.00811477	0.122457	0.256781	0.338789	22742	11	0	0	11.8961	11.4752	20.6364	21.8182
ENSG00000271989	chr1	10490235	10492234	NA	NA	0.100784	0.0903662	0.0104179	0.0454589	0.111021	0.215193	23793	7	0	0	13.4694	13.3052	20.8571	21.8571
ENSG00000175279	chr1	10488659	10490658	APITD1	378708;100526739	0.254347	0.210543	0.0438039	0.321171	0.00207121	0.0216576	9420	11	0	0	12.7316	12.6364	20.8182	21.7273
ENSG00000251503	chr1	10488659	10490658	APITD1-CORT	100526739	0.254347	0.210543	0.0438039	0.321171	0.00207121	0.0216576	9420	11	0	0	12.7316	12.6364	20.8182	21.7273
ENSG00000241563	chr1	10508276	10510275	CORT	1325	0.826944	0.816217	0.0107267	0.0152751	0.258182	0.33988	27475	9	0	0	14.4709	14.4697	20.8889	22
ENSG00000160049	chr1	10532084	10534083	DFFA	1676	0.108574	0.109228	-0.000654074	-0.0478766	0.332778	0.400561	29114	11	0	0	12.4286	12.2397	20.8182	21.3636
ENSG00000142655	chr1	10530845	10532844	PEX14	5195	0.0592956	0.0630057	-0.00371018	-0.0540161	0.343734	0.409669	26672	10	0	0	12.481	12.3273	20.8	21.4
ENSG00000243267	chr1	10675393	10677392	RN7SL614P	NA	0.849492	0.848894	0.000598304	-0.00161593	0.131862	0.235408	29356	5	0	0	15.1714	14.1545	21	22
ENSG00000130940	chr1	10856208	10858207	CASZ1	54897	0.104319	0.0988413	0.00547811	0.0580716	0.231472	0.317921	25123	6	0	0	12.9444	12.8333	20.8333	21.8333
ENSG00000272078	chr1	10697798	10699797	NA	NA	0.785537	0.7672	0.0183363	0.035087	0.538036	0.577274	27561	4	0	0	11.8214	11.25	21	21.75
ENSG00000175262	chr1	11041595	11043594	C1orf127	148345	0.714243	0.707868	0.00637492	0.00202454	0.298356	0.372281	29292	6	0	0	14.2619	14.7576	21	22
ENSG00000120948	chr1	11070914	11072913	TARDBP	23435	0.261204	0.267971	-0.00676683	-0.0956038	0.353893	0.417997	25036	3	0	0	11.3333	11.0455	21	22
ENSG00000009724	chr1	11106791	11108790	MASP2	10747	0.853161	0.832158	0.0210032	0.0422845	0.538294	0.577479	27564	7	0	0	14.0068	13.3052	21	21.7143
ENSG00000116649	chr1	11119582	11121581	SRM	6723	0.0516443	0.0472414	0.00440289	0.0785786	0.27689	0.355135	26078	6	0	0	11.9762	11.9394	20.5	21.6667
ENSG00000171824	chr1	11159439	11161438	EXOSC10	5394	0.108902	0.106025	0.00287721	-0.0043535	0.191353	0.285605	28957	7	0	0	11.8844	12.3961	20.7143	21.7143
ENSG00000230337	chr1	11158232	11160231	NA	101929136	0.157288	0.155006	0.00228288	-0.0112851	0.278143	0.356102	27986	8	0	0	12.3155	12.6818	20.875	21.875
ENSG00000198793	chr1	11322065	11324064	MTOR	2475	0.0554186	0.0495296	0.00588898	0.120388	0.200726	0.293104	24750	11	0	0	13.5714	12.9628	21	21.8182
ENSG00000253086	chr1	11210907	11212906	RNU6-537P	NA	0.604141	0.727607	-0.123466	-0.385586	0.0109665	0.063681	5092	2	0	0	12.8095	12.8409	21	21.5
ENSG00000171819	chr1	11247898	11249897	ANGPTL7	10218	0.938968	0.946609	-0.00764134	-0.0114887	0.306548	0.379159	27964	6	0	0	13.3175	12.9848	21	21.8333
ENSG00000120942	chr1	11331763	11333762	UBIAD1	29914	0.185778	0.174505	0.0112734	0.161468	0.150512	0.251226	20177	9	0	0	13.2751	13.1162	20.8889	21.6667
ENSG00000204624	chr1	11537723	11539722	PTCHD2	57540	0.233349	0.252068	-0.0187186	-0.335121	0.313144	0.384167	24104	4	0	0	12.631	12.2045	20.75	21.5
ENSG00000116661	chr1	11715343	11717342	FBXO2	26232	0.82959	0.795039	0.0345514	0.0604057	0.00601362	0.0437356	22178	3	0	0	12.4127	13.1818	21	22
ENSG00000132879	chr1	11712932	11714931	FBXO44	93611	0.30069	0.261428	0.0392614	0.153145	0.244954	0.328878	22025	13	0	0	12.8462	12.6364	20.9231	21.9231
ENSG00000116663	chr1	11722681	11724680	FBXO6	26270	0.22556	0.20722	0.0183394	0.163996	0.123272	0.227289	16172	7	0	0	12.3741	11.5584	20.7143	21.8571
ENSG00000116670	chr1	11751208	11753207	MAD2L2	10459	0.142771	0.194188	-0.0514169	-0.264248	0.0883248	0.191243	13657	8	0	0	12.4107	12.4602	20.625	21.75
ENSG00000162490	chr1	11750286	11752285	DRAXIN	374946	0.111832	0.103771	0.00806055	0.100839	0.218055	0.306688	22793	10	0	0	13.2857	13.4864	20.9	21.8
ENSG00000177674	chr1	11794641	11796640	AGTRAP	57085	0.164225	0.168541	-0.00431585	-0.0694965	0.373624	0.434397	26151	14	0	0	13.2007	12.9545	20.8571	21.7857
ENSG00000215910	chr1	11820344	11822343	C1orf167	NA	0.2944	0.333739	-0.0393393	-0.296303	0.0830698	0.185141	13268	4	0	0	13.8333	13.2955	21	21.5
ENSG00000177553	chr1	11839177	11841176	NA	NA	0.801474	0.77868	0.0227938	0.0411045	0.729514	0.751052	28723	1	0	0	13.8095	14.7727	21	22
ENSG00000177000	chr1	11866478	11868477	MTHFR	4524	0.0984335	0.0981293	0.000304199	0.0341212	0.401316	0.458027	29350	3	0	0	11.9365	12.0455	20.6667	21.6667
ENSG00000011021	chr1	11864707	11866706	CLCN6	1185	0.0896807	0.0832678	0.00641287	0.116722	0.153137	0.253239	24270	10	0	0	13.0429	12.6318	20.7	21.8
ENSG00000242349	chr1	11899574	11901573	NPPA-AS1	100379251	0.790542	0.798345	-0.00780343	-0.0139948	0.631635	0.661452	28238	1	0	0	14.7143	16.0909	21	22
ENSG00000175206	chr1	11907903	11909902	NPPA	4878	0.669697	0.56337	0.106327	0.279603	0.0177029	0.0835029	6267	6	0	0	14.0476	13.9697	21	21.6667
ENSG00000120937	chr1	11918489	11920488	NPPB	4879	0.112643	0.121509	-0.00886606	-0.129395	0.425302	0.478343	26292	11	0	0	12.9957	13.0207	20.8182	21.6364
ENSG00000224904	chr1	11936327	11938326	NA	NA	0.617092	0.565713	0.0513788	0.123327	0.239662	0.32444	21843	1	0	0	14.3333	12.9545	21	22
ENSG00000199347	chr1	11966709	11968708	RNU5E-1	26829	0.0454444	0.0511552	-0.00571077	-0.152822	0.104928	0.208847	24915	2	0	0	12.5476	11.4773	21	21
ENSG00000116685	chr1	11985986	11987985	KIAA2013	90231;101930060	0.432309	0.407411	0.024898	0.0663002	0.122826	0.226865	21553	6	0	0	13.6825	13.1364	21	21.6667
ENSG00000083444	chr1	11992762	11994761	PLOD1	5351	0.101894	0.0962625	0.00563165	0.0679798	0.214871	0.303835	24984	6	0	0	13.746	13.7348	21	22
ENSG00000116688	chr1	12038738	12040737	MFN2	9927	0.205442	0.161886	0.0435555	0.217141	0.0108637	0.0633757	9454	12	0	0	13.3135	13.1023	20.9167	22
ENSG00000270914	chr1	12076866	12078865	NA	NA	0.612604	0.54776	0.0648447	0.138764	0.847266	0.859002	29167	2	0	0	13.4762	13.6364	21	21.5
ENSG00000116691	chr1	12078023	12080022	MIIP	60672	0.185552	0.164237	0.021315	0.111833	0.37987	0.439722	25546	11	0	0	13.3896	13.1405	21	21.8182
ENSG00000120949	chr1	12121934	12123933	TNFRSF8	943	0.183399	0.230911	-0.0475121	-0.642783	0.182387	0.278093	19394	5	0	0	13.381	12.7	21	21.8
ENSG00000201135	chr1	12137542	12139541	RNU6-777P	NA	0.364203	0.405066	-0.0408633	-0.149521	0.62724	0.657385	28215	1	0	0	11.7619	12.3182	21	22
ENSG00000028137	chr1	12225560	12227559	TNFRSF1B	7133	0.459497	0.468859	-0.00936197	-0.0483718	0.276892	0.355135	23470	8	0	0	12.1607	11.75	20.875	21.375
ENSG00000263676	chr1	12250270	12252269	MIR4632	100616438	0.710038	0.621654	0.0883843	0.210511	0.180016	0.275902	19294	5	0	0	14.5238	14.5909	21	22
ENSG00000048707	chr1	12288624	12290623	VPS13D	55187	0.304465	0.322835	-0.0183695	0.0654922	0.0657608	0.165725	21631	4	0	0	13.0595	12.8409	21	21.5
ENSG00000239149	chr1	12565800	12567799	SNORA59A	677882;677885	0.854181	0.837311	0.0168704	0.0339577	0.250944	0.334068	25084	8	0	0	13.4405	13.1591	20.75	21.75
ENSG00000229484	chr1	12586266	12588265	NA	NA	0.555769	0.570706	-0.0149365	-0.0865765	0.478978	0.525034	26977	3	0	0	9.53968	9.9697	15	16.6667
ENSG00000162496	chr1	12677238	12679237	DHRS3	9249	0.0644209	0.0584954	0.00592545	0.121745	0.156465	0.256036	24707	11	0	0	13.4199	13.2479	20.9091	21.7273
ENSG00000272482	chr1	12678751	12680750	NA	NA	0.10537	0.065976	0.0393945	0.528603	0.000524205	0.00837906	10223	5	0	0	13.2857	13.5182	20.6	22
ENSG00000204518	chr1	12703066	12705065	AADACL4	343066	0.878476	0.871097	0.00737913	0.0118621	0.591029	0.624667	27978	4	0	0	13.5	13.6932	21	22
ENSG00000188984	chr1	12774618	12776617	AADACL3	126767	0.692229	0.601553	0.0906759	0.198195	0.0820613	0.183906	13195	5	0	0	14.2952	13.8727	21	21.8
ENSG00000157330	chr1	12804663	12806662	C1orf158	93190	0.296244	0.200218	0.0960258	0.574168	0.000332148	0.00612633	4025	2	0	0	12.619	12.1364	21	21.5
ENSG00000116726	chr1	12833484	12835483	PRAMEF12	390999	0.801262	0.592017	0.209245	0.430363	0.00370749	0.0320193	3424	1	0	0	14.4762	14.3636	21	21
ENSG00000116721	chr1	12850046	12852045	PRAMEF1	65121	0.60776	0.54444	0.0633203	0.148935	0.348327	0.413521	24909	2	0	0	14.7857	14.0682	21	22
ENSG00000204513	chr1	12890765	12892764	PRAMEF11	440560	0.355969	0.283417	0.0725521	0.320434	0.0156503	0.077938	5938	2	0	0	12.7381	12.8636	20.5	22
ENSG00000179172	chr1	12908079	12910078	HNRNPCL1	343069;440563;649330;101060301	0.720082	0.628898	0.0911841	0.237246	0.0327103	0.115615	8366	5	0	0	13.3143	12.5636	21	21.6
ENSG00000120952	chr1	12915441	12917440	PRAMEF2	65122	0.871678	0.785936	0.0857422	0.1476	0.187513	0.282451	19629	1	0	0	11.8571	11.6364	21	22
ENSG00000243073	chr1	12945526	12947525	PRAMEF4	400735	0.688369	0.615089	0.0732798	0.159927	0.0502122	0.14479	12427	1	0	0	15.0952	15.7273	21	22
ENSG00000204508	chr1	13034043	13036042	PRAMEF22	653606	0.421599	0.361764	0.0598345	0.215302	0.00283651	0.0267641	8674	1	0	0	15.7619	14.2727	21	22
ENSG00000179412	chr1	13183827	13185826	HNRNPCP5	NA	0.804417	0.716118	0.0882986	0.176502	0.133615	0.237134	16662	4	0	0	12.9405	13.1591	21	21.75
ENSG00000204486	chr1	13514566	13516565	PRAMEF21	391001;645425	0.521646	0.435209	0.0864372	0.255984	0.0138047	0.0725323	6786	1	0	0	16.4762	17.3182	21	22
ENSG00000204478	chr1	13735407	13737406	PRAMEF20	391001;645425	0.630747	0.476436	0.154311	0.376324	0.00121331	0.0151132	3831	3	0	0	14.7778	14.4091	20.6667	22
ENSG00000162494	chr1	13840044	13842043	LRRC38	126755	0.0611194	0.121878	-0.060759	-0.907638	0.347279	0.412668	24884	2	0	0	14.1905	13.5227	21	22
ENSG00000259961	chr1	13838215	13840214	NA	NA	0.071527	0.239237	-0.16771	-1.60916	0.000691157	0.0101238	2018	3	0	0	13.0952	12.9394	21	22
ENSG00000215909	chr1	13879996	13881995	NA	NA	0.87489	0.798418	0.0764716	0.139117	0.0311047	0.112556	14215	4	0	0	12.4643	11.7045	20.75	21.5
ENSG00000162493	chr1	13908460	13910459	PDPN	10630	0.291575	0.366616	-0.0750408	-0.444645	0.0401408	0.12884	9213	11	0	0	13.6623	13.3058	20.8182	21.7273
ENSG00000253085	chr1	14022195	14024194	NA	NA	0.721471	0.603572	0.117899	0.253568	0.0824404	0.18428	13229	1	0	0	14.2381	14.0909	21	21
ENSG00000116731	chr1	14025193	14027192	PRDM2	7799	0.277934	0.270745	0.00718897	-0.4362	0.0829554	0.185012	23570	11	0	0	12.671	12.8967	20.7273	21.7273
ENSG00000189337	chr1	14923700	14925699	KAZN	23254	0.20802	0.25701	-0.0489903	-0.475826	0.106291	0.209967	14968	11	0	0	12.2121	12.2521	21	21.5455
ENSG00000175147	chr1	15478461	15480460	TMEM51-AS1	200197	0.104398	0.103029	0.00136912	0.0174654	0.386615	0.445402	28594	13	0	0	13.8645	13.4755	21	21.8462
ENSG00000171729	chr1	15477528	15479527	TMEM51	55092	0.14508	0.127685	0.0173949	0.0705102	0.36788	0.429707	25315	11	0	0	14.1515	14.1736	21	22
ENSG00000142621	chr1	15572268	15574267	FHAD1	114827	0.365084	0.365717	-0.000633818	-0.0560122	0.212014	0.301624	29127	9	0	0	14.5079	13.6465	20.8889	21.7778
ENSG00000228140	chr1	15735430	15737429	NA	NA	0.116539	0.101795	0.0147443	0.184629	0.148162	0.249468	17982	8	0	0	13.006	12.2614	20.75	21.875
ENSG00000142634	chr1	15734891	15736890	EFHD2	79180	0.119174	0.103	0.0161735	0.201764	0.121195	0.225413	17216	7	0	0	13.0068	12.3766	20.7143	21.8571
ENSG00000162438	chr1	15763435	15765434	CTRC	11330	0.652376	0.639542	0.0128346	0.0497721	0.166512	0.264827	23307	7	0	0	14.2585	13.7273	21	21.8571
ENSG00000142615	chr1	15781723	15783722	CELA2A	63036	0.536194	0.615342	-0.0791485	-0.185326	0.0310935	0.112542	10522	4	0	0	14.1071	14.125	21	22
ENSG00000132906	chr1	15852530	15854529	CASP9	842	0.0488921	0.0452545	0.00363758	0.0703271	0.339857	0.406418	26737	10	0	0	12.1762	11.9	20.9	21.6
ENSG00000116138	chr1	15851808	15853807	DNAJC16	23341	0.0527185	0.0511987	0.00151986	0.0406065	0.293272	0.368002	28480	11	0	0	12.2597	12.0785	20.9091	21.6364
ENSG00000116771	chr1	15911106	15913105	AGMAT	79814	0.514648	0.495829	0.0188187	0.133573	0.0721595	0.173088	15931	5	0	0	12.3238	13.4182	20.8	22
ENSG00000237301	chr1	15929622	15931621	NA	NA	0.31302	0.290995	0.0220247	0.000806028	0.0325282	0.115272	29465	9	0	0	13.4392	13.5152	20.8889	22
ENSG00000235084	chr1	15929577	15931576	CHCHD2P6	NA	0.31302	0.290995	0.0220247	0.000806028	0.0325282	0.115272	29465	9	0	0	13.4392	13.5152	20.8889	22
ENSG00000197312	chr1	15942495	15944494	DDI2	6248;84301	0.0924791	0.0848612	0.00761785	0.0903267	0.317902	0.388121	24221	7	0	0	12.8367	13.3117	21	22
ENSG00000215695	chr1	15984864	15986863	RSC1A1	6248;84301	0.781292	0.764105	0.0171876	0.0330907	0.194752	0.288427	25195	3	0	0	13.8095	13.7424	21	21.6667
ENSG00000271742	chr1	16009124	16011123	NA	NA	0.494065	0.507156	-0.0130913	0.00728804	0.230138	0.316766	28558	2	0	0	11.9762	11.1818	21	20
ENSG00000116786	chr1	16009327	16011326	PLEKHM2	23207	0.345217	0.354197	-0.00898044	-0.00144262	0.339006	0.405683	29387	3	0	0	12.2222	11.7879	21	20.6667
ENSG00000264048	chr1	16009467	16011466	NA	NA	0.231039	0.23688	-0.00584026	-0.00515032	0.38237	0.441942	28847	5	0	0	12.181	12.0727	20.8	21
ENSG00000237938	chr1	16062892	16064891	NA	NA	0.385591	0.402124	-0.0165328	-0.0455227	0.561424	0.597986	27763	3	0	0	13.1587	13.1818	20.6667	22
ENSG00000162461	chr1	16061400	16063399	SLC25A34	284723	0.4461	0.422687	0.0234132	0.00090639	0.167969	0.265914	29453	10	0	0	13.0619	13.5273	20.8	21.9
ENSG00000224459	chr1	16075892	16077891	NA	NA	0.660913	0.71289	-0.051977	-0.10765	0.020703	0.0910619	17299	1	0	0	12.9524	13.7727	21	21
ENSG00000162460	chr1	16067417	16069416	TMEM82	388595	0.288173	0.249159	0.0390141	0.170168	0.0748891	0.175895	12588	6	0	0	13.6508	13.6439	20.5	21.8333
ENSG00000162458	chr1	16081602	16083601	FBLIM1	54751	0.620938	0.303385	0.317553	1.00956	1.73811e-07	2.04771e-05	658	1	0	0	11.381	12.6364	20	22
ENSG00000233954	chr1	16133695	16135694	NA	NA	0.74283	0.722413	0.0204171	0.0330341	0.23967	0.32444	25204	6	0	0	11.873	12.0833	20.6667	21.6667
ENSG00000178715	chr1	16153224	16155223	NA	NA	0.638214	0.611395	0.0268197	0.0707968	0.204217	0.295701	21080	2	0	0	11.7381	11.9545	21	22
ENSG00000179743	chr1	16174143	16176142	NA	729614	0.0822963	0.0719454	0.010351	0.127421	0.0885645	0.191569	20848	9	0	0	13.6508	12.8081	20.6667	21.7778
ENSG00000065526	chr1	16172859	16174858	SPEN	23013	0.0890935	0.0787594	0.0103341	0.104122	0.104925	0.208847	20868	10	0	0	13.8619	13.0182	20.7	21.8
ENSG00000116809	chr1	16302128	16304127	ZBTB17	7709	0.31383	0.294707	0.0191226	0.0660671	0.222726	0.310466	21570	8	0	0	13.7619	13.6648	21	21.75
ENSG00000183888	chr1	16329231	16331230	C1orf64	149563	0.787803	0.727486	0.0603173	0.126576	0.22678	0.313795	21371	3	0	0	13.8254	13.7576	21	22
ENSG00000233078	chr1	16332667	16334666	NA	NA	0.89591	0.869835	0.0260743	0.0421336	0.929124	0.934337	29406	1	0	0	16.0476	16.9091	21	22
ENSG00000173641	chr1	16345590	16347589	HSPB7	27129	0.798463	0.658499	0.139964	0.291589	0.000210051	0.00439266	5591	4	0	0	14.0357	14.0795	21	22
ENSG00000186510	chr1	16343870	16345869	CLCNKA	1187	0.712718	0.642829	0.0698892	0.169139	0.0227183	0.0956545	11665	6	0	0	12.8889	13.3409	20.6667	21.3333
ENSG00000184908	chr1	16368772	16370771	CLCNKB	1188	0.582877	0.52772	0.0551563	0.113297	0.171449	0.268777	18862	9	0	0	13.1164	12.8182	20.8889	21.8889
ENSG00000185519	chr1	16399628	16401627	FAM131C	348487	0.283506	0.25132	0.032186	0.119139	0.0801652	0.181798	16109	7	0	0	11.9388	11.7922	20.7143	21.2857
ENSG00000142627	chr1	16482083	16484082	EPHA2	1969	0.323065	0.332828	-0.00976228	-0.0830729	0.244474	0.328502	22007	8	0	0	13.1071	12.7216	20.5	21.75
ENSG00000227959	chr1	16480206	16482205	NA	101927479	0.0492597	0.0453196	0.00394012	0.0986461	0.323798	0.392894	26476	4	0	0	12.1905	11.9886	20.5	21.5
ENSG00000224621	chr1	16484261	16486260	NA	NA	0.591936	0.620496	-0.0285596	-0.0668762	0.26118	0.342222	22568	1	0	0	11.1905	13.4545	21	22
ENSG00000142632	chr1	16538605	16540604	ARHGEF19	128272	0.322963	0.330818	-0.00785456	-0.0925287	0.583801	0.618058	27932	5	0	0	13.0667	13.5818	21	21.6
ENSG00000237276	chr1	16554023	16556022	ANO7P1	101927507	0.700256	0.734071	-0.0338151	-0.0915251	0.106235	0.209945	18921	5	0	0	13.8952	13.1364	21	21.8
ENSG00000204377	chr1	16555539	16557538	C1orf134	NA	0.74825	0.749687	-0.00143694	-0.00732997	0.472893	0.519771	28550	2	0	0	12.8095	13.5682	20.5	22
ENSG00000132881	chr1	16563158	16565157	RSG1	79363	0.336165	0.276725	0.0594408	0.115994	0.0134294	0.0713465	16428	9	0	0	12.5608	12.5707	20.6667	21.8889
ENSG00000037637	chr1	16678450	16680449	FBXO42	54455	0.16872	0.140444	0.0282763	0.222808	0.0654996	0.165459	12766	11	0	0	12.5411	12.3636	20.5455	21.5455
ENSG00000055070	chr1	16677570	16679569	SZRD1	26099	0.142903	0.118448	0.0244552	0.214651	0.0754429	0.176665	13833	11	0	0	12.9784	13.0455	20.5455	21.7273
ENSG00000226457	chr1	16695526	16697525	NA	NA	0.797586	0.781816	0.01577	0.0284506	0.649869	0.677882	28349	1	0	0	11.4286	11.7727	21	22
ENSG00000187144	chr1	16763420	16765419	SPATA21	374955	0.683527	0.713847	-0.03032	-0.0782659	0.118072	0.222417	20318	5	0	0	12.419	12.7273	20.8	22
ENSG00000157191	chr1	16765667	16767666	NECAP2	55707	0.194895	0.172881	0.0220133	0.126615	0.117467	0.221829	15659	10	0	0	13.2714	13.2455	20.9	21.8
ENSG00000080947	chr1	16825253	16827252	CROCCP3	114819	0.118164	0.105277	0.0128861	0.134101	0.287284	0.363403	23377	5	0	0	12.8476	12.7455	20.8	21.6
ENSG00000206652	chr1	16840281	16842280	RNU1-1	6060;26863;26865;26866;26869;26870;26871	0.119649	0.111143	0.00850629	0.0979036	0.241813	0.326291	22382	1	0	0	13.2857	13.2273	21	22
ENSG00000261135	chr1	16839640	16841639	NA	NA	0.119649	0.111143	0.00850629	0.0979036	0.241813	0.326291	22382	1	0	0	13.2857	13.2273	21	22
ENSG00000224174	chr1	16845689	16847688	NA	NA	0.495295	0.54817	-0.0528754	-0.226997	0.00266368	0.025644	8025	5	0	0	13.4952	13.9909	21	22
ENSG00000233421	chr1	16861645	16863644	NA	NA	0.571294	0.608197	-0.0369029	-0.163318	0.0893915	0.192471	13734	6	0	0	13.4365	13.3106	20.6667	21.8333
ENSG00000268674	chr1	16864061	16866060	FAM231B	100133301	0.742376	0.807542	-0.0651654	-0.119838	0.00651574	0.045974	16041	1	0	0	10.8571	10.9091	21	19
ENSG00000266584	chr1	16873909	16875908	NA	NA	0.617098	0.614085	0.00301298	0.00694833	0.780135	0.797366	28932	1	0	0	13.7619	15.5909	20	22
ENSG00000219481	chr1	16939558	16941557	NBPF1	55672;200030;284565	0.160591	0.167933	-0.00734224	-0.0182391	0.270612	0.349764	27092	9	0	0	12.5132	12.3131	20.7778	21.8889
ENSG00000271732	chr1	16942386	16944385	NA	NA	0.6289	0.644266	-0.015366	-0.0353699	0.272689	0.351297	24910	4	0	0	14.1905	14.2159	21	22
ENSG00000215908	chr1	16970679	16972678	CROCCP2	84809	0.184909	0.165054	0.0198552	0.185703	0.0427867	0.133507	15474	10	0	0	13.5143	13.3091	20.8	21.9
ENSG00000186301	chr1	16970569	16972568	MST1P2	101930052	0.184909	0.165054	0.0198552	0.185703	0.0427867	0.133507	15474	10	0	0	13.5143	13.3091	20.8	21.9
ENSG00000264742	chr1	17006250	17008249	NA	NA	0.672136	0.649298	0.0228377	0.0491282	0.527501	0.567929	27466	1	0	0	11.2381	11.0909	21	21
ENSG00000236698	chr1	17012051	17014050	EIF1AXP1	NA	0.651225	0.738166	-0.0869416	-0.219636	0.00214825	0.0222075	8410	2	0	0	12.7857	12.7955	21	22
ENSG00000268869	chr1	17046153	17048152	ESPNP	284729	0.665358	0.671642	-0.00628373	-0.0300286	0.238243	0.323293	25564	7	0	0	13.6803	14.1234	20.8571	21.7143
ENSG00000227684	chr1	17075228	17077227	CROCCP4	NA	0.596443	0.408975	0.187468	0.533507	1.18622e-05	0.000509112	2267	1	0	0	13.7143	13.7727	21	22
ENSG00000263811	chr1	17185017	17187016	MIR3675	100500876	0.744554	0.802301	-0.0577466	-0.105488	0.00395553	0.033394	17511	2	0	0	12.2619	12.9091	20.5	22
ENSG00000228549	chr1	17195940	17197939	NA	440570;100132147;101927806	0.736727	0.732734	0.0039932	0.00731374	0.367887	0.429707	28552	5	0	0	13.1238	12.7364	20.6	21.8
ENSG00000238142	chr1	17215645	17217644	NA	NA	0.301956	0.422829	-0.120874	-0.525345	4.72533e-05	0.00148494	2746	4	0	0	12.9762	13.0909	21	22
ENSG00000235241	chr1	17214090	17216089	NA	NA	0.233628	0.328326	-0.0946974	-0.473492	0.0030225	0.027818	4100	4	0	0	12.3571	12.2159	21	22
ENSG00000207005	chr1	17220975	17222974	RNU1-2	6060;26863;26865;26866;26869;26870;26871	0.125759	0.119952	0.00580685	0.00752669	0.285076	0.361554	28524	3	0	0	14.3492	13.3485	21	22
ENSG00000272426	chr1	17230772	17232771	NA	NA	0.0623932	0.0901443	-0.0277511	-0.360701	0.0289329	0.108479	12920	5	0	0	14.3714	14.4364	21	22
ENSG00000117122	chr1	17306831	17308830	MFAP2	4237	0.602414	0.579818	0.0225961	0.1023	0.0537475	0.150039	17840	9	0	0	13.1217	12.798	20.8889	22
ENSG00000226526	chr1	17303921	17305920	NA	NA	0.734161	0.635443	0.0987187	0.1952	0.00628258	0.0449292	9872	3	0	0	14.9524	13.9848	21	22
ENSG00000159363	chr1	17337924	17339923	ATP13A2	23400	0.12799	0.11934	0.00864957	-0.0552618	0.418581	0.472473	26198	9	0	0	12.9259	12.5253	20.6667	21.7778
ENSG00000117118	chr1	17380166	17382165	SDHB	6390	0.370887	0.373092	-0.00220454	0.0447087	0.233604	0.319781	27950	9	0	0	11.9841	11.4343	20.5556	21.6667
ENSG00000117115	chr1	17445449	17447448	PADI2	11240	0.169805	0.133458	0.0363463	0.40395	0.00278632	0.0264168	10879	7	0	0	12.9864	12.4935	20.2857	21.8571
ENSG00000204362	chr1	17514778	17516777	NA	400743	0.679293	0.66033	0.018963	0.0402458	0.554383	0.591743	27704	1	0	0	12.5238	12.2727	21	21
ENSG00000142623	chr1	17530121	17532120	PADI1	29943	0.796014	0.793152	0.0028617	-0.00319413	0.510158	0.552583	29126	5	0	0	14.4476	14.8364	21	21.8
ENSG00000142619	chr1	17574093	17576092	PADI3	51702	0.631288	0.65601	-0.024722	-0.0835351	0.234952	0.320839	21655	9	0	0	13.5185	12.6818	20.3333	21.7778
ENSG00000159339	chr1	17633190	17635189	PADI4	23569	0.629597	0.687509	-0.0579123	-0.140822	0.0629384	0.162293	14039	7	0	0	13.4626	13.4416	20.1429	21.5714
ENSG00000256049	chr1	17697191	17699190	PADI6	NA	0.449097	0.502018	-0.0529202	-0.188394	0.0797679	0.181389	13004	5	0	0	13.2476	12.6364	20.8	21.4
ENSG00000227751	chr1	17731756	17733755	NA	NA	0.578404	0.556852	0.021552	0.11803	0.230184	0.316792	21485	2	0	0	13.5476	13.1136	21	22
ENSG00000179051	chr1	17765721	17767720	RCC2	55920	0.175134	0.169209	0.00592412	0.103046	0.256686	0.338739	24710	14	0	0	12.8673	12.7825	20.8571	21.7857
ENSG00000266727	chr1	17739691	17741690	NA	NA	0.844481	0.809593	0.0348877	0.0601402	0.482919	0.528434	27024	1	0	0	10.6667	11.2727	21	22
ENSG00000074964	chr1	17864830	17866829	ARHGEF10L	55160	0.246366	0.297654	-0.0512873	-0.153416	0.02783	0.106422	12977	6	0	0	12.9683	13.053	21	21.8333
ENSG00000117148	chr1	18080308	18082307	ACTL8	81569	0.618787	0.574264	0.0445236	-0.133424	0.132113	0.235643	16579	3	0	0	14.2381	13.7273	21	21.6667
ENSG00000117154	chr1	18432740	18434739	IGSF21	84966	0.355417	0.422485	-0.0670687	-0.439883	0.0319897	0.114247	8279	6	0	0	11.9444	11.9545	20.6667	21.1667
ENSG00000179023	chr1	18805924	18807923	KLHDC7A	127707	0.433807	0.467597	-0.0337898	-0.0621558	0.0211407	0.0922461	21991	6	0	0	13.6111	13.4015	20.8333	22
ENSG00000009709	chr1	18956000	18957999	PAX7	5081	0.125764	0.369553	-0.243789	-1.49327	0.000333819	0.00613508	1609	6	0	0	12.2063	11.9924	21	21.8333
ENSG00000179002	chr1	19185677	19187676	TAS1R2	80834	0.71807	0.666573	0.0514966	0.116964	0.123356	0.227414	16338	6	0	0	12.0397	11.4167	20.1667	21.5
ENSG00000159423	chr1	19228776	19230775	ALDH4A1	8659	0.109929	0.106637	0.00329196	0.0766643	0.159683	0.258784	27024	12	0	0	11.9286	12.125	20.5	21.5
ENSG00000265606	chr1	19209270	19211269	MIR4695	100616120	0.8698	0.839027	0.0307733	0.054264	0.112841	0.217269	22837	4	0	0	13.0238	12.6136	21	21.5
ENSG00000169991	chr1	19282681	19284680	IFFO2	126917	0.192407	0.194716	-0.0023092	0.066735	0.103669	0.207767	27882	5	0	0	12.6762	12.7364	20.8	21.6
ENSG00000272084	chr1	19401506	19403505	NA	NA	0.955451	0.958581	-0.00313085	-0.00460263	0.149686	0.250856	28917	2	0	0	13.5	13.4773	20.5	22
ENSG00000127481	chr1	19536271	19538270	UBR4	23352	0.0738145	0.0596688	0.0141457	0.1809	0.146958	0.248367	18341	5	0	0	12.8	12.3364	20.8	21.4
ENSG00000266098	chr1	19409646	19411645	NA	NA	0.889785	0.810052	0.0797329	0.14699	0.00056205	0.00882845	13523	3	0	0	13.1905	13.2879	20.6667	22
ENSG00000230424	chr1	19535495	19537494	NA	101927895	0.071578	0.0583675	0.0132106	0.181827	0.150793	0.251469	18893	6	0	0	13.2302	12.7652	20.8333	21.5
ENSG00000127463	chr1	19577547	19579546	EMC1	23065	0.0644907	0.0558781	0.0086126	0.172937	0.161516	0.260354	22295	17	0	0	13.1541	13.2487	20.8235	21.9412
ENSG00000053372	chr1	19576533	19578532	MRTO4	51154	0.0999569	0.0987919	0.00116495	0.159114	0.140365	0.243003	28762	15	0	0	12.7619	12.9424	20.8667	21.9333
ENSG00000211454	chr1	19600189	19602188	AKR7L	NA	0.567392	0.539051	0.0283412	0.0628817	0.548485	0.586481	27655	10	0	0	12.1048	12.2455	20.5	21.8
ENSG00000162482	chr1	19615245	19617244	AKR7A3	22977	0.229564	0.229774	-0.000209378	-0.163058	0.363714	0.42626	29415	11	0	0	13.4026	13.1612	20.9091	21.6364
ENSG00000053371	chr1	19638141	19640140	AKR7A2	8574	0.143466	0.140525	0.00294111	0.0426452	0.497934	0.541637	27315	12	0	0	12.6389	12.678	20.75	21.5833
ENSG00000040487	chr1	19637320	19639319	PQLC2	54896	0.1277	0.123379	0.00432022	0.0464457	0.472367	0.519406	26893	10	0	0	12.5905	12.5182	20.7	21.6
ENSG00000077549	chr1	19811567	19813566	CAPZB	832	0.156622	0.166704	-0.0100825	0.0558364	0.189141	0.283661	22672	8	0	0	12.6905	12.7216	20.5	21.75
ENSG00000235185	chr1	19922827	19924826	NA	NA	0.0927364	0.0841452	0.00859126	0.0962548	0.275133	0.353476	23017	14	0	0	12.9626	13.2597	20.8571	21.7857
ENSG00000270136	chr1	19921973	19923972	MINOS1-NBL1	4681;100532736	0.190146	0.176669	0.0134775	0.0882022	0.180914	0.27669	19334	15	0	0	12.7016	12.9394	20.6667	21.6667
ENSG00000173436	chr1	19921977	19923976	MINOS1	440574	0.190146	0.176669	0.0134775	0.0882022	0.180914	0.27669	19334	15	0	0	12.7016	12.9394	20.6667	21.6667
ENSG00000158747	chr1	19965548	19967547	NBL1	4681;100532736	0.209647	0.265576	-0.0559288	-0.327263	0.0595692	0.158168	11137	1	0	0	13.7619	12.2727	21	22
ENSG00000158748	chr1	19990280	19992279	HTR6	3362	0.363466	0.354896	0.00857008	-0.0243974	0.0594945	0.158027	26262	8	0	0	13.5714	13.7614	21	21.875
ENSG00000162542	chr1	20125939	20127938	TMCO4	255104	0.167182	0.157329	0.00985317	0.0643627	0.283422	0.360289	23261	9	0	0	12.4339	12.6061	20.8889	21.6667
ENSG00000178828	chr1	20141272	20143271	RNF186	54546	0.356981	0.273345	0.0836364	0.29314	0.0234852	0.0973217	7135	8	0	0	13.0298	13.4261	20.875	22
ENSG00000235434	chr1	20139360	20141359	NA	NA	0.581791	0.459666	0.122124	0.333451	0.0947134	0.198636	14100	1	0	0	15.2857	15.0455	21	22
ENSG00000169914	chr1	20207506	20209505	OTUD3	23252	0.195635	0.199468	-0.00383351	0.0299748	0.313487	0.384445	26559	10	0	0	12.8	12.2136	20.8	21.8
ENSG00000188784	chr1	20249611	20251610	PLA2G2E	30814	0.547442	0.64685	-0.099408	-0.235204	0.000239948	0.00483017	7646	8	0	0	13.5119	13.0682	20.875	21.75
ENSG00000188257	chr1	20306433	20308432	PLA2G2A	5320	0.758323	0.558428	0.199895	0.4381	0.000205074	0.00431925	3046	5	0	0	13.0095	12.7909	21	21.6
ENSG00000127472	chr1	20353172	20355171	PLA2G5	5322	0.842986	0.745332	0.0976542	0.175411	0.0118816	0.0666468	11199	1	0	0	15	14.1364	20	22
ENSG00000117215	chr1	20445551	20447550	PLA2G2D	26279	0.771671	0.796672	-0.0250007	-0.0511801	0.0651435	0.165031	23171	5	0	0	13.219	12.6091	20.6	21.6
ENSG00000158786	chr1	20464319	20466318	PLA2G2F	64600	0.739443	0.755723	-0.0162801	-0.0164612	0.0142615	0.0737331	27319	7	0	0	14.2585	14.026	20.8571	21.8571
ENSG00000227066	chr1	20479331	20481330	NA	NA	0.642227	0.614036	0.0281903	0.0297108	0.062326	0.161599	25604	3	0	0	13.0635	12.6515	21	21.6667
ENSG00000225986	chr1	20512480	20514479	UBXN10-AS1	101928017	0.12476	0.119891	0.00486882	0.0468808	0.470811	0.518022	26876	4	0	0	12.9167	13.1136	20.5	21
ENSG00000162543	chr1	20511078	20513077	UBXN10	127733	0.237724	0.245314	-0.00758943	0.0103397	0.213556	0.302852	28118	9	0	0	13.6614	13.7323	20.5556	21.5556
ENSG00000228105	chr1	20568088	20570087	NA	NA	0.694237	0.656428	0.0378085	0.0548328	0.00627052	0.0448755	22779	3	0	0	13.8095	14.4394	20.6667	22
ENSG00000158816	chr1	20615912	20617911	VWA5B1	127731	0.514259	0.556791	-0.0425317	-0.150386	0.207835	0.298547	20586	8	0	0	14.0238	13.2216	20.875	21.75
ENSG00000226664	chr1	20649181	20651180	NA	NA	0.703133	0.684057	0.0190757	0.0391165	0.966231	0.968623	29498	1	0	0	9.66667	8.22727	21	21
ENSG00000162545	chr1	20812214	20814213	CAMK2N1	55450	0.175521	0.150584	0.0249372	0.1946	0.0379945	0.125149	13697	8	0	0	12.619	12.7955	20.875	22
ENSG00000090432	chr1	20834155	20836154	MUL1	79594	0.158472	0.148514	0.00995746	0.0793965	0.314834	0.385601	24143	12	0	0	12.4325	12.2576	20.8333	21.8333
ENSG00000183114	chr1	20877432	20879431	FAM43B	163933	0.282092	0.33929	-0.0571982	-0.679992	0.116687	0.221242	15596	10	0	0	14.0048	13.8909	20.9	21.7
ENSG00000158825	chr1	20913941	20915940	CDA	978	0.383836	0.384737	-0.00090105	0.0239409	0.0771611	0.178713	28947	4	0	0	11.881	12.8295	20.25	21.5
ENSG00000158828	chr1	20958448	20960447	PINK1	65018	0.286459	0.268413	0.0180458	0.119963	0.176282	0.273095	19088	13	0	0	12.0769	12.1958	20.6154	21.7692
ENSG00000117242	chr1	20978187	20980186	PINK1-AS	100861548	0.881518	0.887116	-0.00559806	-0.00903071	0.649824	0.677876	28345	1	0	0	12.381	12.3182	21	22
ENSG00000257033	chr1	20976708	20978707	NA	NA	0.890927	0.858422	0.0325049	0.0530138	0.281206	0.358414	23201	1	0	0	13.381	14.8636	21	22
ENSG00000244038	chr1	20987501	20989500	DDOST	1650	0.15497	0.110384	0.0445859	0.255201	0.00869753	0.0553143	9270	8	0	0	12.6131	12.392	20.875	21.625
ENSG00000117245	chr1	21044011	21046010	KIF17	57576	0.231749	0.18775	0.0439986	0.0476323	0.00343624	0.0303141	23558	11	0	0	12.7532	12.4917	20.7273	21.7273
ENSG00000235432	chr1	21020007	21022006	NA	NA	0.929655	0.930625	-0.000969186	-0.00148727	0.914927	0.921282	29379	1	0	0	17.8571	15.1818	21	22
ENSG00000189410	chr1	21058831	21060830	SH2D5	400745	0.130118	0.119413	0.0107052	0.133878	0.164877	0.263487	20589	13	0	0	12.6007	12.528	20.5385	21.6154
ENSG00000233069	chr1	21057873	21059872	NA	NA	0.131571	0.129017	0.00255443	0.102707	0.14845	0.249735	27670	14	0	0	12.3912	12.3669	20.5714	21.6429
ENSG00000127483	chr1	21113317	21115316	HP1BP3	50809	0.132224	0.113412	0.0188117	0.164686	0.184367	0.279808	19483	4	0	0	10.2619	10.1705	20.25	20.75
ENSG00000075151	chr1	21502878	21504877	EIF4G3	8672	0.130233	0.144802	-0.0145692	0.103258	0.0573962	0.1551	18083	9	0	0	12.0106	12.2929	20.7778	21.6667
ENSG00000266867	chr1	21502623	21504622	NA	NA	0.130233	0.144802	-0.0145692	0.103258	0.0573962	0.1551	18083	9	0	0	12.0106	12.2929	20.7778	21.6667
ENSG00000117298	chr1	21671498	21673497	ECE1	1889	0.119091	0.105279	0.0138115	0.138203	0.171131	0.268505	18847	8	0	0	14.0714	13.8011	21	21.625
ENSG00000231105	chr1	21618283	21620282	NA	100506801	0.603551	0.388526	0.215026	0.622512	0.000117218	0.00293502	1787	1	0	0	12.4762	12.7273	21	22
ENSG00000236216	chr1	21722980	21724979	PPP1R11P1	NA	0.803708	0.845966	-0.0422583	-0.0730429	0.0430845	0.133912	20832	1	0	0	12.0476	12.1818	21	22
ENSG00000227001	chr1	21753961	21755960	NBPF2P	NA	0.549483	0.61363	-0.0641468	-0.438801	0.0107033	0.0628114	6678	7	0	0	13.3401	12.7468	20.8571	21.7143
ENSG00000187952	chr1	21753296	21755295	HS6ST1P1	NA	0.352232	0.424858	-0.072626	-0.693443	0.014545	0.0745423	5791	4	0	0	12.8214	12.2727	20.75	21.5
ENSG00000142794	chr1	21765121	21767120	NBPF3	84224	0.150612	0.169337	-0.0187253	-0.0925633	0.175545	0.272503	19049	10	0	0	12.8952	12.6273	20.7	21.9
ENSG00000176378	chr1	21786076	21788075	PFN1P10	NA	0.75195	0.692251	0.059699	0.113316	8.36632e-05	0.00229287	16715	2	0	0	13.8571	13.0682	21	22
ENSG00000162551	chr1	21834358	21836357	ALPL	249	0.184973	0.194299	-0.00932523	-0.021321	0.113833	0.218307	26668	12	0	0	12.6349	12.4697	21	21.9167
ENSG00000233431	chr1	21911465	21913464	NA	NA	0.338817	0.129089	0.209727	1.32646	8.066e-09	1.75382e-06	734	1	0	0	14.9524	14.0909	21	21
ENSG00000076864	chr1	21995302	21997301	RAP1GAP	5909	0.135698	0.115283	0.0204156	0.148042	0.134461	0.23763	16732	8	0	0	12.3869	12.4375	20.625	21.75
ENSG00000090686	chr1	22109600	22111599	USP48	84196	0.0455794	0.0407905	0.00478889	0.126315	0.12139	0.225539	25737	8	0	0	12.619	12.4375	20.875	22
ENSG00000187942	chr1	22137258	22139257	LDLRAD2	401944	0.673699	0.650067	0.0236311	0.0335389	0.163001	0.261791	25130	4	0	0	14.1071	13.5682	20.75	21.25
ENSG00000142798	chr1	22263291	22265290	HSPG2	3339	0.312105	0.302815	0.00928942	0.047372	0.352496	0.41683	25007	8	0	0	12.8036	12.6307	21	21.875
ENSG00000219073	chr1	22302014	22304013	CELA3B	23436	0.426687	0.376321	0.0503656	0.201378	0.104789	0.208751	14844	4	0	0	13.0833	13.5341	20.25	22
ENSG00000142789	chr1	22326649	22328648	CELA3A	10136	0.496358	0.579268	-0.0829104	-0.19298	0.0133706	0.0711386	10016	6	0	0	12.4841	12.5985	20.8333	21.8333
ENSG00000228397	chr1	22350962	22352961	NA	101928043	0.537133	0.492095	0.0450378	0.131924	0.382164	0.441737	25583	10	0	0	14.0714	12.9818	20.9	21.7
ENSG00000218510	chr1	22350181	22352180	LINC00339	29092	0.545096	0.499443	0.0456534	0.13268	0.40678	0.462631	26001	9	0	0	14.0212	12.803	20.8889	21.6667
ENSG00000070831	chr1	22377620	22379619	CDC42	998	0.471389	0.418158	0.0532308	0.127364	0.255544	0.337835	22368	5	0	0	14.381	14.1818	21	22
ENSG00000271840	chr1	22425606	22427605	NA	NA	0.714545	0.802355	-0.0878105	-0.165036	0.387933	0.446556	25689	1	0	0	14.9048	13.4545	21	22
ENSG00000162552	chr1	22469963	22471962	WNT4	54361	0.39252	0.35031	0.0422107	0.285289	0.0161558	0.0790966	9701	4	0	0	11.869	12.375	20.5	21.5
ENSG00000266564	chr1	22591232	22593231	MIR4418	100616433	0.750105	0.80344	-0.0533356	-0.0978383	0.0637415	0.163309	18269	1	0	0	13.381	13.2273	21	22
ENSG00000184677	chr1	22776844	22778843	ZBTB40	9923	0.365749	0.291668	0.0740803	0.220361	0.0126458	0.0691102	8364	11	0	0	12.29	12.7066	20.5455	22
ENSG00000070886	chr1	22888557	22890556	EPHA8	2046	0.10723	0.150851	-0.0436212	-0.406274	0.214683	0.303708	20902	4	0	0	12.1786	12.7841	20.75	22
ENSG00000173372	chr1	22961499	22963498	C1QA	712	0.409355	0.559992	-0.150637	-0.473181	9.64739e-05	0.00254263	2723	4	0	0	11.8929	12.1932	21	22
ENSG00000159189	chr1	22968623	22970622	C1QC	714	0.4894	0.439514	0.0498855	0.273165	0.0166921	0.0807544	8457	7	0	0	11.5646	11.9805	20.5714	22
ENSG00000173369	chr1	22977755	22979754	C1QB	713	0.778265	0.740214	0.0380514	0.0676101	0.0727923	0.173641	21428	7	0	0	14.1973	14.5325	20.8571	21.8571
ENSG00000133216	chr1	23035832	23037831	EPHB2	2048	0.0933773	0.0791358	0.0142415	0.146221	0.0868885	0.189552	18278	5	0	0	12.0952	12.1545	21	22
ENSG00000227868	chr1	23341844	23343843	C1orf234	729059	0.584398	0.624496	-0.0400984	-0.0941827	0.214402	0.3035	20889	1	0	0	14.8571	12.9091	21	22
ENSG00000004487	chr1	23344441	23346440	KDM1A	23028	0.122344	0.108167	0.0141771	0.104472	0.164663	0.26324	18497	10	0	0	13.1048	12.7409	20.8	21.9
ENSG00000169641	chr1	23503802	23505801	LUZP1	7798	0.180313	0.192715	-0.0124017	-0.0477706	0.283228	0.360137	23536	6	0	0	13.0556	12.9091	21	22
ENSG00000179546	chr1	23520723	23522722	HTR1D	3352	0.614042	0.60738	0.00666167	0.0221319	0.461125	0.509926	26741	6	0	0	13.8254	13.5	21	22
ENSG00000125944	chr1	23670330	23672329	HNRNPR	10236	0.0476587	0.0503119	-0.00265311	-0.0552658	0.276881	0.355135	27592	12	0	0	12.5833	12.5644	20.6667	21.9167
ENSG00000125945	chr1	23695436	23697435	ZNF436	80818	0.141811	0.19076	-0.0489485	-0.0976288	0.00803651	0.0527903	18287	10	0	0	12.919	13.0364	21	21.8
ENSG00000249087	chr1	23693990	23695989	C1orf213	148898	0.075788	0.0695001	0.00628792	0.132019	0.275174	0.353498	24383	10	0	0	12.6095	12.6182	20.8	21.4
ENSG00000201405	chr1	23695247	23697246	NA	NA	0.0721014	0.0677118	0.00438953	0.0757173	0.405524	0.461682	26090	10	0	0	12.5429	12.6818	21	21.6
ENSG00000204219	chr1	23750734	23752733	TCEA3	6920	0.183696	0.186493	-0.00279622	-0.0950411	0.357395	0.420853	27459	10	0	0	13.7714	13.7818	21	22
ENSG00000088280	chr1	23810562	23812561	ASAP3	55616	0.277279	0.247305	0.0299738	0.220022	0.046261	0.139093	12305	7	0	0	13.6531	13.1494	20.7143	22
ENSG00000007968	chr1	23857213	23859212	E2F2	1870	0.136008	0.115487	0.0205216	0.0880622	0.210826	0.300843	20721	11	0	0	12.8485	13.0661	20.8182	21.6364
ENSG00000235052	chr1	23876907	23878906	NA	NA	0.894462	0.768953	0.12551	0.215525	0.00474667	0.0376724	8667	1	0	0	14.2857	13.5455	21	21
ENSG00000117318	chr1	23885786	23887785	ID3	3399	0.372494	0.351707	0.0207864	0.10297	0.357307	0.420791	25109	9	0	0	11.6243	11.9343	20.5556	21.7778
ENSG00000229239	chr1	23995284	23997283	NA	NA	0.819424	0.748511	0.0709124	0.128939	0.125947	0.229957	16196	1	0	0	12.7619	12.2273	21	22
ENSG00000142676	chr1	24016769	24018768	RPL11	6135	0.0624539	0.0541251	0.00832881	0.172928	0.197316	0.290493	22532	10	0	0	13.5048	13.5364	20.6	22
ENSG00000011007	chr1	24068145	24070144	TCEB3	6924	0.105232	0.0964895	0.00874279	0.108068	0.200786	0.293147	22166	9	0	0	11.6614	11.4949	20.6667	21.6667
ENSG00000236810	chr1	24104278	24106277	NA	100506963	0.0491152	0.0481161	0.00099912	0.0284234	0.435353	0.487276	28874	10	0	0	13.1381	12.8409	20.9	22
ENSG00000057757	chr1	24103395	24105394	PITHD1	57095	0.0491152	0.0481161	0.00099912	0.0284234	0.435353	0.487276	28874	10	0	0	13.1381	12.8409	20.9	22
ENSG00000011009	chr1	24115960	24117959	LYPLA2	11313	0.243718	0.149174	0.0945443	0.362487	0.000483115	0.00792797	4111	7	0	0	12.7959	12.9545	21	21.7143
ENSG00000117308	chr1	24126772	24128771	GALE	2582	0.193541	0.155556	0.0379849	0.219783	0.0601491	0.158801	11200	14	0	0	11.9524	11.961	20.4286	21.5
ENSG00000117305	chr1	24164611	24166610	HMGCL	3155	0.108316	0.103743	0.004573	0.0568672	0.414219	0.469107	26111	1	0	0	14.7619	14.4545	21	22
ENSG00000179163	chr1	24194285	24196284	FUCA1	2517	0.124546	0.088998	0.0355477	0.259184	0.0172185	0.082262	11031	15	0	0	12.9778	12.7242	20.8	21.6
ENSG00000188822	chr1	24285050	24287049	CNR2	1269	0.0703136	0.067251	0.00306265	0.0755578	0.576553	0.611544	27879	11	0	0	12.2078	12.3926	20.8182	21.6364
ENSG00000229106	chr1	24228728	24230727	NA	NA	0.368137	0.450728	-0.0825916	-0.625345	0.00667913	0.0468363	4929	7	0	0	12.7143	12.8766	21	21.8571
ENSG00000232557	chr1	24232101	24234100	NA	NA	0.814079	0.801065	0.0130142	0.0229655	0.614936	0.646322	28135	1	0	0	11.381	10.4091	21	22
ENSG00000230228	chr1	24275374	24277373	NA	NA	0.590039	0.565174	0.024865	0.049122	0.0654747	0.165441	23381	3	0	0	13.8095	13.0606	20.6667	21.6667
ENSG00000189266	chr1	24284099	24286098	PNRC2	55629	0.0635013	0.0597208	0.00378052	0.101795	0.46908	0.51654	26854	5	0	0	12.1048	12.5182	21	21.6
ENSG00000188529	chr1	24306918	24308917	SRSF10	10772;100996657	0.566362	0.487868	0.0784935	0.34395	0.00424273	0.0351139	5281	4	0	0	14.3095	14.0455	20.75	22
ENSG00000142661	chr1	24438166	24440165	MYOM3	127294	0.623572	0.490238	0.133334	0.411117	0.000448287	0.00751064	3358	7	0	0	13.2789	12.3377	21	21.7143
ENSG00000142677	chr1	24469112	24471111	IL22RA1	58985	0.414115	0.402418	0.0116971	0.0762941	0.370951	0.432297	25374	5	0	0	14.0286	13.6182	21	22
ENSG00000185436	chr1	24513950	24515949	IFNLR1	163702	0.173654	0.186347	-0.012693	-0.133654	0.338132	0.405142	24680	6	0	0	13.2143	12.6364	20.8333	22
ENSG00000230023	chr1	24525230	24527229	NA	284632	0.135656	0.148363	-0.0127075	-0.0363763	0.233621	0.319783	24777	4	0	0	13.1071	12.9432	20.75	21.5
ENSG00000232298	chr1	24647892	24649891	NA	NA	0.530632	0.567538	-0.036906	-0.334135	0.0815542	0.183265	13159	7	0	0	14.2109	13.7338	21	22
ENSG00000158055	chr1	24644312	24646311	GRHL3	57822	0.172862	0.164497	0.00836431	0.0892235	0.45885	0.508075	26706	12	0	0	14.2421	13.4545	21	21.9167
ENSG00000001460	chr1	24742925	24744924	STPG1	90529	0.465574	0.472915	-0.00734101	0.0414526	0.0788536	0.180454	24234	2	0	0	13.119	13.3864	21	22
ENSG00000001461	chr1	24740784	24742783	NIPAL3	57185	0.0927229	0.0893221	0.00340081	0.0912711	0.200824	0.293147	26940	10	0	0	13.1	13.0773	21	21.9
ENSG00000117602	chr1	24827887	24829886	RCAN3	11123	0.180215	0.164971	0.0152439	0.100512	0.104762	0.208713	18010	13	0	0	12.0659	12.1294	20.6923	21.9231
ENSG00000264443	chr1	24882016	24884015	NA	100506985	0.11582	0.130021	-0.0142012	-0.171697	0.349621	0.41449	24942	7	0	0	14.034	13.4221	21	22
ENSG00000184454	chr1	24881102	24883101	NCMAP	400746	0.11582	0.130021	-0.0142012	-0.171697	0.349621	0.41449	24942	7	0	0	14.034	13.4221	21	22
ENSG00000169504	chr1	25070348	25072347	CLIC4	25932	0.145499	0.133593	0.0119057	0.131948	0.18661	0.281831	19717	11	0	0	13.0563	13.2562	20.7273	21.9091
ENSG00000238482	chr1	25103971	25105970	RNU6-1208P	NA	0.573464	0.508588	0.0648753	0.170053	0.0307976	0.111909	11593	1	0	0	14.3333	11.6818	21	22
ENSG00000020633	chr1	25291113	25293112	RUNX3	864	0.782058	0.757543	0.0245156	0.0433257	0.126089	0.230145	24037	13	0	0	12.8938	12.6503	20.7692	21.8462
ENSG00000261025	chr1	25296857	25298856	NA	NA	0.662274	0.757194	-0.0949195	-0.192856	0.00100551	0.0132571	10029	2	0	0	14.7381	14.6591	21	22
ENSG00000264371	chr1	25348494	25350493	MIR4425	100616365	0.591324	0.394606	0.196718	0.614022	3.02429e-05	0.00105462	1825	4	0	0	11.7976	11.6136	20.75	21.25
ENSG00000117614	chr1	25558494	25560493	SYF2	25949	0.0921677	0.0875682	0.00459948	0.0657684	0.556291	0.593545	27715	10	0	0	11.9524	11.9318	20.6	21.5
ENSG00000117616	chr1	25664205	25666204	C1orf63	57035;101928189	0.0538251	0.051081	0.0027441	0.037794	0.660895	0.687927	28408	4	0	0	11.7976	10.9318	20.25	21.75
ENSG00000272432	chr1	25572828	25574827	NA	NA	0.063819	0.0543095	0.00950951	0.137099	0.184839	0.280219	21503	13	0	0	12.7399	12.3566	20.8462	21.5385
ENSG00000261349	chr1	25593128	25595127	NA	NA	0.0159172	0.0182261	-0.00230895	-0.123123	0.0700891	0.170725	27883	1	0	0	10.9524	10.4091	21	21
ENSG00000187010	chr1	25597384	25599383	RHD	6007	0.839076	0.824825	0.0142513	0.0251524	0.819263	0.833182	29077	2	0	0	15.5	14.5	21	22
ENSG00000259984	chr1	25663457	25665456	NA	NA	0.0538251	0.051081	0.0027441	0.037794	0.660895	0.687927	28408	4	0	0	11.7976	10.9318	20.25	21.75
ENSG00000183726	chr1	25662908	25664907	TMEM50A	23585	0.0492484	0.0503849	-0.00113648	-0.065444	0.811284	0.825948	29046	2	0	0	11.6667	11.0909	20	21.5
ENSG00000252515	chr1	25665962	25667961	RNU6-1171P	NA	0.462168	0.454472	0.00769624	0.0237094	0.817748	0.831784	29072	1	0	0	14.9048	14.0455	21	22
ENSG00000188672	chr1	25756184	25758183	RHCE	6006;6007	0.0921864	0.079904	0.0122824	0.156346	0.17899	0.275337	19470	15	0	0	12.873	12.5727	20.8	21.8
ENSG00000204178	chr1	25755888	25757887	TMEM57	55219	0.134512	0.122009	0.0125029	0.144203	0.20257	0.294444	20343	15	0	0	13.0667	12.6455	20.8	21.7333
ENSG00000157978	chr1	25868571	25870570	LDLRAP1	26119	0.420864	0.415235	0.00562934	0.0170194	0.123373	0.227419	27248	12	0	0	12.7659	12.6098	20.8333	21.75
ENSG00000225643	chr1	25906469	25908468	NA	NA	0.94571	0.933027	0.0126836	0.0192747	0.188546	0.283221	26948	1	0	0	15.0476	13.3636	21	22
ENSG00000117643	chr1	25942459	25944458	MAN1C1	57134	0.0907783	0.0798063	0.010972	0.135949	0.136592	0.239698	20400	12	0	0	12.8016	12.6894	20.9167	21.6667
ENSG00000162430	chr1	26125167	26127166	SEPN1	57190	0.12223	0.141477	-0.0192468	0.0393343	0.0237949	0.0978717	24447	5	0	0	12.8857	12.7455	20.8	22
ENSG00000255054	chr1	26136461	26138460	NA	NA	0.455753	0.424982	0.0307705	0.0986079	0.407117	0.462801	26013	1	0	0	14.1905	13.6818	21	22
ENSG00000228172	chr1	26145764	26147763	NA	NA	0.0902252	0.0841275	0.00609765	0.0743121	0.365851	0.428199	25265	15	0	0	12.6794	12.6394	20.9333	21.8
ENSG00000117640	chr1	26143631	26145630	MTFR1L	56181	0.227466	0.249919	-0.0224531	-0.126545	0.645464	0.674239	28309	3	0	0	12.746	11.5909	20.6667	21.6667
ENSG00000223474	chr1	26146789	26148788	NA	NA	0.147984	0.165901	-0.0179163	-0.0648003	0.256473	0.338503	22405	8	0	0	12.3929	12.3295	20.875	21.75
ENSG00000272478	chr1	26158126	26160125	NA	NA	0.455676	0.544158	-0.0884824	-0.250972	0.105163	0.209088	14873	1	0	0	13.7143	13.4091	21	22
ENSG00000127423	chr1	26185404	26187403	AUNIP	79000	0.0795643	0.0671705	0.0123938	0.195947	0.0918037	0.195234	19391	6	0	0	12.0397	12.3182	20.3333	21.1667
ENSG00000236528	chr1	26184604	26186603	NA	NA	0.147959	0.108017	0.0399421	0.260294	0.0415469	0.131413	10117	7	0	0	12.483	12.6818	20.4286	21.2857
ENSG00000182749	chr1	26197245	26199244	PAQR7	164091	0.359785	0.448266	-0.088481	-0.452206	0.0315397	0.113423	8222	5	0	0	12.9429	11.9818	20.6	21.4
ENSG00000207302	chr1	26202487	26204486	NA	NA	0.199122	0.138373	0.0607484	0.495111	0.000290846	0.00555954	7060	1	0	0	12.9524	13.8182	21	22
ENSG00000117632	chr1	26232983	26234982	STMN1	3925	0.233055	0.21274	0.0203152	0.181539	0.104731	0.208692	15251	10	0	0	13.7381	14.05	20.7	22
ENSG00000264021	chr1	26232446	26234445	MIR3917	100500808	0.185223	0.166814	0.0184088	0.195007	0.095811	0.19965	16122	15	0	0	13.2508	13.5848	20.8	21.8667
ENSG00000158006	chr1	26324149	26326148	PAFAH2	5051	0.137412	0.137214	0.000198587	0.0187468	0.440337	0.491812	29419	9	0	0	12.254	12.1263	20.4444	21.4444
ENSG00000158008	chr1	26344875	26346874	EXTL1	2134	0.8959	0.880249	0.015651	0.0251428	0.534592	0.574183	27532	1	0	0	13.2381	13.8182	21	22
ENSG00000158014	chr1	26372125	26374124	SLC30A2	7780	0.117204	0.15013	-0.0329256	-0.293176	0.317983	0.388155	24225	9	0	0	13.7407	13.9394	21	21.7778
ENSG00000158022	chr1	26394428	26396427	TRIM63	84676	0.732419	0.660302	0.0721176	0.125323	0.0100362	0.0606541	15501	2	0	0	14.119	14.2045	21	22
ENSG00000175087	chr1	26436164	26438163	PDIK1L	149420	0.0839358	0.0791125	0.00482332	0.098097	0.466284	0.514246	26813	10	0	0	12.581	12.7273	20.8	21.8
ENSG00000197245	chr1	26484011	26486010	FAM110D	79927	0.742178	0.787179	-0.0450011	-0.0841164	0.0237169	0.0977193	19703	5	0	0	13.7333	13.3273	20.6	22
ENSG00000142684	chr1	26494862	26496861	ZNF593	51042	0.155791	0.170413	-0.0146226	-0.0752908	0.174264	0.271323	20605	16	0	0	12.4226	12.2415	20.875	21.625
ENSG00000236782	chr1	26497813	26499812	NA	NA	0.903014	0.896468	0.00654651	0.0103817	0.823638	0.837286	29089	1	0	0	14.0952	11.6364	21	21
ENSG00000142675	chr1	26502394	26504393	CNKSR1	10256	0.406754	0.418235	-0.0114811	-0.0775376	0.476607	0.522923	26951	9	0	0	12.873	12.5152	20.6667	21.7778
ENSG00000188782	chr1	26515552	26517551	CATSPER4	378807	0.661327	0.668255	-0.00692826	-0.0355913	0.166874	0.265095	24881	7	0	0	13.2721	13.8052	20.7143	22
ENSG00000236155	chr1	26534732	26536731	NA	101928303	0.703894	0.71402	-0.0101265	-0.0203206	0.740118	0.760804	28767	1	0	0	12.8571	12	21	22
ENSG00000130695	chr1	26559191	26561190	CEP85	64793	0.126721	0.108182	0.0185389	0.238305	0.068851	0.169313	16057	12	0	0	13.246	12.9583	20.6667	21.6667
ENSG00000142669	chr1	26604167	26606166	SH3BGRL3	83442	0.391454	0.34487	0.0465839	0.229275	0.0406216	0.129742	9258	4	0	0	12.7143	12.8068	20.5	21.75
ENSG00000158062	chr1	26644355	26646354	UBXN11	91544	0.590979	0.614574	-0.0235943	-0.083143	0.0953039	0.199281	19793	5	0	0	15.0476	14.5455	21	22
ENSG00000169442	chr1	26642948	26644947	CD52	1043	0.678656	0.674325	0.00433126	-0.0081374	0.17224	0.269389	28428	7	0	0	15.3537	14.8831	21	22
ENSG00000265143	chr1	26674711	26676710	RN7SL490P	NA	0.897972	0.905305	-0.00733316	-0.011605	0.223169	0.310786	27949	1	0	0	12.1429	12.1364	21	22
ENSG00000176083	chr1	26700514	26702513	ZNF683	257101	0.500519	0.494602	0.00591751	0.0168202	0.812288	0.826827	29051	1	0	0	11.7619	11.5455	20	21
ENSG00000131914	chr1	26735769	26737768	LIN28A	79727	0.121429	0.218027	-0.0965973	-0.705236	0.0588165	0.156956	11080	12	0	0	13.2024	13.4091	20.9167	21.8333
ENSG00000117682	chr1	26757273	26759272	DHDDS	79947	0.0850951	0.0941733	-0.00907825	-0.0264384	0.165728	0.264191	26001	14	0	0	11.7721	11.6721	20.9286	21.6429
ENSG00000198830	chr1	26797441	26799440	HMGN2	3151	0.20301	0.140222	0.0627882	0.221182	0.00391457	0.0332065	8312	8	0	0	12.4048	12.0739	20.625	21.875
ENSG00000117676	chr1	26854752	26856751	RPS6KA1	6195	0.29219	0.292982	-0.000792377	-0.0243026	0.128798	0.232448	29017	7	0	0	12.1497	12.3506	20.8571	21.4286
ENSG00000238705	chr1	26879533	26881532	MIR1976	100302190	0.81135	0.770749	0.0406012	0.0779198	0.0892718	0.192312	20352	7	0	0	13.3469	13.3377	20.8571	22
ENSG00000260063	chr1	27020123	27022122	NA	NA	0.228818	0.220738	0.00807987	-0.0727039	0.0330364	0.116176	22771	6	0	0	13.4286	14.0379	21	22
ENSG00000117713	chr1	27021024	27023023	ARID1A	8289	0.196616	0.188659	0.00795726	-0.0555538	0.0532158	0.149217	22867	8	0	0	13.0417	13.7443	20.875	22
ENSG00000060642	chr1	27112463	27114462	PIGV	55650	0.202761	0.174277	0.0284848	0.175676	0.121551	0.225594	15932	12	0	0	12.8135	12.697	20.75	21.8333
ENSG00000241188	chr1	27139813	27141812	RN7SL165P	NA	0.83298	0.85942	-0.0264397	-0.0445543	0.0884422	0.191417	23911	1	0	0	14.0476	12.1364	21	22
ENSG00000204160	chr1	27151701	27153700	ZDHHC18	84243	0.229874	0.241158	-0.0112845	-0.0732938	0.132505	0.236057	20809	6	0	0	13.6905	13.1515	21	21.8333
ENSG00000175793	chr1	27188133	27190132	SFN	2810	0.758471	0.583255	0.175216	0.394388	0.00035693	0.00640071	3579	11	0	0	13.8485	12.8636	21	21.8182
ENSG00000142751	chr1	27216289	27218288	GPN2	54707	0.211928	0.199842	0.0120867	0.132936	0.26951	0.34892	22841	12	0	0	12.0159	11.8826	20.8333	21.5
ENSG00000198746	chr1	27226458	27228457	GPATCH3	63906	0.158339	0.147495	0.0108441	0.214559	0.104462	0.208466	20496	9	0	0	12.8042	12.8586	20.6667	21.8889
ENSG00000090273	chr1	27225229	27227228	NUDC	10726	0.0615478	0.0519789	0.00956896	0.223217	0.117378	0.221808	21451	8	0	0	13.6905	13.5114	20.875	22
ENSG00000131910	chr1	27239958	27241957	NR0B2	8431	0.266697	0.264935	0.00176196	-0.0253067	0.608242	0.640174	28313	8	0	0	14.4821	14.6136	21	21.875
ENSG00000175707	chr1	27286398	27288397	C1orf172	126695	0.210721	0.225422	-0.0147003	-0.114887	0.418387	0.472362	26192	8	0	0	13.4583	13.1761	21	21.5
ENSG00000253368	chr1	27318698	27320697	TRNP1	388610	0.07413	0.07079	0.00333999	0.0799016	0.276192	0.354521	26993	8	0	0	12.8988	12.7102	20.75	21.75
ENSG00000158246	chr1	27338828	27340827	FAM46B	115572	0.121665	0.105176	0.0164889	0.0870786	0.25589	0.338005	22387	9	0	0	12.7989	12.9545	20.8889	21.8889
ENSG00000229985	chr1	27501742	27503741	NA	NA	0.859188	0.823719	0.0354686	0.0604919	0.00076091	0.0108755	22169	3	0	0	12.2698	12.6061	20.6667	21.6667
ENSG00000214973	chr1	27527465	27529464	CHCHD3P3	NA	0.756565	0.781221	-0.0246565	-0.0377525	0.0306508	0.111547	24645	3	0	0	11.9365	11.4848	21	21
ENSG00000225159	chr1	27531921	27533920	NPM1P39	NA	0.694075	0.729775	-0.0357004	-0.0713583	0.159541	0.258778	21021	1	0	0	16.3333	15.0455	21	22
ENSG00000224311	chr1	27560344	27562343	NA	NA	0.0959478	0.0875573	0.00839043	0.192221	0.157633	0.257191	22493	9	0	0	13.037	12.9293	20.8889	21.7778
ENSG00000142784	chr1	27559507	27561506	WDTC1	23038	0.220441	0.200895	0.0195451	0.17905	0.150091	0.251009	17682	10	0	0	12.7667	12.7727	20.9	21.7
ENSG00000186501	chr1	27647151	27649150	TMEM222	84065	0.177835	0.181302	-0.00346763	0.0874169	0.164084	0.262718	26877	9	0	0	11.3016	10.8384	20.4444	21.3333
ENSG00000206888	chr1	27650210	27652209	RNU6-48P	100887744	0.688018	0.671703	0.0163149	0.0331585	0.445571	0.496533	26535	3	0	0	14.0794	13.4091	21	22
ENSG00000241547	chr1	27650320	27652319	NA	NA	0.688018	0.671703	0.0163149	0.0331585	0.445571	0.496533	26535	3	0	0	14.0794	13.4091	21	22
ENSG00000142765	chr1	27667013	27669012	SYTL1	84958	0.234135	0.215984	0.018152	0.171584	0.157573	0.257164	18119	8	0	0	14.2917	13.1932	20.625	21.875
ENSG00000142733	chr1	27692884	27694883	MAP3K6	9064	0.330014	0.29982	0.0301946	0.16416	0.0661181	0.166264	12235	8	0	0	13.7083	13.5966	20.875	21.5
ENSG00000142748	chr1	27700816	27702815	FCN3	8547	0.859736	0.853948	0.00578809	0.00720857	0.0802556	0.181864	28572	6	0	0	12.1667	12.2121	20.6667	21.6667
ENSG00000174950	chr1	27709371	27711370	CD164L2	388611	0.371902	0.376932	-0.00502995	-0.0971318	0.249932	0.333181	25529	14	0	0	13.3333	12.7273	20.7143	21.7143
ENSG00000181773	chr1	27717648	27719647	GPR3	2827	0.111595	0.100445	0.0111505	0.0515394	0.00992807	0.0602221	23132	8	0	0	13.2083	12.6648	20.625	21.875
ENSG00000158195	chr1	27816170	27818169	WASF2	10163	0.0900499	0.0786222	0.0114277	0.189145	0.0648242	0.164594	20067	12	0	0	12.2817	12.6932	20.75	21.8333
ENSG00000237429	chr1	27850816	27852815	NA	NA	0.544096	0.427254	0.116842	0.341666	0.00569436	0.0422767	4400	1	0	0	14.2381	14.4091	21	22
ENSG00000126705	chr1	27930443	27932442	AHDC1	27245	0.415447	0.369318	0.046129	0.14226	0.103356	0.207489	14730	8	0	0	12.369	12.4489	20.875	21.5
ENSG00000000938	chr1	27961289	27963288	FGR	2268	0.574297	0.646843	-0.0725456	-0.207988	0.00296829	0.027533	9100	10	0	0	12.3714	12.3591	20.8	22
ENSG00000235912	chr1	27974430	27976429	NA	NA	0.585577	0.583128	0.00244873	0.00259331	0.765498	0.784074	29208	2	0	0	13.7381	14.1591	21	22
ENSG00000126709	chr1	27998230	28000229	IFI6	2537	0.169522	0.163196	0.00632598	0.0935142	0.437419	0.489162	26443	7	0	0	14.2449	13.9351	20.8571	21.8571
ENSG00000225886	chr1	27994479	27996478	NA	NA	0.519067	0.555516	-0.0364498	-0.0991872	0.131336	0.234824	18137	5	0	0	12.1429	11.9	20.8	22
ENSG00000009780	chr1	28050990	28052989	FAM76A	199870	0.170598	0.145191	0.0254069	0.134162	0.215788	0.304659	20944	12	0	0	12.4365	12.2727	20.5833	21.5833
ENSG00000117758	chr1	28098194	28100193	STX12	23673	0.126137	0.129262	-0.00312528	0.0496354	0.383054	0.442385	27151	8	0	0	13.6369	13.5284	21	21.75
ENSG00000269971	chr1	28098869	28100868	NA	NA	0.126137	0.129262	-0.00312528	0.0496354	0.383054	0.442385	27151	8	0	0	13.6369	13.5284	21	21.75
ENSG00000223062	chr1	28149549	28151548	RNU6-1245P	NA	0.91357	0.912745	0.000824411	0.00128838	0.550179	0.587956	29407	1	0	0	14.9048	14.5909	21	22
ENSG00000117751	chr1	28155789	28157788	PPP1R8	5511	0.131077	0.121341	0.00973683	0.18064	0.161915	0.260727	21297	9	0	0	12.3968	11.6869	20.8889	21.5556
ENSG00000252947	chr1	28159412	28161411	SCARNA1	677774	0.859916	0.857624	0.00229172	0.000412649	0.384444	0.443479	29510	2	0	0	13	12.9091	21	22
ENSG00000268552	chr1	28176756	28178755	NA	NA	0.756298	0.756674	-0.000375333	0.00580353	0.358896	0.422119	29298	2	0	0	13.1667	13.9091	21	22
ENSG00000130775	chr1	28197555	28199554	THEMIS2	9473	0.298675	0.252459	0.0462152	0.281896	0.0180836	0.0845587	9001	9	0	0	12.0476	11.8788	20.7778	21.6667
ENSG00000117748	chr1	28240758	28242757	RPA2	6118	0.117181	0.128242	-0.0110607	-0.168438	0.476424	0.522797	26948	15	0	0	13.127	13.0303	20.7333	21.5333
ENSG00000130768	chr1	28260004	28262003	SMPDL3B	27293	0.161934	0.161683	0.000250464	0.0300218	0.623084	0.653608	29386	5	0	0	12.9524	12.3455	20.8	21.6
ENSG00000227050	chr1	28286205	28288204	NA	NA	0.100748	0.108022	-0.00727489	0.0573153	0.0534031	0.149402	23497	7	0	0	13.6803	13.8506	20.7143	22
ENSG00000158156	chr1	28284473	28286472	XKR8	55113	0.416532	0.404968	0.0115641	0.103477	0.107517	0.211423	19979	10	0	0	14.281	14.0818	20.8	22
ENSG00000158161	chr1	28414708	28416707	EYA3	2140	0.172058	0.167066	0.00499231	0.127519	0.225863	0.313054	25563	12	0	0	12.4206	12.7992	20.75	21.5
ENSG00000240750	chr1	28358192	28360191	RN7SL559P	NA	0.872129	0.87983	-0.00770184	-0.0125415	0.921761	0.927501	29388	1	0	0	14.8095	13.1818	21	22
ENSG00000228589	chr1	28422434	28424433	SPCS2P4	NA	0.636139	0.677764	-0.0416254	-0.102566	0.0252476	0.101261	17814	5	0	0	13.9143	13.9727	21	22
ENSG00000214812	chr1	28447333	28449332	NA	NA	0.658433	0.616328	0.0421057	0.0931754	0.221435	0.309498	21157	3	0	0	14.1111	13.9242	21	21.6667
ENSG00000169403	chr1	28519948	28521947	PTAFR	5724	0.826622	0.744871	0.0817511	0.151185	0.0111464	0.0642764	13166	4	0	0	14.4524	14.3864	20.75	22
ENSG00000126698	chr1	28559037	28561036	DNAJC8	22826	0.221057	0.19659	0.0244668	0.13541	0.0720041	0.17303	14582	11	0	0	12.1905	12.2438	20.9091	21.8182
ENSG00000215902	chr1	28526653	28528652	NA	NA	0.820372	0.821341	-0.000969453	-0.00168335	0.986459	0.987528	29538	1	0	0	13.0476	12.8636	21	22
ENSG00000269804	chr1	28525570	28527569	NA	NA	0.820372	0.821341	-0.000969453	-0.00168335	0.986459	0.987528	29538	1	0	0	13.0476	12.8636	21	22
ENSG00000130770	chr1	28561120	28563119	ATPIF1	93974	0.10642	0.102693	0.00372708	0.0556357	0.345249	0.411009	26654	7	0	0	13.2517	12.2857	20.8571	21.2857
ENSG00000271398	chr1	28572155	28574154	NA	NA	0.179018	0.177978	0.00103998	0.115752	0.308178	0.38064	28846	5	0	0	13.7333	13.4818	20.8	22
ENSG00000130766	chr1	28584538	28586537	SESN2	83667	0.056213	0.0661942	-0.00998114	-0.1531	0.304798	0.377706	23863	8	0	0	13.3036	13.267	20.875	22
ENSG00000130772	chr1	28654013	28656012	MED18	54797;100996782	0.0549666	0.0761978	-0.0212312	-0.430117	0.647947	0.676473	28324	8	0	0	12.1131	12.4545	20.625	21.625
ENSG00000204138	chr1	28694614	28696613	PHACTR4	65979	0.186179	0.18133	0.00484915	0.112808	0.199679	0.292225	25690	9	0	0	12.7566	12.7677	20.8889	21.7778
ENSG00000180198	chr1	28830955	28832954	RCC1	1104	0.138569	0.132623	0.0059457	0.0878996	0.326291	0.395162	24682	5	0	0	12.6095	12.1273	20.8	21.4
ENSG00000242125	chr1	28830992	28832991	SNHG3	6080;8420	0.126324	0.121377	0.00494683	0.0730975	0.39242	0.450564	25754	6	0	0	12.4286	11.9242	20.8333	21.5
ENSG00000200087	chr1	28833571	28835570	SNORA73B	6081;26768	0.0549027	0.0445362	0.0103665	0.263573	0.0527313	0.148464	20833	2	0	0	14.3571	14.2727	21	21.5
ENSG00000238821	chr1	28842488	28844487	NA	NA	0.375113	0.199873	0.17524	0.845828	2.33304e-08	4.20672e-06	1243	3	0	0	15.6508	14.6061	21	22
ENSG00000231468	chr1	28853240	28855239	PRDX3P2	NA	0.788981	0.863816	-0.0748354	-0.129169	0.000388474	0.00682159	15140	1	0	0	15.1429	16.6818	21	22
ENSG00000180098	chr1	28878097	28880096	TRNAU1AP	54952	0.174729	0.171157	0.00357178	0.0546222	0.383034	0.442385	26790	10	0	0	12.6238	12.3955	20.6	21.7
ENSG00000221539	chr1	28904835	28906834	SNORD99	692212	0.737715	0.491539	0.246175	0.580396	3.7958e-08	6.30593e-06	1975	7	0	0	12.7279	12.3701	20.8571	21.8571
ENSG00000120656	chr1	28969098	28971097	TAF12	6883	0.116906	0.111319	0.00558667	0.19676	0.142952	0.245114	25032	14	0	0	12.5476	12.4058	20.9286	21.9286
ENSG00000188060	chr1	28917212	28919211	RAB42	115273	0.751579	0.748865	0.00271414	0.0163823	0.384267	0.443372	27535	4	0	0	15.1786	15.3409	21	21.75
ENSG00000229388	chr1	28968240	28970239	NA	NA	0.135161	0.129677	0.00548355	0.163183	0.152031	0.252398	25120	13	0	0	12.4103	12.3252	20.8462	21.9231
ENSG00000270103	chr1	28973612	28975611	RNU11	26824	0.203147	0.189805	0.0133422	0.16698	0.136609	0.2397	18818	5	0	0	12.8952	13.9182	20.8	22
ENSG00000162419	chr1	28993744	28995743	GMEB1	10691	0.0953719	0.0780764	0.0172955	0.295575	0.0108198	0.0631945	16657	6	0	0	13.8016	13.8258	21	21.6667
ENSG00000198492	chr1	29061633	29063632	YTHDF2	51441	0.209171	0.189166	0.020004	0.150747	0.129005	0.232653	16397	10	0	0	12.3524	12.3955	20.6	22
ENSG00000116329	chr1	29137154	29139153	OPRD1	4985	0.307823	0.293067	0.0147552	0.00855678	0.245809	0.329547	28372	8	0	0	13.494	12.9716	20.625	21.75
ENSG00000199756	chr1	29207848	29209847	NA	NA	0.363375	0.347857	0.0155181	0.0612426	0.428989	0.481576	26341	1	0	0	11.2857	11.5909	21	22
ENSG00000159023	chr1	29212103	29214102	EPB41	2035	0.157836	0.140527	0.017309	0.155627	0.210919	0.300869	20729	13	0	0	12.4615	12.0734	20.9231	21.6154
ENSG00000253304	chr1	29449948	29451947	TMEM200B	399474	0.153583	0.161696	-0.00811335	-0.0782692	0.467902	0.515569	26837	8	0	0	13.4107	13.9091	21	22
ENSG00000225750	chr1	29473007	29475006	NA	NA	0.895343	0.905666	-0.0103236	-0.0183765	0.0307711	0.111854	27062	2	0	0	11.9524	12.1136	20.5	21.5
ENSG00000116350	chr1	29508000	29509999	SRSF4	6429	0.152645	0.142928	0.00971674	0.0752691	0.37238	0.433478	25403	10	0	0	12.6381	12.4091	20.8	21.7
ENSG00000116353	chr1	29556955	29558954	MECR	51102	0.178058	0.166553	0.0115045	0.169509	0.0689676	0.169424	20013	9	0	0	12.8995	12.7121	20.7778	21.6667
ENSG00000060656	chr1	29561528	29563527	PTPRU	10076	0.213591	0.215478	-0.00188708	-0.0596327	0.733391	0.754623	28739	5	0	0	12.2952	12.1818	20.6	21.2
ENSG00000230523	chr1	29676127	29678126	NA	101928460	0.729506	0.627167	0.102339	0.204078	0.111664	0.215972	15289	3	0	0	11.9365	12.6667	20.6667	21.3333
ENSG00000225011	chr1	29822906	29824905	NA	NA	0.806934	0.680508	0.126426	0.236205	0.00901889	0.0566839	7608	2	0	0	14	14.6364	20.5	22
ENSG00000228176	chr1	30181895	30183894	NA	NA	0.472283	0.40193	0.0703529	0.22748	0.141336	0.243798	17143	1	0	0	17.9524	17	21	22
ENSG00000233399	chr1	30509960	30511959	NA	101929406	0.76992	0.648825	0.121094	0.239969	0.115848	0.220333	15547	2	0	0	13.119	11.7955	21	22
ENSG00000162510	chr1	31195935	31197934	MATN1	4146	0.822696	0.816618	0.00607797	0.00770214	0.449574	0.499938	28501	8	0	0	13.8393	13.3068	20.875	22
ENSG00000186056	chr1	31189851	31191850	MATN1-AS1	100129196	0.19335	0.175237	0.0181126	0.126927	0.181759	0.277509	19368	7	0	0	12.8912	12.6299	21	22
ENSG00000162511	chr1	31230168	31232167	LAPTM5	7805	0.68115	0.706129	-0.0249791	-0.0563945	0.169784	0.26742	22610	6	0	0	14.7143	13.9394	21	21.8333
ENSG00000229607	chr1	31287901	31289900	NA	NA	0.529266	0.642068	-0.112802	-0.274026	0.0151009	0.0762182	6132	1	0	0	13.7143	12.6364	21	21
ENSG00000223382	chr1	31295575	31297574	NA	NA	0.138754	0.140212	-0.00145842	-0.00435535	0.708687	0.731495	28956	2	0	0	13.8095	12.7727	21	21.5
ENSG00000222784	chr1	31315170	31317169	RN7SKP91	NA	0.948554	0.892005	0.0565496	0.0877252	0.0325862	0.115319	19340	1	0	0	13.4286	13.6818	21	20
ENSG00000162512	chr1	31381109	31383108	SDC3	9672	0.126831	0.123763	0.00306763	0.0167284	0.490152	0.534667	27290	2	0	0	12.9048	13.7045	21	22
ENSG00000134644	chr1	31538339	31540338	PUM1	9698	0.0682111	0.0655529	0.00265821	0.0511019	0.406327	0.462224	27584	12	0	0	12.2897	12.6098	21	21.5
ENSG00000200154	chr1	31408121	31410120	SNORD103A	692234;692235	0.945529	0.928484	0.017045	0.026949	0.0910025	0.194285	25939	3	0	0	14.4286	14.2879	20.6667	21.3333
ENSG00000202107	chr1	31421550	31423549	SNORD103B	692234;692235	0.681382	0.61922	0.0621613	0.125206	0.337293	0.404464	24660	4	0	0	12.9048	12.8636	21	21.75
ENSG00000200181	chr1	31440584	31442583	SNORD85	692200	0.737293	0.605676	0.131618	0.284645	0.00242281	0.024058	5809	2	0	0	14.5238	15.5455	21	22
ENSG00000215900	chr1	31567906	31569905	SEPW1P	NA	0.680704	0.55596	0.124744	0.287367	0.0129441	0.0699394	5724	1	0	0	14.381	15.5909	21	22
ENSG00000084628	chr1	31711902	31713901	NKAIN1	79570	0.154363	0.13498	0.019383	0.157478	0.177775	0.274373	19160	2	0	0	11.881	11.25	20	21.5
ENSG00000060688	chr1	31769163	31771162	SNRNP40	9410	0.144858	0.132485	0.0123729	0.146749	0.237	0.322415	21736	14	0	0	12.4592	12.1818	20.5714	21.7857
ENSG00000121766	chr1	31768342	31770341	ZCCHC17	51538	0.144858	0.132485	0.0123729	0.146749	0.237	0.322415	21736	14	0	0	12.4592	12.1818	20.5714	21.7857
ENSG00000206981	chr1	31970026	31972025	RNU6-40P	NA	0.684601	0.654252	0.0303495	0.0644548	0.448121	0.498754	26568	1	0	0	11.9524	11.1364	20	21
ENSG00000228682	chr1	31970341	31972340	NA	149086	0.684601	0.654252	0.0303495	0.0644548	0.448121	0.498754	26568	1	0	0	11.9524	11.1364	20	21
ENSG00000223907	chr1	31982536	31984535	NA	284551	0.764067	0.757881	0.00618685	0.0199864	0.124895	0.22911	26859	3	0	0	14.6032	15.0152	21	22
ENSG00000229167	chr1	32040675	32042674	NA	NA	0.43757	0.382919	0.0546516	0.163436	0.234906	0.320821	21651	10	0	0	13.0286	12.8091	20.8	21.7
ENSG00000142910	chr1	32040616	32042615	TINAGL1	64129	0.43757	0.382919	0.0546516	0.163436	0.234906	0.320821	21651	10	0	0	13.0286	12.8091	20.8	21.7
ENSG00000121764	chr1	32081787	32083786	HCRTR1	3061	0.505437	0.456763	0.0486738	0.146594	0.248092	0.331512	22129	6	0	0	13.2619	13.2955	21	21.8333
ENSG00000162517	chr1	32109998	32111997	PEF1	553115	0.124993	0.123023	0.00197045	0.0618731	0.316397	0.386826	28148	11	0	0	13.9177	13.5992	20.9091	21.9091
ENSG00000235790	chr1	32108150	32110149	NA	NA	0.238184	0.239188	-0.00100427	0.0853951	0.316993	0.387251	28870	2	0	0	13.619	13.1818	21	22
ENSG00000264078	chr1	32108795	32110794	NA	NA	0.0989712	0.0972484	0.00172278	0.0424077	0.407557	0.463178	28341	9	0	0	13.7566	13.3535	20.8889	22
ENSG00000084636	chr1	32169421	32171420	COL16A1	1307	0.176825	0.240456	-0.0636315	-0.380241	0.206987	0.297747	20557	8	0	0	12.1667	11.8636	20.375	21.25
ENSG00000121753	chr1	32229995	32231994	BAI2	576	0.21323	0.210093	0.00313731	-0.0782003	0.261896	0.342769	27139	6	0	0	12.246	11.7045	20.8333	21.6667
ENSG00000266580	chr1	32223837	32225836	MIR4254	100423028	0.852114	0.83601	0.0161042	0.0257904	0.297099	0.371355	26093	2	0	0	12.5952	12.5909	21	22
ENSG00000254545	chr1	32253231	32255230	NA	NA	0.0880443	0.0829458	0.00509849	0.0501082	0.237473	0.322811	25478	6	0	0	13.1746	13.1591	20.8333	21.5
ENSG00000134668	chr1	32281153	32283152	SPOCD1	90853	0.420371	0.313052	0.107319	0.382566	0.00526494	0.0400746	3885	2	0	0	12.9762	12.9773	21	22
ENSG00000203620	chr1	32320670	32322669	NA	NA	0.389377	0.483301	-0.0939246	-0.304719	0.0126545	0.0691183	5414	1	0	0	16.0476	15.3636	21	22
ENSG00000184007	chr1	32409958	32411957	PTP4A2	8073	0.541256	0.570471	-0.0292159	-0.145892	0.566566	0.602572	27804	5	0	0	13.2095	12.7727	21	21.8
ENSG00000121774	chr1	32477930	32479929	KHDRBS1	10657	0.351741	0.343039	0.0087019	0.0569786	0.40847	0.463988	26032	7	0	0	11.9864	12.2727	20.4286	21.7143
ENSG00000121775	chr1	32536132	32538131	TMEM39B	55116	0.175744	0.131373	0.0443709	0.293683	0.0277435	0.106243	9312	3	0	0	12.9048	13.5455	21	22
ENSG00000025800	chr1	32572139	32574138	KPNA6	23633	0.236642	0.2365	0.000142061	-0.0267256	0.454416	0.503995	29460	11	0	0	13.5455	12.8264	20.9091	21.7273
ENSG00000084652	chr1	32643787	32645786	TXLNA	200081	0.272036	0.195899	0.0761375	0.312529	0.00699396	0.0483148	5484	12	0	0	12.7302	12.5417	20.8333	21.6667
ENSG00000160050	chr1	32664487	32666486	CCDC28B	79140	0.185684	0.178463	0.00722102	0.0800175	0.153335	0.253354	23542	11	0	0	12.4156	12.7603	20.8182	21.9091
ENSG00000224066	chr1	32671916	32673915	NA	NA	0.946657	0.938719	0.00793848	0.0119894	0.299182	0.373092	27907	2	0	0	12.5	13.1364	21	21
ENSG00000160051	chr1	32669736	32671735	IQCC	55721	0.152477	0.119371	0.0331064	0.208799	0.0574361	0.155137	11545	12	0	0	12.746	12.3409	20.9167	21.6667
ENSG00000222046	chr1	32673195	32675194	DCDC2B	149069	0.762392	0.683481	0.0789109	0.25656	0.00789187	0.0523252	6754	5	0	0	14.4857	14.1364	21	21.6
ENSG00000160055	chr1	32687473	32689472	TMEM234	56063	0.062409	0.0593019	0.00310713	0.080823	0.292975	0.36777	27165	11	0	0	13.0952	12.7107	20.9091	21.7273
ENSG00000084623	chr1	32686029	32688028	EIF3I	8668	0.283907	0.262589	0.0213174	0.088558	0.234035	0.320074	21622	7	0	0	13.2789	13.2403	21	21.8571
ENSG00000220785	chr1	32706722	32708721	MTMR9LP	339483	0.236709	0.303161	-0.0664523	-0.228939	0.0736841	0.174614	12478	11	0	0	13.8095	13.4421	20.9091	21.6364
ENSG00000183615	chr1	32711334	32713333	FAM167B	84734	0.744812	0.698005	0.0468073	0.112847	0.0983507	0.202347	16755	3	0	0	13.9683	13.9848	20.3333	22
ENSG00000182866	chr1	32715340	32717339	LCK	3932	0.667301	0.567371	0.0999297	0.298962	0.00248533	0.0244898	5383	7	0	0	13.7619	13.461	20.5714	21.8571
ENSG00000116478	chr1	32756187	32758186	HDAC1	3065	0.0897671	0.0742232	0.0155439	0.225662	0.11004	0.214199	17550	9	0	0	12.7884	12.5051	20.7778	21.6667
ENSG00000175130	chr1	32801481	32803480	MARCKSL1	65108	0.448489	0.246092	0.202396	0.887144	2.03669e-09	5.52542e-07	885	10	0	0	12.5667	12.0273	20.5	21.8
ENSG00000233775	chr1	32815765	32817764	NA	NA	0.20585	0.199642	0.00620819	0.0888313	0.370339	0.431785	25362	6	0	0	13.8413	13.9015	21	22
ENSG00000162526	chr1	32815622	32817621	TSSK3	81629	0.216161	0.212039	0.00412168	0.075785	0.383567	0.442756	26310	5	0	0	14.2857	14.1364	21	22
ENSG00000225828	chr1	32829380	32831379	FAM229A	100128071	0.932548	0.90762	0.0249274	0.0386684	0.234746	0.320677	24520	1	0	0	13.381	14.5909	21	22
ENSG00000160058	chr1	32859833	32861832	BSDC1	55108	0.19951	0.194036	0.00547412	0.0883095	0.283962	0.360697	25130	6	0	0	12.5238	12.4091	20.3333	21.8333
ENSG00000229259	chr1	32891891	32893890	LRRC37A12P	NA	0.545773	0.618517	-0.0727446	-0.381094	0.00596357	0.0435107	5780	3	0	0	13.7143	13.4091	21	21.6667
ENSG00000254553	chr1	32929158	32931157	NA	NA	0.0655159	0.089519	-0.0240031	-0.406991	0.311611	0.383082	24053	10	0	0	13.1571	12.8864	21	21.4
ENSG00000273274	chr1	32929170	32931169	ZBTB8B	728116	0.0655159	0.089519	-0.0240031	-0.406991	0.311611	0.383082	24053	10	0	0	13.1571	12.8864	21	21.4
ENSG00000160062	chr1	33003528	33005527	ZBTB8A	653121	0.345263	0.374316	-0.0290526	-0.0676209	0.142267	0.244564	21425	4	0	0	13.7619	13.4205	20.75	22
ENSG00000176261	chr1	33116005	33118004	ZBTB8OS	339487	0.128113	0.118403	0.00971	0.0944273	0.330751	0.398844	24522	11	0	0	12.6407	12.314	20.9091	21.6364
ENSG00000162521	chr1	33115243	33117242	RBBP4	5928	0.126282	0.116645	0.00963659	0.0984108	0.323949	0.393005	24375	11	0	0	12.6104	12.2851	20.9091	21.6364
ENSG00000162520	chr1	33168698	33170697	SYNC	81493	0.555903	0.553342	0.00256178	0.00157072	0.875882	0.885252	29366	4	0	0	12.9524	12.7955	21	21
ENSG00000224409	chr1	33190339	33192338	NA	NA	0.778893	0.668231	0.110663	0.218054	0.00828393	0.0537673	8514	1	0	0	16.2381	15.7727	21	22
ENSG00000162522	chr1	33205986	33207985	KIAA1522	57648	0.345961	0.392968	-0.0470064	-0.0696294	0.0180903	0.084577	21213	7	0	0	13.6463	12.8831	21	22
ENSG00000134684	chr1	33283255	33285254	YARS	8565	0.0759278	0.0670112	0.00891653	0.132931	0.205822	0.296802	22005	10	0	0	14.0429	13.6909	21	21.8
ENSG00000116497	chr1	33280868	33282867	S100PBP	64766	0.0622906	0.0526817	0.00960884	0.197103	0.0457277	0.138305	21414	2	0	0	12.5714	11.2273	20.5	22
ENSG00000121905	chr1	33350095	33352094	HPCA	3208	0.18909	0.294532	-0.105442	-0.552979	0.022902	0.0959182	7060	6	0	0	12.6508	12.8106	20.6667	21.5
ENSG00000121900	chr1	33366540	33368539	TMEM54	113452	0.178876	0.19518	-0.0163044	-0.099488	0.0873628	0.190012	18106	3	0	0	11.746	11.7273	20.6667	21.6667
ENSG00000221423	chr1	33390395	33392394	NA	NA	0.375892	0.444133	-0.068241	-0.143908	3.49797e-05	0.00118215	13764	7	0	0	14.449	14.2273	20.8571	21.5714
ENSG00000116514	chr1	33429787	33431786	RNF19B	127544	0.0831772	0.0754128	0.00776436	0.112203	0.214359	0.303483	23047	11	0	0	12.5974	12.6322	20.7273	21.9091
ENSG00000004455	chr1	33546098	33548097	AK2	204	0.174058	0.172905	0.00115319	0.0348591	0.137871	0.240931	28771	13	0	0	12.6593	12.6084	20.9231	21.6923
ENSG00000142920	chr1	33545205	33547204	ADC	113451	0.271113	0.250824	0.0202883	0.137777	0.187935	0.282721	19657	13	0	0	12.5861	12.6608	20.8462	21.6923
ENSG00000116525	chr1	33647161	33649160	TRIM62	55223	0.545122	0.542012	0.00310988	-0.0127083	0.33058	0.398662	27811	6	0	0	14.0476	13.2576	21	21.8333
ENSG00000160094	chr1	33720646	33722645	ZNF362	149076	0.0762818	0.0869549	-0.0106732	-0.192538	0.211007	0.300941	20733	8	0	0	13.4702	12.5909	20.875	21.625
ENSG00000225313	chr1	33771467	33773466	NA	NA	0.523415	0.691171	-0.167756	-0.521189	2.51352e-06	0.000155325	2352	5	0	0	12.6571	12.4182	20.6	22
ENSG00000134686	chr1	33896154	33898153	PHC2	1912	0.0790037	0.071452	0.00755176	0.0710388	0.291005	0.366228	23497	5	0	0	12.5714	12.1273	20.6	21.6
ENSG00000266239	chr1	33797594	33799593	MIR3605	100500853	0.865413	0.842774	0.0226398	0.0378017	0.10224	0.206247	24634	1	0	0	11.2381	12.0909	20	22
ENSG00000222112	chr1	33801966	33803965	RN7SKP16	NA	0.122732	0.238648	-0.115916	-0.90559	0.00466462	0.0372301	3705	1	0	0	13.1429	13.0909	21	22
ENSG00000233246	chr1	33814453	33816452	NA	101929464	0.0617134	0.05552	0.00619341	0.0750591	0.260093	0.341387	24481	10	0	0	12.5905	12.0727	20.9	21.8
ENSG00000121903	chr1	33936746	33938745	ZSCAN20	7579	0.123652	0.139584	-0.0159323	0.0328659	0.172044	0.269258	25222	8	0	0	12.3988	12.1193	20.75	21.5
ENSG00000121904	chr1	34630944	34632943	CSMD2	114784	0.108478	0.244856	-0.136378	-0.919289	0.00570982	0.0423489	3987	9	0	0	13.1376	13.0101	20.7778	21.5556
ENSG00000176256	chr1	34324576	34326575	HMGB4	127540	0.581205	0.643623	-0.0624178	-0.1448	0.176347	0.273122	19093	1	0	0	15	12.8182	21	22
ENSG00000231163	chr1	34333054	34335053	NA	402779	0.90861	0.852712	0.0558971	0.0920807	0.0480124	0.141785	18863	2	0	0	14.5476	14.4318	21	22
ENSG00000201148	chr1	34577050	34579049	RNA5SP42	NA	0.732241	0.720487	0.011754	0.0230292	0.997844	0.997979	29567	1	0	0	12.5238	11.9545	21	22
ENSG00000142698	chr1	34630984	34632983	C1orf94	84970	0.112143	0.266347	-0.154204	-1.04727	0.00311574	0.0283796	3246	8	0	0	13.381	13.2557	20.75	21.5
ENSG00000221053	chr1	34641051	34643050	NA	NA	0.369415	0.531839	-0.162424	-0.899534	0.000514284	0.00828316	1836	12	0	0	12.4563	12.7311	20.6667	21.9167
ENSG00000163866	chr1	35324918	35326917	SMIM12	113444	0.0868691	0.0894553	-0.00258623	0.0358013	0.439736	0.491363	27644	10	0	0	12.519	12.2818	20.9	22
ENSG00000189280	chr1	35219148	35221147	GJB5	2709	0.734482	0.751882	-0.0174	-0.0337263	0.0484671	0.142425	25106	9	0	0	14.9365	15.0657	21	21.8889
ENSG00000189433	chr1	35223842	35225841	GJB4	127534	0.749313	0.748328	0.00098488	0.0139411	0.255123	0.337501	28883	5	0	0	13.0952	13.3909	20.6	21.2
ENSG00000216162	chr1	35243746	35245745	NA	NA	0.950843	0.947678	0.00316492	0.00475994	0.631256	0.661078	28897	1	0	0	11.2381	11.7273	21	21
ENSG00000188910	chr1	35245290	35247289	GJB3	2707	0.569624	0.527055	0.0425697	0.174151	0.0322499	0.114738	11267	7	0	0	13.8639	14.1234	21	21.8571
ENSG00000187513	chr1	35257099	35259098	GJA4	2701	0.614303	0.652343	-0.0380401	-0.277535	0.178772	0.275222	19208	7	0	0	13.7823	14.3701	20.8571	22
ENSG00000116544	chr1	35394687	35396686	DLGAP3	58512	0.199662	0.228858	-0.0291968	-0.0919967	0.200421	0.292935	20232	3	0	0	10.9683	11.3485	20	21.6667
ENSG00000241014	chr1	35450415	35452414	NA	653160	0.23591	0.224295	0.0116146	0.0916984	0.270826	0.349792	22894	5	0	0	12.981	13.0364	21	21.6
ENSG00000271741	chr1	35496843	35498842	NA	9204	0.0464434	0.0398045	0.00663892	0.171643	0.0979994	0.201947	24054	6	0	0	14.0238	13.1742	21	21.8333
ENSG00000243749	chr1	35450455	35452454	ZMYM6NB	100506144	0.23591	0.224295	0.0116146	0.0916984	0.270826	0.349792	22894	5	0	0	12.981	13.0364	21	21.6
ENSG00000163867	chr1	35497070	35499069	ZMYM6	9204	0.0466889	0.0400887	0.00660023	0.167858	0.0852483	0.187887	24089	5	0	0	14.5143	13.5182	21	21.8
ENSG00000228348	chr1	35586123	35588122	EFCAB14P1	NA	0.306516	0.509476	-0.20296	-0.727435	0.00236886	0.0237036	2955	5	0	0	13.5714	13.1091	21	22
ENSG00000116560	chr1	35658250	35660249	SFPQ	6421	0.123768	0.113056	0.0107117	0.118456	0.208758	0.299365	20620	11	0	0	11.2727	11.095	20.7273	20.9091
ENSG00000201868	chr1	35660070	35662069	NA	NA	0.640308	0.681238	-0.0409298	-0.088059	0.201275	0.293478	20279	1	0	0	15.7619	14.4545	21	22
ENSG00000263591	chr1	35729584	35731583	RN7SL136P	NA	0.141711	0.218444	-0.076733	-0.590515	0.160869	0.259763	18313	1	0	0	15.4762	13.5455	21	22
ENSG00000146463	chr1	35733068	35735067	ZMYM4	9202	0.118645	0.0967287	0.0219163	0.195607	0.137823	0.240905	16917	5	0	0	11.9619	11.8818	20.6	21.8
ENSG00000142687	chr1	36023052	36025051	KIAA0319L	79932	0.185481	0.151608	0.0338729	0.225719	0.0879086	0.190708	13631	13	0	0	13.0733	12.6818	20.6923	21.6923
ENSG00000020129	chr1	36021574	36023573	NCDN	23154	0.111616	0.0942096	0.0174062	0.212787	0.133412	0.236945	16650	8	0	0	13.5536	12.9489	20.875	21.875
ENSG00000239636	chr1	36042831	36044830	NA	NA	0.610012	0.689628	-0.0796159	-0.189482	0.057928	0.155821	10990	6	0	0	13.2937	12.8712	21	21.6667
ENSG00000116819	chr1	36037471	36039470	TFAP2E	339488	0.286562	0.28008	0.00648165	0.0235588	0.446778	0.497521	26555	8	0	0	13.1429	12.2045	20.875	21.625
ENSG00000126067	chr1	36106946	36108945	PSMB2	5690	0.198239	0.12965	0.0685887	0.326373	2.77193e-06	0.000167969	6208	10	0	0	13.3571	12.55	20.9	21.6
ENSG00000239859	chr1	36171376	36173375	RN7SL281P	NA	0.930917	0.937103	-0.00618611	-0.00945403	0.73383	0.754995	28742	1	0	0	12.381	12.2727	19	22
ENSG00000142686	chr1	36184574	36186573	C1orf216	127703	0.555148	0.548113	0.00703463	0.0444517	0.135984	0.239071	23924	6	0	0	12.8968	13.5	20.8333	21.6667
ENSG00000092853	chr1	36235069	36237068	CLSPN	63967	0.0778075	0.0672915	0.010516	0.160276	0.149501	0.250689	20730	10	0	0	12.6095	12.7455	20.7	21.3
ENSG00000134698	chr1	36272273	36274272	AGO4	192670	0.174997	0.16523	0.00976717	0.0306454	0.424529	0.477747	26277	7	0	0	12.3265	11.9221	20.8571	21.8571
ENSG00000092847	chr1	36333909	36335908	AGO1	26523	0.571824	0.584446	-0.0126213	-0.0309613	0.667635	0.694112	28443	1	0	0	14.0952	12.8182	21	22
ENSG00000271914	chr1	36395217	36397216	NA	NA	0.0912977	0.0854837	0.00581408	0.0663466	0.317297	0.387559	24821	9	0	0	12.037	11.6162	20.7778	21.6667
ENSG00000126070	chr1	36394819	36396818	AGO3	192669	0.0699905	0.0697009	0.000289569	-0.00285159	0.45766	0.507061	29361	5	0	0	12.3048	11.9182	20.6	21.6
ENSG00000232862	chr1	36547424	36549423	NA	NA	0.900377	0.875952	0.0244252	0.0385818	0.455362	0.50495	26667	3	0	0	14.8413	13.5758	21	21.6667
ENSG00000092850	chr1	36548176	36550175	TEKT2	27285	0.583163	0.566464	0.0166988	0.0370511	0.37226	0.433355	25402	5	0	0	15.0667	14.1909	20.8	21.8
ENSG00000116863	chr1	36552976	36554975	ADPRHL2	54936	0.450797	0.431595	0.0192025	0.0619486	0.225531	0.312769	22011	7	0	0	13.619	13.526	21	21.7143
ENSG00000171812	chr1	36590322	36592321	COL8A2	1296	0.489244	0.430644	0.0585998	0.2305	0.00645414	0.0457248	7838	4	0	0	12.0595	11.2273	20.75	21.25
ENSG00000054116	chr1	36614599	36616598	TRAPPC3	27095	0.369157	0.340311	0.0288463	0.0959349	0.335218	0.402698	24615	6	0	0	13.9683	13.9318	20.8333	22
ENSG00000116871	chr1	36619680	36621679	MAP7D1	55700	0.46832	0.485238	-0.0169176	0.00969672	0.0241315	0.0987237	28210	4	0	0	13.5357	13.5227	20.75	22
ENSG00000054118	chr1	36688517	36690516	THRAP3	9967	0.0792498	0.0753288	0.00392098	0.0544249	0.543867	0.582305	27619	8	0	0	13.75	13.6364	20.75	21.75
ENSG00000214193	chr1	36770488	36772487	SH3D21	79729	0.486464	0.422286	0.0641785	0.0199846	0.0575343	0.155303	26860	8	0	0	11.8036	11.9773	20.625	21.5
ENSG00000142694	chr1	36789256	36791255	EVA1B	55194	0.290453	0.326318	-0.035865	-0.113414	0.0451554	0.137305	16709	6	0	0	12.4206	12.6818	20.5	21.5
ENSG00000116883	chr1	36787835	36789834	NA	NA	0.441572	0.445122	-0.0035502	-0.0379831	0.550964	0.588731	27674	8	0	0	12.0298	12.3068	20.625	21.875
ENSG00000196182	chr1	36850998	36852997	STK40	83931	0.224765	0.204828	0.0199369	-0.000207844	0.114789	0.219193	29542	9	0	0	12.8201	11.7576	20.5556	21.4444
ENSG00000181817	chr1	36862994	36864993	LSM10	84967	0.126716	0.118904	0.0078114	0.104011	0.14857	0.249848	23006	13	0	0	12.4908	11.8986	20.9231	21.7692
ENSG00000116885	chr1	36915587	36917586	OSCP1	127700	0.209301	0.201228	0.00807257	0.0923634	0.190463	0.284867	22781	10	0	0	12.4524	12.2909	20.5	21.9
ENSG00000116898	chr1	36929539	36931538	MRPS15	64960	0.173136	0.170979	0.00215676	0.040002	0.335091	0.402614	27983	9	0	0	12.8307	12.9343	20.8889	21.7778
ENSG00000119535	chr1	36948380	36950379	CSF3R	1441	0.671873	0.744805	-0.072932	-0.189319	0.0156145	0.0778778	10268	6	0	0	13.4524	13.6364	20.5	21.8333
ENSG00000234481	chr1	37237241	37239240	NA	NA	0.717409	0.844729	-0.12732	-0.232701	0.00164239	0.0186477	7750	1	0	0	13.2857	12	21	20
ENSG00000163873	chr1	37499231	37501230	GRIK3	2899	0.184849	0.236992	-0.052143	-0.514586	0.136126	0.239217	16825	9	0	0	11.7672	11.6818	20.6667	21.8889
ENSG00000223944	chr1	37790202	37792201	NA	NA	0.462155	0.578663	-0.116507	-0.318179	0.0434088	0.134527	9541	1	0	0	14.5714	15.3182	21	22
ENSG00000233621	chr1	37939513	37941512	LINC01137	728431	0.148179	0.126216	0.0219625	0.0721948	0.163874	0.262552	20923	12	0	0	12.9524	12.6667	21	21.75
ENSG00000163874	chr1	37938653	37940652	ZC3H12A	80149;102465438	0.0880554	0.0957801	-0.00772468	-0.0874278	0.182837	0.27855	23077	11	0	0	12.8528	12.5868	21	21.7273
ENSG00000163875	chr1	37979876	37981875	MEAF6	64769	0.0645822	0.0598658	0.00471642	0.0623686	0.186803	0.282011	25799	10	0	0	12.0381	11.6136	20.7	21.8
ENSG00000163877	chr1	38019404	38021403	SNIP1	79753	0.285484	0.278355	0.00712871	0.1279	0.111513	0.215794	23634	15	0	0	12.5111	11.7848	20.6667	21.2
ENSG00000232273	chr1	38008864	38010863	FTH1P1	NA	0.915021	0.901596	0.0134248	0.0232896	0.186151	0.281377	26413	3	0	0	10.6667	10.803	20.3333	21.6667
ENSG00000237749	chr1	38020343	38022342	NA	NA	0.682497	0.693806	-0.0113088	0.00988213	0.0867592	0.189463	28184	5	0	0	11.9619	12.0636	19.8	21
ENSG00000163879	chr1	38021020	38023019	DNALI1	7802	0.274332	0.292366	-0.0180332	-0.136806	0.533063	0.57277	27521	9	0	0	12.1376	12.4091	20.4444	21.3333
ENSG00000134697	chr1	38061037	38063036	GNL2	29889	0.0832143	0.0732563	0.00995793	0.142528	0.0868947	0.189552	21130	8	0	0	12.5595	12.6932	20.75	21.875
ENSG00000169218	chr1	38100096	38102095	RSPO1	284654	0.217953	0.202395	0.0155573	0.0652175	0.155958	0.25556	21659	6	0	0	13.9921	13.9242	20.8333	22
ENSG00000116922	chr1	38157415	38159414	C1orf109	54955	0.100962	0.0947124	0.0062499	0.0683789	0.342008	0.408231	24774	7	0	0	13.1156	12.8506	21	22
ENSG00000134690	chr1	38156590	38158589	CDCA8	55143	0.139561	0.107634	0.0319275	0.219424	0.0864421	0.189192	13511	10	0	0	13.5143	13.1	20.9	21.7
ENSG00000183317	chr1	38230306	38232305	EPHA10	284656	0.0813186	0.101074	-0.0197558	-0.181858	0.0911027	0.1944	15516	9	0	0	13.9894	13.5	20.8889	22
ENSG00000200421	chr1	38203227	38205226	NA	NA	0.910684	0.913515	-0.0028312	-0.00442963	0.670476	0.696577	28943	1	0	0	11.8095	11	21	21
ENSG00000227416	chr1	38248058	38250057	NA	NA	0.792479	0.823786	-0.0313062	-0.0552122	0.184974	0.280364	22746	1	0	0	13.619	12.5	20	22
ENSG00000185090	chr1	38257974	38259973	MANEAL	149175	0.246903	0.252259	-0.00535595	0.0213745	0.211595	0.301328	26656	10	0	0	12.0762	12.3727	20.7	22
ENSG00000233728	chr1	38266052	38268051	NA	NA	0.81921	0.823159	-0.00394899	-0.00685432	0.602785	0.635199	28627	1	0	0	13.619	14.1818	21	22
ENSG00000196449	chr1	38273358	38275357	YRDC	79693	0.114014	0.10448	0.0095344	0.131541	0.268504	0.348107	22808	9	0	0	11.8995	11.7222	20.6667	21.7778
ENSG00000197982	chr1	38271151	38273150	C1orf122	127687	0.52583	0.424485	0.101345	0.348164	0.00495776	0.03867	4295	4	0	0	13.5714	12.5909	21	21.5
ENSG00000188786	chr1	38324793	38326792	MTF1	4520	0.175027	0.157735	0.0172927	0.115907	0.139966	0.242654	17057	9	0	0	14.0317	12.9141	20.8889	21.5556
ENSG00000230955	chr1	38324869	38326868	NA	NA	0.187256	0.168303	0.0189531	0.121906	0.112746	0.217129	15868	8	0	0	14.4702	13.3011	21	21.875
ENSG00000204084	chr1	38412230	38414229	INPP5B	3633	0.122886	0.271733	-0.148847	-1.26208	0.00621525	0.044596	4120	7	0	0	13.0544	12.6623	20.1429	21.5714
ENSG00000183431	chr1	38456094	38458093	SF3A3	10946	0.390767	0.382821	0.00794586	0.0288911	0.464942	0.513149	26793	1	0	0	11.0476	10.3182	21	20
ENSG00000212541	chr1	38455634	38457633	RNU6-510P	NA	0.0927815	0.0885667	0.00421477	0.0488858	0.425787	0.478707	26302	10	0	0	11.8381	11.3273	20.8	21.1
ENSG00000183386	chr1	38470779	38472778	FHL3	2275	0.399734	0.389546	0.0101877	-0.054908	0.134357	0.237584	22774	3	0	0	12.7302	11.9242	20.3333	21.6667
ENSG00000183520	chr1	38473430	38475429	UTP11L	51118	0.67637	0.703291	-0.0269213	-0.0555049	0.34661	0.412078	24873	1	0	0	16	13.8636	21	22
ENSG00000185668	chr1	38511951	38513950	POU3F1	5453	0.15178	0.207263	-0.0554828	-0.366571	0.106068	0.209773	14952	12	0	0	13.127	13.0795	20.8333	21.8333
ENSG00000224592	chr1	38511486	38513485	NA	NA	0.106964	0.150631	-0.0436665	-0.400909	0.122471	0.226562	15985	11	0	0	12.5541	12.3595	20.8182	21.8182
ENSG00000237290	chr1	38679940	38681939	NA	339442	0.6406	0.657816	-0.0172161	-0.03768	0.375195	0.435709	25464	1	0	0	10.9048	11.2727	21	22
ENSG00000238063	chr1	38939368	38941367	NA	NA	0.650507	0.702265	-0.0517576	-0.201076	0.131761	0.23527	16561	2	0	0	12.9048	13.25	21	21
ENSG00000215895	chr1	39173103	39175102	NA	NA	0.694902	0.6528	0.0421021	0.09122	0.042815	0.133553	18964	6	0	0	12.7857	13.4394	20.6667	21.8333
ENSG00000116954	chr1	39324996	39326995	RRAGC	64121	0.133991	0.123081	0.0109099	0.108877	0.263631	0.344155	22650	11	0	0	13.2641	12.4091	20.8182	21.6364
ENSG00000228436	chr1	39324172	39326171	NA	NA	0.112264	0.103255	0.00900849	0.101411	0.281901	0.359051	23217	14	0	0	13.3946	12.6981	20.7857	21.6429
ENSG00000214114	chr1	39346790	39348789	MYCBP	26292;100527950	0.798909	0.758089	0.0408203	0.0747045	0.46346	0.511972	26768	1	0	0	8.66667	8.36364	20	19
ENSG00000131233	chr1	39346790	39348789	GJA9	81025	0.798909	0.758089	0.0408203	0.0747045	0.46346	0.511972	26768	1	0	0	8.66667	8.36364	20	19
ENSG00000158315	chr1	39406972	39408971	RHBDL2	54933	0.569547	0.65218	-0.0826329	-0.265293	0.00563082	0.0419736	6427	6	0	0	11.7778	12.7121	20.6667	22
ENSG00000174574	chr1	39455395	39457394	AKIRIN1	79647	0.116391	0.113798	0.00259289	0.0564434	0.307979	0.380508	27640	12	0	0	12.0952	11.947	20.75	21.8333
ENSG00000168653	chr1	39490490	39492489	NDUFS5	4725	0.2854	0.245025	0.0403746	0.15079	0.15067	0.251351	17726	11	0	0	12.6364	12.657	20.9091	21.4545
ENSG00000127603	chr1	39545488	39547487	MACF1	23499	0.401775	0.394191	0.00758441	0.0411887	0.398465	0.45554	25866	6	0	0	12.9603	12.5758	20.8333	21.8333
ENSG00000255103	chr1	39874651	39876650	KIAA0754	643314	0.10824	0.128874	-0.0206337	-0.0806386	0.132209	0.235772	20047	15	0	0	13	12.5909	20.8	21.8667
ENSG00000183682	chr1	39955818	39957817	BMP8A	353500	0.161971	0.135835	0.0261355	0.0531957	0.0579438	0.155821	22976	16	0	0	12.1458	12.0739	20.625	21.75
ENSG00000237624	chr1	39979128	39981127	OXCT2P1	NA	0.846625	0.801524	0.0451017	0.0786813	0.18259	0.278265	20267	2	0	0	13.2619	14.2045	20.5	22
ENSG00000243970	chr1	40023880	40025879	PPIEL	NA	0.843042	0.788867	0.0541747	0.0919523	0.0186916	0.0861037	18877	4	0	0	14.3571	13.5	20.75	22
ENSG00000090621	chr1	40041963	40043962	PABPC4	8761;100996696	0.307429	0.298601	0.0088275	0.184434	0.232008	0.318319	22088	5	0	0	12.981	13.0727	20.6	22
ENSG00000201457	chr1	40032681	40034680	SNORA55	677834	0.501689	0.408325	0.0933644	0.319422	0.0415726	0.131444	9351	4	0	0	12.4643	12.5227	21	22
ENSG00000163909	chr1	40105118	40107117	HEYL	26508	0.166202	0.130663	0.0355383	0.283375	0.0350249	0.120195	11032	6	0	0	12.0714	11.8636	20.8333	21.5
ENSG00000225903	chr1	40097588	40099587	NA	NA	0.237388	0.243221	-0.00583315	-0.0832083	0.126781	0.230767	24801	2	0	0	13.381	12.5682	21	22
ENSG00000116981	chr1	40137211	40139210	NT5C1A	84618	0.143441	0.22761	-0.084169	-0.540516	0.0374816	0.124372	8909	5	0	0	14.0095	13.2455	21	22
ENSG00000116983	chr1	40156862	40158861	HPCAL4	51440	0.218014	0.19422	0.0237939	0.209366	0.157371	0.256979	18109	13	0	0	12.6667	12.8741	20.6154	21.3846
ENSG00000084072	chr1	40156354	40158353	PPIE	10450	0.148618	0.108523	0.0400946	0.331806	0.028084	0.106984	10087	12	0	0	12.6032	12.8826	20.75	21.4167
ENSG00000116985	chr1	40254034	40256033	BMP8B	656	0.16615	0.138181	0.0279682	0.165296	0.0930332	0.196724	13984	15	0	0	12.019	11.703	20.4667	21.8667
ENSG00000198754	chr1	40236521	40238520	OXCT2	64064	0.840687	0.795204	0.0454821	0.0792724	0.115666	0.220205	20199	1	0	0	16.4762	17.1364	21	22
ENSG00000261798	chr1	40253148	40255147	NA	NA	0.153264	0.133751	0.0195133	0.123819	0.0948654	0.198701	15635	15	0	0	11.9365	11.7091	20.5333	21.6667
ENSG00000043514	chr1	40348684	40350683	TRIT1	54802	0.282714	0.303839	-0.021125	-0.0404202	0.206096	0.296934	24346	11	0	0	13.1732	13.4793	20.7273	21.9091
ENSG00000202222	chr1	40346851	40348850	NA	NA	0.163388	0.297002	-0.133614	-0.824242	0.00792941	0.0524313	4471	1	0	0	12.8571	12.4545	21	22
ENSG00000116990	chr1	40367429	40369428	MYCL	4610	0.0836756	0.0764504	0.00722512	0.0477373	0.219315	0.307772	23542	10	0	0	12.0857	12.3318	21	21.9
ENSG00000236546	chr1	40361917	40363916	NA	NA	0.767862	0.741175	0.0266867	0.065262	0.0750244	0.176061	21653	2	0	0	15.2143	13.7045	21	22
ENSG00000168389	chr1	40419302	40421301	MFSD2A	84879	0.296413	0.283238	0.0131752	0.0634889	0.0792031	0.180754	21853	16	0	0	12.6577	12.2017	20.75	21.75
ENSG00000228477	chr1	40426852	40428851	NA	NA	0.689511	0.644566	0.0449445	0.099567	0.0188227	0.0864294	18098	2	0	0	12.7143	13.2273	21	22
ENSG00000131236	chr1	40504405	40506404	CAP1	10487	0.18962	0.177891	0.011729	0.122998	0.189987	0.284361	19844	8	0	0	12.7917	12.2386	21	21.875
ENSG00000131238	chr1	40562876	40564875	PPT1	5538	0.0671197	0.0642915	0.00282822	0.0346575	0.726558	0.748373	28709	3	0	0	11.9365	11.6818	21	21.3333
ENSG00000226745	chr1	40596936	40598935	NA	NA	0.329377	0.600805	-0.271428	-1.18393	1.68374e-07	1.99159e-05	410	3	0	0	12.9206	12.697	21	22
ENSG00000117000	chr1	40625545	40627544	RLF	6018	0.32445	0.309128	0.0153215	0.106671	0.218725	0.307236	21052	11	0	0	13.4459	12.9876	20.9091	21.8182
ENSG00000259943	chr1	40723140	40725139	NA	NA	0.0874835	0.0843091	0.00317437	0.0467936	0.431314	0.483633	27104	13	0	0	11.6484	11.535	20.4615	21.0769
ENSG00000084073	chr1	40722279	40724278	ZMPSTE24	10269	0.0874835	0.0843091	0.00317437	0.0467936	0.431314	0.483633	27104	13	0	0	11.6484	11.535	20.4615	21.0769
ENSG00000049089	chr1	40782989	40784988	COL9A2	1298	0.494942	0.485719	0.00922248	-0.00849096	0.748638	0.768333	28813	4	0	0	14.3929	14.1477	20.75	22
ENSG00000187801	chr1	40914274	40916273	ZFP69B	65243	0.226812	0.214362	0.01245	0.0542265	0.246034	0.329729	22844	11	0	0	12.1602	12.3678	20.4545	21.5455
ENSG00000187815	chr1	40941387	40943386	ZFP69	339559	0.173815	0.173547	0.000267699	-0.00919557	0.400563	0.457303	29373	9	0	0	13.9577	14.0202	20.8889	21.6667
ENSG00000238287	chr1	40973834	40975833	NA	NA	0.0978575	0.095514	0.00234347	-0.0238262	0.269931	0.349316	27850	8	0	0	12.3988	12.3182	20.625	21.875
ENSG00000164002	chr1	40972913	40974912	EXO5	64789	0.110307	0.101574	0.00873293	0.0695608	0.225964	0.31312	22172	6	0	0	11.9524	11.7121	20.6667	21.8333
ENSG00000227278	chr1	40980230	40982229	NA	NA	0.92127	0.923945	-0.00267517	-0.00413834	0.958003	0.961083	29476	1	0	0	14.8571	14.2727	21	22
ENSG00000117010	chr1	40995733	40997732	ZNF684	127396	0.110274	0.106595	0.0036793	0.058924	0.405774	0.461772	26701	11	0	0	12.6883	13.0455	20.4545	21.3636
ENSG00000117016	chr1	41130830	41132829	RIMS3	9783	0.359228	0.392312	-0.0330842	-0.310968	0.275316	0.353641	23021	7	0	0	12.4694	12.7208	20.8571	22
ENSG00000237899	chr1	41152761	41154760	NA	NA	0.792525	0.846132	-0.0536067	-0.0932865	0.0710317	0.171762	18709	1	0	0	12.5238	12.5455	21	21
ENSG00000272145	chr1	41157239	41159238	NFYC-AS1	100130557	0.154482	0.163463	-0.00898024	0.0643546	0.129265	0.232877	21952	8	0	0	12.4048	12.25	20.875	21.625
ENSG00000066136	chr1	41155820	41157819	NFYC	4802	0.134447	0.153994	-0.0195473	-0.121842	0.0788689	0.180454	15833	7	0	0	13.7891	14.0325	21	21.7143
ENSG00000198974	chr1	41218527	41220526	MIR30E	407034	0.936195	0.931607	0.00458836	0.00694373	0.624334	0.65471	28614	5	0	0	13.9048	13.0364	20.8	21.8
ENSG00000207962	chr1	41221456	41223455	MIR30C1	407031	0.864901	0.841881	0.0230198	0.0382859	0.119315	0.223629	24575	3	0	0	12.9048	13.2121	20.6667	22
ENSG00000117013	chr1	41248184	41250183	KCNQ4	9132	0.309388	0.222018	0.0873696	0.412394	0.00283401	0.0267575	4588	7	0	0	11.6259	11.6169	20.5714	21.8571
ENSG00000179862	chr1	41327519	41329518	CITED4	163732	0.116306	0.132457	-0.0161513	-0.161709	0.311932	0.383269	24067	10	0	0	12.7048	12.7318	20.7	21.8
ENSG00000229528	chr1	41328086	41330085	NA	NA	0.126715	0.149582	-0.0228664	-0.226651	0.21313	0.302639	20825	7	0	0	12.4694	12.9026	20.7143	21.7143
ENSG00000171793	chr1	41443507	41445506	CTPS1	1503	0.383282	0.436251	-0.0529691	-0.226815	0.1984	0.291378	20135	11	0	0	13.7965	13.0248	21	21.6364
ENSG00000171790	chr1	41488410	41490409	SLFNL1	200172	0.595271	0.581195	0.0140756	0.0339463	0.690125	0.714255	28572	1	0	0	12.9524	12.4091	21	22
ENSG00000010803	chr1	41707327	41709326	SCMH1	22955	0.207084	0.174578	0.0325057	0.134252	0.0435954	0.134793	14678	9	0	0	12.9947	12.1515	20.6667	21.7778
ENSG00000215893	chr1	41562810	41564809	NA	NA	0.84128	0.833693	0.00758667	0.012915	0.961959	0.9647	29487	1	0	0	11.4762	11.7727	21	22
ENSG00000235358	chr1	41706545	41708544	NA	NA	0.207084	0.174578	0.0325057	0.134252	0.0435954	0.134793	14678	9	0	0	12.9947	12.1515	20.6667	21.7778
ENSG00000204060	chr1	41826094	41828093	FOXO6	100132074	0.208876	0.175233	0.0336431	0.159389	0.274387	0.352917	22991	4	0	0	12.9286	12.1932	20.75	21.75
ENSG00000127129	chr1	41949845	41951844	EDN2	1907	0.40395	0.425581	-0.0216312	-0.0639295	0.0561139	0.15343	21802	7	0	0	12.7347	12.7208	20.8571	21.8571
ENSG00000127124	chr1	42501097	42503096	HIVEP3	59269	0.0688312	0.0659424	0.00288881	0.0534332	0.579309	0.614027	27899	6	0	0	12.873	13.0758	20.6667	22
ENSG00000264896	chr1	42223312	42225311	NA	NA	0.33372	0.362622	-0.028902	-0.116479	0.339475	0.406093	24719	1	0	0	13	14.8636	21	22
ENSG00000227538	chr1	42504768	42506767	HNRNPFP1	NA	0.861413	0.831634	0.029779	0.0529145	0.124051	0.228073	23004	4	0	0	13.6905	13.7841	20.75	22
ENSG00000044012	chr1	42617592	42619591	GUCA2B	2981	0.437715	0.429678	0.00803639	0.0327179	0.0730175	0.173807	25241	10	0	0	13.5667	13.65	21	21.9
ENSG00000197273	chr1	42629890	42631889	GUCA2A	2980	0.502998	0.376587	0.126411	0.425953	0.000213341	0.00444589	3170	8	0	0	13.3036	12.8466	21	21.875
ENSG00000198815	chr1	42801049	42803048	FOXJ3	22887	0.0675806	0.067413	0.000167554	-0.00238268	0.725263	0.747352	29445	8	0	0	11.8988	11.7443	20.75	21.5
ENSG00000177181	chr1	42844966	42846965	RIMKLA	284716	0.149736	0.153117	-0.00338136	0.0101078	0.461239	0.510011	28145	8	0	0	11.9762	11.7898	20.75	21.625
ENSG00000066185	chr1	42921439	42923438	ZMYND12	84217	0.0638648	0.0715556	-0.00769072	-0.0463974	0.270846	0.349792	23685	12	0	0	13.4365	13.2803	20.9167	21.9167
ENSG00000127125	chr1	42920288	42922287	PPCS	79717	0.065015	0.0760473	-0.0110323	-0.0783764	0.215627	0.304515	20939	9	0	0	13.4074	13.2273	20.8889	21.8889
ENSG00000186409	chr1	42927501	42929500	CCDC30	728621	0.197684	0.182914	0.0147708	0.0670149	0.190241	0.28464	21485	7	0	0	14.415	13.8506	20.8571	21.5714
ENSG00000236876	chr1	42965568	42967567	TMSB4XP1	NA	0.92243	0.912206	0.0102237	0.0160712	0.139809	0.242579	27377	2	0	0	12.6429	12.3864	21	22
ENSG00000171960	chr1	43122596	43124595	PPIH	10465	0.108562	0.105515	0.00304725	0.0923653	0.157516	0.257116	27223	12	0	0	12.6667	13.1061	20.5833	21.75
ENSG00000065978	chr1	43146598	43148597	YBX1	4904	0.114288	0.114365	-7.65159e-05	0.0753711	0.13007	0.233676	29511	10	0	0	12.919	12.85	20.7	21.9
ENSG00000164007	chr1	43205426	43207425	CLDN19	149461	0.761839	0.733137	0.0287023	0.0796861	0.0863837	0.18918	20158	7	0	0	13.2653	12.9481	20.7143	21.8571
ENSG00000117385	chr1	43232256	43234255	LEPRE1	64175	0.0726275	0.0641824	0.00844509	0.137775	0.211132	0.30106	22438	8	0	0	13.2262	13.642	21	22
ENSG00000164008	chr1	43231440	43233439	C1orf50	79078;100129924	0.071137	0.0676491	0.00348796	0.0517315	0.101089	0.205182	26863	10	0	0	13.2238	13.85	21	21.9
ENSG00000177868	chr1	43282455	43284454	CCDC23	374969	0.169175	0.219312	-0.0501365	-0.0443511	0.00323719	0.0290964	23934	15	0	0	12.7206	12.9879	20.7333	21.7333
ENSG00000164010	chr1	43281295	43283294	ERMAP	114625	0.134554	0.119192	0.0153619	0.105731	0.240367	0.32511	21863	14	0	0	12.4898	12.6364	20.5	21.6429
ENSG00000228192	chr1	43311594	43313593	NA	NA	0.0658605	0.0638334	0.00202719	0.0308837	0.372985	0.433904	28096	11	0	0	12.9827	13.1612	20.9091	21.8182
ENSG00000164011	chr1	43310780	43312779	ZNF691	51058	0.0658605	0.0638334	0.00202719	0.0308837	0.372985	0.433904	28096	11	0	0	12.9827	13.1612	20.9091	21.8182
ENSG00000233708	chr1	43353939	43355938	NA	NA	0.831707	0.808221	0.0234852	0.051308	0.00616948	0.044432	23158	4	0	0	13.2381	12.6705	21	21.75
ENSG00000117394	chr1	43424031	43426030	SLC2A1	6513	0.0647752	0.0599131	0.00486207	0.0626817	0.226342	0.313409	25675	9	0	0	11.5185	11.3283	20.4444	21.7778
ENSG00000227533	chr1	43423220	43425219	SLC2A1-AS1	440584	0.0628022	0.0593603	0.00344182	0.0301139	0.246149	0.329799	26904	13	0	0	11.7216	11.5	20.6154	21.7692
ENSG00000186973	chr1	43609324	43611323	FAM183A	440585	0.297908	0.690676	-0.392768	-1.18625	8.3035e-08	1.16925e-05	405	1	0	0	14.1905	16.2727	21	22
ENSG00000117395	chr1	43736108	43738107	EBNA1BP2	10969;102465439	0.094047	0.086512	0.00753505	0.115281	0.449764	0.500093	26595	3	0	0	14.746	13.8333	21	21.6667
ENSG00000243710	chr1	43636320	43638319	WDR65	149465	0.164801	0.149571	0.0152299	0.113807	0.29168	0.366844	23512	12	0	0	12.881	12.3182	20.75	21.75
ENSG00000179178	chr1	43734165	43736164	TMEM125	128218	0.605686	0.671123	-0.0654372	-0.146707	0.0709132	0.171592	13554	3	0	0	16.6825	14.6364	21	22
ENSG00000253313	chr1	43750789	43752788	C1orf210	149466	0.267133	0.272102	-0.00496912	-0.0301861	0.747625	0.767453	28807	7	0	0	13.7823	13.526	21	21.7143
ENSG00000066056	chr1	43765164	43767163	TIE1	7075	0.877027	0.840226	0.0368014	0.0629988	0.233449	0.319612	21910	6	0	0	12.9841	13.8788	20.8333	22
ENSG00000117400	chr1	43801978	43803977	MPL	4352	0.529914	0.489195	0.0407184	0.102875	0.179443	0.275567	19256	2	0	0	13.5952	13.1136	21	22
ENSG00000234694	chr1	43823830	43825829	NA	NA	0.171583	0.159305	0.0122784	0.152701	0.225211	0.312487	21312	9	0	0	13.3915	12.4343	20.6667	21.5556
ENSG00000117399	chr1	43823126	43825125	CDC20	991	0.112467	0.102601	0.00986632	0.162872	0.193221	0.287195	21181	8	0	0	13.5179	12.4432	20.625	21.5
ENSG00000066322	chr1	43833197	43835196	ELOVL1	64834;102466723	0.129491	0.111606	0.0178848	0.129691	0.222844	0.310542	21220	10	0	0	12.819	12.6545	20.7	21.9
ENSG00000159479	chr1	43854980	43856979	MED8	112950	0.127229	0.123352	0.00387724	0.0459546	0.203879	0.295477	26522	16	0	0	12.2619	12.2074	20.6875	21.8125
ENSG00000229431	chr1	43849284	43851283	NA	NA	0.766841	0.67898	0.0878604	0.173156	0.0824471	0.184281	13230	1	0	0	14.381	15.6364	21	22
ENSG00000198198	chr1	43854053	43856052	SZT2	23334	0.119814	0.110379	0.00943456	0.103553	0.21395	0.303163	21573	16	0	0	11.9881	11.7841	20.5	21.5
ENSG00000229372	chr1	43913816	43915815	SZT2-AS1	102465440	0.903528	0.868865	0.0346631	0.0558075	0.0202989	0.0901018	22674	1	0	0	15.1905	14.7727	21	22
ENSG00000178922	chr1	43919161	43921160	HYI	81888	0.129614	0.13471	-0.00509617	-0.0366193	0.276538	0.354804	25480	12	0	0	12.619	12.4242	20.75	21.9167
ENSG00000229348	chr1	43918098	43920097	HYI-AS1	NA	0.22666	0.227805	-0.00114554	0.00339243	0.200669	0.29305	29089	9	0	0	12.4339	11.9091	20.8889	22
ENSG00000066135	chr1	44114329	44116328	KDM4A	9682	0.181851	0.167318	0.0145326	0.104108	0.199174	0.291905	20177	14	0	0	12.932	12.7565	20.9286	21.8571
ENSG00000236200	chr1	44173310	44175309	KDM4A-AS1	NA	0.0780831	0.0723858	0.00569736	0.0811656	0.389143	0.447704	25703	3	0	0	12.5079	12.197	21	21.3333
ENSG00000126091	chr1	44169995	44171994	ST3GAL3	6487	0.788865	0.751795	0.0370693	0.071783	0.323644	0.392748	24368	3	0	0	12.2381	13.0455	21	22
ENSG00000117407	chr1	44397492	44399491	ARTN	9048	0.424238	0.454862	-0.030624	-0.232368	0.273981	0.352501	22984	8	0	0	14.3095	14.3295	20.875	21.875
ENSG00000237950	chr1	44411724	44413723	NA	101929609	0.0791392	0.0710308	0.00810842	0.115662	0.254579	0.337042	22747	14	0	0	12.085	11.9675	20.8571	21.7857
ENSG00000117408	chr1	44411111	44413110	IPO13	9670	0.0826727	0.0761408	0.00653189	0.0979722	0.278726	0.356544	24153	15	0	0	12.0063	11.9697	20.8	21.8
ENSG00000132768	chr1	44434172	44436171	DPH2	1802	0.189286	0.183581	0.00570476	0.0960652	0.325535	0.394493	24922	12	0	0	12.6984	11.7386	20.8333	21.4167
ENSG00000117410	chr1	44438659	44440658	ATP6V0B	533	0.262562	0.23451	0.0280524	0.112109	0.213305	0.302714	20837	5	0	0	12.4667	12.4545	20.6	21.6
ENSG00000117411	chr1	44443115	44445114	B4GALT2	8704	0.46355	0.39461	0.0689401	0.244556	0.0199959	0.0895823	7243	6	0	0	14.127	14.1136	21	21.8333
ENSG00000159214	chr1	44455531	44457530	CCDC24	149473	0.095981	0.0912872	0.0046938	0.0690356	0.225743	0.31296	25822	8	0	0	14.3155	13.9716	20.875	21.875
ENSG00000196517	chr1	44496640	44498639	SLC6A9	6536	0.304951	0.370782	-0.0658303	-0.171103	0.0167731	0.0810319	11511	6	0	0	12.4127	11.7803	20.6667	21.1667
ENSG00000230615	chr1	44500298	44502297	NA	NA	0.910764	0.863144	0.0476206	0.0766128	0.308783	0.38119	23954	1	0	0	13.0476	12.0455	21	22
ENSG00000227163	chr1	44553650	44555649	NA	NA	0.890457	0.949647	-0.0591903	-0.0918469	2.35803e-06	0.000147419	18888	1	0	0	12.619	13.5	21	22
ENSG00000239560	chr1	44582570	44584569	RN7SL479P	NA	0.821292	0.806037	0.0152552	0.0259397	0.427815	0.480566	26325	7	0	0	12.4558	12.1818	20.2857	21.1429
ENSG00000171872	chr1	44583022	44585021	KLF17	128209	0.831776	0.816795	0.0149819	0.0252911	0.473668	0.520429	26914	8	0	0	12.0774	12.0511	20.25	21.125
ENSG00000178028	chr1	44677627	44679626	DMAP1	55929	0.330527	0.315515	0.0150121	0.154818	0.0759905	0.17738	17832	9	0	0	12.6243	12.0657	20.8889	21.5556
ENSG00000117419	chr1	44820433	44822432	ERI3	79033	0.17092	0.153428	0.0174918	0.129162	0.138358	0.241422	16947	11	0	0	12.7186	12.4587	20.9091	21.8182
ENSG00000187147	chr1	44869366	44871365	RNF220	55182	0.238521	0.233852	0.00466982	0.0618196	0.203442	0.295132	25842	5	0	0	12.3524	12.1455	20.6	22
ENSG00000263381	chr1	45009665	45011664	MIR5584	100847089	0.561194	0.727574	-0.166381	-0.368809	1.21498e-07	1.59681e-05	3945	1	0	0	13.1429	12.9091	21	22
ENSG00000126106	chr1	45139728	45141727	TMEM53	79639	0.100702	0.0869355	0.0137662	0.140179	0.084675	0.187335	18564	10	0	0	12.9286	12.7136	20.8	21.8
ENSG00000198520	chr1	45138864	45140863	C1orf228	339541	0.0837399	0.079568	0.0041719	0.0929283	0.0938192	0.197475	26266	10	0	0	12.7143	12.7	20.6	21.8
ENSG00000199377	chr1	45187075	45189074	RNU5F-1	26828	0.645871	0.519241	0.126629	0.374577	0.00439273	0.035882	3856	4	0	0	13.2143	12.4773	21	21.75
ENSG00000142945	chr1	45203990	45205989	KIF2C	11004	0.121922	0.121869	5.31279e-05	0.0384949	0.507553	0.550299	29532	7	0	0	13.5714	12.9805	20.8571	21.7143
ENSG00000225721	chr1	45240983	45242982	NA	NA	0.146027	0.101197	0.0448302	0.331503	0.000159827	0.00362998	9223	13	0	0	12.6813	11.9755	20.7692	21.6154
ENSG00000142937	chr1	45239423	45241422	RPS8	6202;26811;94163	0.150177	0.125217	0.02496	0.0883286	0.243853	0.32803	21982	8	0	0	12.3512	11.75	20.75	21.625
ENSG00000264294	chr1	45240036	45242035	SNORD55	26811	0.150521	0.128049	0.0224719	0.119925	0.0814579	0.18321	16034	13	0	0	12.4725	11.8881	20.7692	21.5385
ENSG00000200913	chr1	45240662	45242661	SNORD46	94161	0.134649	0.0948517	0.039797	0.307743	0.0004213	0.00721381	10147	15	0	0	12.6317	11.9788	20.8	21.6
ENSG00000202031	chr1	45242015	45244014	SNORD38A	94162	0.486411	0.316411	0.17	0.777057	8.0518e-09	1.75382e-06	1340	8	0	0	13.3452	12.9205	20.875	21.875
ENSG00000207421	chr1	45242562	45244561	SNORD38B	NA	0.639542	0.451554	0.187988	0.554221	5.61998e-06	0.000286532	2132	6	0	0	13.6746	13.4091	20.8333	21.8333
ENSG00000234093	chr1	45245888	45247887	RPS15AP11	NA	0.587088	0.51949	0.0675982	0.173341	0.000279063	0.00542193	11327	1	0	0	15.4286	15.2727	21	22
ENSG00000142959	chr1	45252878	45254877	BEST4	266675	0.825672	0.83222	-0.00654816	-0.0222811	0.239913	0.324645	26549	8	0	0	13.4643	13.0909	20.875	21.625
ENSG00000173846	chr1	45264397	45266396	PLK3	1263	0.0758098	0.0723509	0.00345895	0.0777396	0.24521	0.329102	26888	8	0	0	13.9762	13.8068	20.875	21.875
ENSG00000188396	chr1	45272458	45274457	TCTEX1D4	343521	0.359613	0.299408	0.0602047	0.422177	0.00946446	0.058307	7110	7	0	0	13.2109	13.2857	21	21.7143
ENSG00000222009	chr1	45272654	45274653	BTBD19	149478	0.241377	0.150163	0.0912141	0.564243	0.00206901	0.0216499	4326	7	0	0	13.1973	12.8312	21	21.7143
ENSG00000117425	chr1	45308236	45310235	PTCH2	8643	0.372141	0.363402	0.00873853	-0.0710439	0.199209	0.291925	22169	7	0	0	12.2109	12.3571	20.8571	22
ENSG00000202444	chr1	45285170	45287169	RNU5E-6P	NA	0.0430747	0.0482812	-0.00520643	-0.115611	0.348444	0.413578	25352	3	0	0	13.254	12.9697	20.6667	22
ENSG00000226499	chr1	45309255	45311254	NA	NA	0.614696	0.627303	-0.0126069	-0.0272283	0.510437	0.552737	27308	2	0	0	10.4048	10.3182	20.5	22
ENSG00000070785	chr1	45451783	45453782	EIF2B3	8891	0.218884	0.219778	-0.000894315	-0.0263625	0.210139	0.300468	28949	8	0	0	12.8929	12.9716	20.75	21.75
ENSG00000232369	chr1	45453898	45455897	NA	NA	0.843521	0.83971	0.00381115	0.00664318	0.808485	0.823353	29037	3	0	0	14.2381	13.3636	21	21.6667
ENSG00000126107	chr1	45476502	45478501	HECTD3	79654	0.0648913	0.06071	0.00418123	0.071211	0.357169	0.420657	26262	11	0	0	12.3766	12.5661	20.7273	21.7273
ENSG00000126088	chr1	45476319	45478318	UROD	7389	0.0629269	0.0593817	0.00354511	0.0574496	0.371206	0.432441	26815	12	0	0	12.4484	12.5152	20.75	21.75
ENSG00000162415	chr1	45771382	45773381	ZSWIM5	57643	0.530301	0.706149	-0.175848	-0.406497	0.000207327	0.00434814	3425	1	0	0	14.7143	13.4091	21	22
ENSG00000186603	chr1	45791045	45793044	HPDL	84842	0.187874	0.21132	-0.0234456	-0.299577	0.496185	0.540152	27164	7	0	0	13.102	13.7078	20.7143	21.8571
ENSG00000132781	chr1	45805643	45807642	MUTYH	4595	0.210338	0.173765	0.0365732	0.146076	0.0444559	0.13637	13601	11	0	0	12.3723	12.2273	21	21.7273
ENSG00000132773	chr1	45803842	45805841	TOE1	114034	0.321047	0.302422	0.0186247	0.0720671	0.231608	0.317948	21540	9	0	0	13.2646	13.3485	20.8889	21.6667
ENSG00000070759	chr1	45956373	45958372	TESK2	10420	0.0639126	0.060757	0.00315563	0.0658728	0.23546	0.32128	27123	12	0	0	13.1151	12.7083	21	21.5833
ENSG00000236624	chr1	45965252	45967251	CCDC163P	NA	0.103676	0.0848805	0.0187956	0.0623129	0.162963	0.261786	21975	13	0	0	12.1172	11.7378	20.4615	21.8462
ENSG00000132763	chr1	45964225	45966224	MMACHC	25974	0.0817516	0.0785112	0.00324037	0.0199599	0.390192	0.44865	27054	13	0	0	12.0403	11.7378	20.4615	21.8462
ENSG00000117450	chr1	45988220	45990219	PRDX1	5052	0.673792	0.689796	-0.0160039	-0.0260596	0.271586	0.350472	26050	2	0	0	11.4048	12.0227	21	22
ENSG00000117448	chr1	46014715	46016714	AKR1A1	10327	0.0795806	0.0678247	0.0117559	0.182146	0.130452	0.233906	19819	11	0	0	13.8571	13.7355	20.8182	21.7273
ENSG00000132780	chr1	46048018	46050017	NASP	4678	0.0666334	0.0624371	0.00419635	0.0874361	0.323221	0.392396	26252	8	0	0	13.5238	13.3352	21	21.75
ENSG00000159588	chr1	46089230	46091229	CCDC17	149483	0.725082	0.674827	0.0502555	0.111988	0.00836892	0.0540816	16854	5	0	0	12.4952	11.7818	20.8	21.8
ENSG00000159592	chr1	46153286	46155285	GPBP1L1	60313	0.0610142	0.0537144	0.00729977	0.143241	0.157525	0.257117	23471	6	0	0	14.1429	13.1818	21	22
ENSG00000225447	chr1	46111370	46113369	RPS15AP10	728963	0.708734	0.750436	-0.0417025	-0.0849226	0.000200762	0.00426184	19632	4	0	0	14.9167	15.2045	21	22
ENSG00000159596	chr1	46151386	46153385	TMEM69	51249	0.0840236	0.0775508	0.00647281	0.0925927	0.383545	0.442756	25616	10	0	0	13.0714	13.0909	20.9	21.9
ENSG00000197429	chr1	46215823	46217822	IPP	3652	0.079127	0.067886	0.011241	0.164847	0.214042	0.303245	20872	8	0	0	14.0179	13.9261	21	22
ENSG00000227857	chr1	46598703	46600702	NA	101929626	0.19277	0.201329	-0.00855831	-0.172845	0.41389	0.468861	26104	8	0	0	11.8512	11.7841	20.75	21.75
ENSG00000117472	chr1	46639245	46641244	TSPAN1	10103	0.640271	0.632856	0.00741517	0.0143293	0.722062	0.744365	28685	5	0	0	13.2476	13.6273	21	21.8
ENSG00000085998	chr1	46685478	46687477	POMGNT1	55624	0.919615	0.91095	0.00866464	0.01351	0.537577	0.576887	27687	1	0	0	15.9048	15.3636	21	22
ENSG00000171357	chr1	46667506	46669505	LURAP1	541468	0.354335	0.343171	0.0111637	-0.00359857	0.535509	0.574974	29069	6	0	0	13.2857	12.5909	20.8333	21.8333
ENSG00000085999	chr1	46711860	46713859	RAD54L	8438	0.075472	0.0735717	0.00190029	0.024116	0.392895	0.450934	28204	10	0	0	11.2524	11.2773	20.5	21.1
ENSG00000132128	chr1	46768781	46770780	LRRC41	10489	0.0681855	0.061238	0.00694752	0.0979169	0.218425	0.307062	23792	10	0	0	13.2857	13.0273	20.7	21.8
ENSG00000173660	chr1	46767803	46769802	UQCRH	7388;440567	0.0774623	0.0656577	0.0118046	0.14252	0.138137	0.241179	19776	11	0	0	13.1948	12.9917	20.7273	21.6364
ENSG00000117481	chr1	46804349	46806348	NSUN4	387338	0.335107	0.168457	0.16665	0.498528	6.79199e-05	0.00193493	2536	6	0	0	13.5873	12.8333	20.8333	21.8333
ENSG00000117480	chr1	46858437	46860436	FAAH	2166	0.140162	0.187185	-0.047023	-0.309478	0.272323	0.351009	22942	7	0	0	11.8367	12.2662	20.4286	21.5714
ENSG00000232022	chr1	46896301	46898300	NA	729041	0.954428	0.920144	0.0342839	0.0522194	0.00308453	0.0282043	23073	1	0	0	13.4286	12.9545	21	22
ENSG00000225667	chr1	46919995	46921994	LINC00505	NA	0.862329	0.866572	-0.00424277	-0.00758656	0.454718	0.504312	28515	2	0	0	12.5476	11.9545	21	22
ENSG00000197587	chr1	46971168	46973167	DMBX1	127343	0.841718	0.818909	0.0228097	0.0377703	0.264499	0.344834	24642	3	0	0	11.6984	12.4394	21	22
ENSG00000269956	chr1	47002868	47004867	MKNK1-AS1	100507423	0.802527	0.810358	-0.00783172	-0.0138392	0.564401	0.600659	27786	1	0	0	11.1429	10.9545	21	22
ENSG00000162456	chr1	47016700	47018699	KNCN	148930	0.788797	0.806993	-0.0181962	-0.0380909	0.11131	0.215572	24596	7	0	0	13.2245	12.8766	20.5714	21.4286
ENSG00000079277	chr1	47082016	47084015	MKNK1	8569	0.0793648	0.0944807	-0.0151158	-0.217565	0.201705	0.293736	20306	9	0	0	12.7672	12.2071	20.6667	22
ENSG00000142961	chr1	47082064	47084063	MOB3C	148932	0.0784888	0.0954418	-0.016953	-0.243979	0.169943	0.267549	18783	8	0	0	12.6429	12.2045	20.625	22
ENSG00000159658	chr1	47184325	47186324	EFCAB14	9813	0.0715	0.0712244	0.000275676	0.0440519	0.381567	0.44122	29368	5	0	0	11.9619	11.7091	20.2	21.6
ENSG00000186118	chr1	47133027	47135026	TEX38	374973	0.199049	0.175763	0.0232866	0.115378	0.150645	0.251325	17725	12	0	0	13.3929	13.2652	20.8333	21.9167
ENSG00000228237	chr1	47138208	47140207	EFCAB14-AS1	100130197	0.866448	0.871096	-0.00464744	-0.00762979	0.927194	0.932524	29402	1	0	0	12.0476	13.7727	20	22
ENSG00000142973	chr1	47222010	47224009	CYP4B1	1580	0.231712	0.526621	-0.29491	-1.15062	2.54306e-05	0.000923352	814	1	0	0	17.2381	16.8636	21	22
ENSG00000154198	chr1	47365610	47367609	CYP4Z2P	163720	0.501191	0.383914	0.117278	0.33935	0.00290136	0.0271335	4449	2	0	0	14.4762	12.8182	21	22
ENSG00000187048	chr1	47406657	47408656	CYP4A11	1579;284541	0.607738	0.499166	0.108573	0.27814	0.0142667	0.0737426	6014	3	0	0	14.9206	13.7879	21	22
ENSG00000261290	chr1	47468321	47470320	CYP4A44P	NA	0.910952	0.777114	0.133838	0.226553	0.00725911	0.0495634	8024	1	0	0	8.66667	9.09091	19	21
ENSG00000225506	chr1	47644444	47646443	CYP4A22-AS1	NA	0.165013	0.190991	-0.025978	-0.100342	0.417126	0.471317	26171	3	0	0	13.0952	13.4545	21	21.6667
ENSG00000162365	chr1	47601607	47603606	CYP4A22	1579;284541	0.551013	0.413992	0.137021	0.393429	0.0118414	0.066602	5257	2	0	0	14.0476	13.1136	21	22
ENSG00000224805	chr1	47643422	47645421	LINC00853	100874253	0.059544	0.0622397	-0.00269567	-0.0262707	0.679215	0.70469	28502	2	0	0	12.8333	13	21	21.5
ENSG00000162366	chr1	47656217	47658216	PDZK1IP1	10158	0.932933	0.870784	0.0621488	0.10236	0.00796709	0.0525529	17838	2	0	0	14.9762	13.0227	21	22
ENSG00000162367	chr1	47697393	47699392	TAL1	6886	0.182211	0.388163	-0.205952	-1.31141	0.00081138	0.0114081	2102	7	0	0	11.3537	11.0909	20.7143	21.4286
ENSG00000226252	chr1	47689969	47691968	NA	101930541	0.168989	0.240554	-0.0715647	-0.510907	0.10001	0.204161	14484	7	0	0	12.3605	12.2143	20.5714	22
ENSG00000123473	chr1	47779320	47781319	STIL	6491	0.0910088	0.0881131	0.00289569	0.0506265	0.337202	0.404421	27360	13	0	0	11.8535	11.4231	20.8462	21.6923
ENSG00000162368	chr1	47797969	47799968	CMPK1	51727	0.169061	0.151062	0.0179983	0.149522	0.137874	0.240931	16922	8	0	0	14.381	13.9091	21	22
ENSG00000225762	chr1	47873650	47875649	NA	NA	0.598518	0.702991	-0.104473	-0.228583	0.00426863	0.0352493	7930	1	0	0	10.619	13	20	22
ENSG00000186790	chr1	47880244	47882243	FOXE3	2301	0.673487	0.683144	-0.00965766	-0.0694343	0.361643	0.424539	25190	3	0	0	14.0952	13.9242	20.6667	21.6667
ENSG00000237424	chr1	47899814	47901813	FOXD2-AS1	84793	0.433938	0.623851	-0.189912	-0.773023	1.90202e-05	0.000743977	1189	8	0	0	12.7976	12.4034	20.75	21.625
ENSG00000186564	chr1	47900189	47902188	FOXD2	2306	0.474861	0.643165	-0.168304	-0.686228	5.83051e-05	0.00173447	1514	9	0	0	12.6085	12.4242	20.7778	21.5556
ENSG00000227947	chr1	48152635	48154634	NA	NA	0.650338	0.652211	-0.00187299	-0.00408629	0.706635	0.729606	28993	1	0	0	13.4286	14.0455	20	22
ENSG00000269113	chr1	48462068	48464067	TRABD2B	388630	0.109705	0.116036	-0.00633053	-0.0265552	0.340607	0.407033	25986	6	0	0	12.8095	12.803	20.8333	22
ENSG00000237180	chr1	48553540	48555539	CYP46A4P	NA	0.878368	0.852513	0.0258547	0.0424912	0.639386	0.668598	28279	2	0	0	13.2381	13.0227	21	22
ENSG00000242267	chr1	48647601	48649600	SKINTL	391037	0.815086	0.660764	0.154322	0.293596	0.0257969	0.102492	7442	2	0	0	13.381	11.8409	21	22
ENSG00000117834	chr1	48686857	48688856	SLC5A9	200010	0.60068	0.572185	0.0284949	0.0755286	0.297531	0.371675	23672	4	0	0	12.4881	13.5568	20.75	22
ENSG00000132122	chr1	48937346	48939345	SPATA6	54558	0.0988471	0.083992	0.0148551	0.163899	0.18369	0.279077	19463	6	0	0	13.381	12.75	20.6667	21.6667
ENSG00000186094	chr1	50489086	50491085	AGBL4	84871	0.232947	0.264151	-0.0312033	-0.362154	0.303026	0.376329	23811	14	0	0	11.6531	11.4968	20.9286	21.5714
ENSG00000162373	chr1	49242142	49244141	BEND5	79656	0.0909067	0.121154	-0.0302475	-0.0695019	0.187613	0.28249	21228	9	0	0	13.2487	12.6414	20.8889	21.7778
ENSG00000230114	chr1	49721583	49723582	NA	101929721	0.667894	0.624633	0.0432607	0.0951364	0.0441284	0.135892	18537	1	0	0	13.4762	12.5909	21	22
ENSG00000162374	chr1	50512186	50514185	ELAVL4	1996	0.281503	0.418382	-0.136879	-1.12625	0.00171163	0.0191432	2644	9	0	0	11.7672	12.3687	20.6667	22
ENSG00000234080	chr1	50790303	50792302	NA	NA	0.706009	0.638066	0.0679431	0.167635	0.035185	0.120421	11776	3	0	0	13.0476	12.7273	21	22
ENSG00000142700	chr1	50888673	50890672	DMRTA2	63950	0.164508	0.419034	-0.254526	-1.38356	0.00126104	0.015557	2397	10	0	0	13.2714	12.5591	21	21.8
ENSG00000185104	chr1	51425436	51427435	FAF1	11124	0.0921259	0.0911909	0.000934969	0.000937008	0.578678	0.61349	29447	14	0	0	12.551	12.6688	20.7143	21.7857
ENSG00000237130	chr1	51310640	51312639	MRPS6P2	NA	0.961755	0.960578	0.00117654	0.00182026	0.176253	0.273079	29320	2	0	0	10.6667	9.88636	21	21.5
ENSG00000123080	chr1	51424917	51426916	CDKN2C	1031	0.0913593	0.0901429	0.00121637	0.00650822	0.565157	0.601333	28717	15	0	0	12.5206	12.603	20.6667	21.8
ENSG00000204006	chr1	51566406	51568405	C1orf185	284546	0.633534	0.642866	-0.00933159	-0.00552533	0.40226	0.458956	28800	2	0	0	13.5476	12.5455	21	21.5
ENSG00000203356	chr1	51700269	51702268	NA	NA	0.157971	0.122155	0.0358154	0.103032	0.100585	0.204673	17760	8	0	0	13.9405	12.9432	20.875	22
ENSG00000238618	chr1	51696529	51698528	NA	NA	0.79036	0.776948	0.0134125	0.0243817	0.770766	0.78888	28892	1	0	0	13.9524	14.3636	21	22
ENSG00000123091	chr1	51700443	51702442	RNF11	26994	0.145748	0.113639	0.0321093	0.0985367	0.131675	0.235188	18198	9	0	0	14.1799	12.9747	20.8889	22
ENSG00000233406	chr1	51716645	51718644	NA	NA	0.819593	0.785978	0.0336156	0.059783	0.0577487	0.15564	22241	2	0	0	11.0714	11.0682	20.5	20.5
ENSG00000085831	chr1	51810289	51812288	TTC39A	22996	0.381071	0.332222	0.0488485	0.185904	0.0755155	0.176754	12631	10	0	0	14.3619	13.8182	21	21.9
ENSG00000261664	chr1	51793826	51795825	NA	NA	0.874482	0.818706	0.0557763	0.093973	0.0887081	0.191693	18650	1	0	0	10.4286	9.5	20	20
ENSG00000085832	chr1	51984501	51986500	EPS15	2060	0.185044	0.181118	0.00392698	0.154182	0.143535	0.245715	26485	10	0	0	13.1286	12.4182	20.6	21.3
ENSG00000227070	chr1	51982481	51984480	NA	NA	0.173993	0.243898	-0.0699043	-0.281312	0.265178	0.345368	22705	2	0	0	14.1667	12	21	22
ENSG00000227742	chr1	52060070	52062069	CALR4P	NA	0.740491	0.814234	-0.0737422	-0.159346	0.00172129	0.0192221	12484	3	0	0	13.6032	13.6667	21	22
ENSG00000078618	chr1	52343978	52345977	NRD1	4898	0.0651927	0.0611468	0.00404589	0.0998381	0.29826	0.372239	26374	9	0	0	14.0688	13.5909	20.8889	22
ENSG00000212076	chr1	52301583	52303582	MIR761	100313892	0.878609	0.874378	0.00423083	0.00669543	0.144545	0.246556	28649	3	0	0	13.1746	13.5455	20.6667	22
ENSG00000169213	chr1	52455937	52457936	RAB3B	5865	0.223852	0.196148	0.0277041	0.0436766	0.206285	0.297114	23999	10	0	0	13.9762	13.5091	20.7	21.5
ENSG00000117862	chr1	52521344	52523343	TXNDC12	51060	0.0520727	0.0482282	0.0038445	0.0859021	0.191084	0.285408	26539	6	0	0	13.8889	13.8864	21	21.5
ENSG00000198841	chr1	52498989	52500988	KTI12	112970	0.24561	0.239928	0.00568222	0.00566814	0.688808	0.713042	28785	5	0	0	13.6571	12.8727	21	21.6
ENSG00000223390	chr1	52497563	52499562	NA	NA	0.182107	0.15742	0.0246866	0.0130464	0.422822	0.476156	27751	8	0	0	13.244	12.2727	20.875	21.625
ENSG00000134717	chr1	52520297	52522296	BTF3L4	91408	0.045846	0.0435063	0.00233975	0.0502803	0.309386	0.381632	27856	11	0	0	12.8701	12.6074	20.8182	21.5455
ENSG00000157077	chr1	52606546	52608545	ZFYVE9	9372	0.0623086	0.0672366	-0.00492801	-0.0969114	0.243131	0.327438	25616	7	0	0	12.5306	12.1104	20.4286	21
ENSG00000237663	chr1	52717946	52719945	DNAJC19P7	NA	0.974271	0.96841	0.00586074	0.00861606	0.245546	0.329388	28363	1	0	0	12.8095	12.6364	20	22
ENSG00000213735	chr1	52717793	52719792	ANAPC10P1	NA	0.974271	0.96841	0.00586074	0.00861606	0.245546	0.329388	28363	1	0	0	12.8095	12.6364	20	22
ENSG00000154222	chr1	52831366	52833365	CC2D1B	200014	0.121098	0.107338	0.0137607	0.145589	0.188697	0.283302	19696	8	0	0	12.7083	12.6648	20.875	21.375
ENSG00000224680	chr1	52832849	52834848	PLA2G12AP1	NA	0.0688898	0.0619176	0.00697222	0.14333	0.203593	0.295221	23779	3	0	0	13.5079	12.7424	21	22
ENSG00000085840	chr1	52869632	52871631	ORC1	4998	0.0977885	0.0863399	0.0114486	0.103417	0.164574	0.263182	20056	13	0	0	13.315	12.7972	20.8462	21.5385
ENSG00000134748	chr1	52868736	52870735	PRPF38A	84950	0.0910449	0.0803609	0.010684	0.110257	0.132707	0.236227	20606	15	0	0	13.1143	12.6515	20.7333	21.6
ENSG00000134744	chr1	53018660	53020659	ZCCHC11	23318	0.374408	0.323011	0.0513966	0.126998	0.209609	0.300027	20658	4	0	0	13.5714	13.7955	21	22
ENSG00000272371	chr1	53018990	53020989	NA	NA	0.374408	0.323011	0.0513966	0.126998	0.209609	0.300027	20658	4	0	0	13.5714	13.7955	21	22
ENSG00000116157	chr1	53066544	53068543	GPX7	2882	0.326193	0.297201	0.0289914	0.0733747	0.193391	0.287303	20802	8	0	0	13.6607	13.2841	21	21.875
ENSG00000182183	chr1	53097516	53099515	FAM159A	348378	0.331222	0.347013	-0.0157911	-0.120974	0.382462	0.441979	25589	8	0	0	12.3095	12.3011	20.5	21.75
ENSG00000162377	chr1	53163539	53165538	COA7	65260	0.0791585	0.073204	0.0059545	0.103113	0.31933	0.389061	24671	10	0	0	13.3762	12.8773	21	21.9
ENSG00000162378	chr1	53190626	53192625	ZYG11B	79699	0.350962	0.364531	-0.0135691	-0.147352	0.250882	0.334046	22209	3	0	0	13.2063	12.7576	21	21.6667
ENSG00000228929	chr1	53237821	53239820	NA	NA	0.897961	0.901238	-0.00327728	-0.00517764	0.553025	0.59055	28845	2	0	0	12.8095	11.6364	21	22
ENSG00000203995	chr1	53306683	53308682	ZYG11A	440590	0.544003	0.583129	-0.0391258	-0.32167	0.0770484	0.178614	12756	6	0	0	13.373	12.7727	20.8333	21.8333
ENSG00000121310	chr1	53392385	53394384	ECHDC2	55268	0.11293	0.146289	-0.0333593	-0.0771607	0.0541693	0.150577	20437	11	0	0	12.9957	12.6777	21	21.8182
ENSG00000230953	chr1	53384594	53386593	NA	NA	0.837594	0.839738	-0.00214386	-0.00364446	0.510423	0.552737	29058	1	0	0	13.0476	11.0455	21	22
ENSG00000231866	chr1	53390596	53392595	NA	NA	0.320947	0.564144	-0.243197	-0.791167	2.92096e-06	0.000173794	1133	4	0	0	13.8333	14.1591	21	21.25
ENSG00000116171	chr1	53391401	53393400	SCP2	6342	0.148796	0.227785	-0.078989	-0.171922	0.00785949	0.0521588	11444	9	0	0	13.619	13.2172	21	21.6667
ENSG00000264834	chr1	53392846	53394845	MIR1273F	100616156	0.0613811	0.0614884	-0.000107257	0.0562244	0.307161	0.37971	29486	8	0	0	12.6845	12.4034	21	22
ENSG00000236360	chr1	53458875	53460874	NA	NA	0.896372	0.893772	0.00260048	0.00414519	0.464759	0.513062	28984	1	0	0	12.619	11.7273	21	22
ENSG00000226147	chr1	53458898	53460897	TUBBP10	NA	0.896372	0.893772	0.00260048	0.00414519	0.464759	0.513062	28984	1	0	0	12.619	11.7273	21	22
ENSG00000174348	chr1	53526354	53528353	PODN	127435	0.23669	0.353684	-0.116994	-0.44797	0.00428499	0.0353547	3584	7	0	0	13.6735	13.3636	20.8571	21.7143
ENSG00000162383	chr1	53607790	53609789	SLC1A7	6512	0.758756	0.771108	-0.0123519	-0.0239451	0.415724	0.470277	26321	7	0	0	13.102	13.9805	20.4286	21.4286
ENSG00000157184	chr1	53660601	53662600	CPT2	1376	0.407089	0.480786	-0.0736968	-0.28156	0.000763698	0.0109045	5901	6	0	0	13.9048	13.9242	21	21.8333
ENSG00000236723	chr1	53678948	53680947	NA	NA	0.89693	0.897364	-0.000433504	-0.00133937	0.772404	0.790283	29398	2	0	0	12.6667	11.2273	21	21
ENSG00000162384	chr1	53685790	53687789	C1orf123	54987	0.172097	0.140883	0.031214	0.14092	0.0578324	0.155767	14028	7	0	0	12.5918	11.7597	20.4286	21.5714
ENSG00000259818	chr1	53684835	53686834	NA	NA	0.151673	0.112131	0.0395416	0.181501	0.0350849	0.120291	10800	7	0	0	12.8027	12.1558	20.5714	21.7143
ENSG00000162385	chr1	53703783	53705782	MAGOH	4116;55110	0.181214	0.174839	0.00637512	0.0734097	0.195717	0.289208	24304	12	0	0	12.4603	12.0492	20.5833	21.4167
ENSG00000226754	chr1	53702782	53704781	NA	100507564	0.143527	0.127044	0.0164839	0.116647	0.24142	0.325938	21903	12	0	0	12.1825	11.7083	20.5833	21.4167
ENSG00000157193	chr1	53793243	53795242	LRP8	7804	0.438497	0.47201	-0.0335131	-0.128603	0.0207531	0.091228	15197	6	0	0	13.7857	13.8485	21	21.6667
ENSG00000228838	chr1	53752196	53754195	NA	NA	0.343169	0.548055	-0.204886	-0.660049	2.96402e-05	0.00104646	1627	1	0	0	13.5238	14.6364	20	22
ENSG00000225675	chr1	53792405	53794404	NA	NA	0.311255	0.301651	0.00960369	-0.0133676	0.21178	0.301411	27711	5	0	0	12.8571	12.7364	21	21.6
ENSG00000236253	chr1	53905194	53907193	SLC25A3P1	163742	0.870468	0.87101	-0.000541642	-0.00455613	0.565136	0.601333	29188	9	0	0	13.0317	12.8434	20.8889	21.7778
ENSG00000143006	chr1	53923572	53925571	DMRTB1	63948	0.813322	0.814706	-0.00138364	-0.00164173	0.35168	0.416131	29351	10	0	0	13.7429	13.2318	20.7	21.8
ENSG00000174332	chr1	54199378	54201377	GLIS1	148979	0.751706	0.783886	-0.0321796	-0.0714781	0.0253421	0.101406	21009	6	0	0	14.6111	13.8561	20.8333	21.8333
ENSG00000058804	chr1	54304034	54306033	NDC1	55706	0.290647	0.322863	-0.0322159	-0.134286	0.147603	0.248904	17536	9	0	0	13.2275	13.6111	21	22
ENSG00000201003	chr1	54236327	54238326	NA	NA	0.910387	0.837604	0.0727835	0.118851	0.0227907	0.0957654	16139	1	0	0	11.0476	12.5	21	22
ENSG00000058799	chr1	54355908	54357907	YIPF1	54432	0.730524	0.802297	-0.0717732	-0.133461	0.0199565	0.0895334	14769	1	0	0	11.8095	11.3636	21	22
ENSG00000211452	chr1	54355412	54357411	DIO1	1733	0.158217	0.164353	-0.00613638	0.0418747	0.236814	0.322334	24529	7	0	0	13.585	13.1299	21	21.8571
ENSG00000081870	chr1	54411103	54413102	HSPB11	51668	0.140278	0.138164	0.00211354	0.0378949	0.377378	0.437505	28020	9	0	0	12.6032	12.1919	20.7778	21.7778
ENSG00000116212	chr1	54410250	54412249	LRRC42	115353	0.140278	0.138164	0.00211354	0.0378949	0.377378	0.437505	28020	9	0	0	12.6032	12.1919	20.7778	21.7778
ENSG00000203985	chr1	54483357	54485356	LDLRAD1	388633	0.577222	0.599508	-0.0222868	-0.0347883	0.115198	0.219732	24993	7	0	0	14.3333	14.3052	21	21.8571
ENSG00000116209	chr1	54518678	54520677	TMEM59	9528	0.173731	0.155569	0.0181626	0.0568647	0.198205	0.291149	22563	12	0	0	12.0357	12.3068	20.4167	21.75
ENSG00000116205	chr1	54517760	54519759	TCEANC2	127428	0.0766889	0.074297	0.00239198	0.0362111	0.280178	0.357752	27798	13	0	0	12.0659	11.9615	20.3846	21.7692
ENSG00000264208	chr1	54518252	54520251	MIR4781	100616315	0.0792236	0.0767632	0.0024604	0.0358246	0.25119	0.334285	27737	12	0	0	11.8929	11.9053	20.3333	21.75
ENSG00000157211	chr1	54618944	54620943	CDCP2	200008	0.521758	0.457545	0.0642131	0.226971	0.045016	0.137113	9707	5	0	0	14.3048	13.6091	21	22
ENSG00000256407	chr1	54665247	54667246	NA	NA	0.095757	0.0905711	0.00518587	0.0705898	0.376534	0.436853	25487	14	0	0	12.1599	12.0519	20.3571	21.2857
ENSG00000248835	chr1	54637498	54639497	NA	NA	0.920026	0.872417	0.0476086	0.0758099	0.0322382	0.114731	20555	1	0	0	14.8571	14.8636	21	22
ENSG00000215883	chr1	54665210	54667209	CYB5RL	606495	0.0930324	0.0885508	0.00448162	0.0582258	0.386493	0.445297	26017	15	0	0	12.2381	12.1364	20.4	21.2667
ENSG00000225632	chr1	54749578	54751577	NA	NA	0.860328	0.855507	0.00482118	0.00801402	0.798269	0.814239	28991	1	0	0	13.9524	12.4545	21	20
ENSG00000265404	chr1	54968841	54970840	NA	NA	0.793309	0.720774	0.0725353	0.13653	0.0575066	0.155257	14457	1	0	0	16	16.5455	21	22
ENSG00000162390	chr1	55006430	55008429	ACOT11	26027	0.0946369	0.100055	-0.00541778	-0.093074	0.31842	0.38847	25183	7	0	0	12.102	12.0714	20.8571	21.8571
ENSG00000162391	chr1	55088730	55090729	FAM151A	338094	0.531743	0.572965	-0.0412225	-0.198946	0.102269	0.206274	14660	9	0	0	13.0212	13.2071	20.8889	22
ENSG00000271723	chr1	55105959	55107958	MROH7-TTC4	NA	0.747178	0.715258	0.0319201	0.0364765	0.44861	0.499167	26575	6	0	0	13.4365	12.9924	20.6667	21.6667
ENSG00000184313	chr1	55105963	55107962	MROH7	374977	0.747178	0.715258	0.0319201	0.0364765	0.44861	0.499167	26575	6	0	0	13.4365	12.9924	20.6667	21.6667
ENSG00000243725	chr1	55179995	55181994	TTC4	7268	0.214092	0.220212	-0.00612004	-0.0135068	0.179352	0.275495	27688	13	0	0	13.044	12.965	20.6923	21.9231
ENSG00000162396	chr1	55229688	55231687	PARS2	25973	0.0521682	0.0492635	0.00290471	0.0608798	0.428752	0.481382	27350	9	0	0	12.9471	12.1263	20.7778	21.4444
ENSG00000006555	chr1	55266441	55268440	TTC22	55001	0.088219	0.0851026	0.00311636	0.0070679	0.302515	0.375916	28595	10	0	0	12.9048	12.6818	20.8	21.7
ENSG00000162398	chr1	55270236	55272235	C1orf177	163747	0.783292	0.839369	-0.0560768	-0.104783	0.00265169	0.0255805	17594	8	0	0	14.1786	14.2443	21	22
ENSG00000116133	chr1	55352392	55354391	DHCR24	1718	0.135955	0.105108	0.0308472	0.18102	0.0886616	0.19165	13679	9	0	0	13.5344	13.2273	20.8889	21.6667
ENSG00000242396	chr1	55351048	55353047	NA	NA	0.180735	0.125751	0.0549837	0.191748	0.0675482	0.167982	11891	6	0	0	13.6429	13.3333	21	21.5
ENSG00000233203	chr1	55351736	55353735	NA	NA	0.12874	0.100215	0.0285253	0.178656	0.100707	0.204763	14543	10	0	0	13.6857	13.5	20.9	21.7
ENSG00000143001	chr1	55444965	55446964	TMEM61	199964	0.196146	0.250908	-0.0547624	-0.286498	0.0650457	0.164892	11665	11	0	0	12.4675	12.2479	20.6364	21.7273
ENSG00000233271	chr1	55457448	55459447	NA	NA	0.837856	0.742981	0.0948753	0.171206	0.01718	0.0821524	11504	1	0	0	14.4286	13.7273	21	22
ENSG00000162399	chr1	55463106	55465105	BSND	7809	0.703373	0.748989	-0.0456164	-0.110667	0.0271812	0.105289	16998	9	0	0	13.1905	12.7273	20.8889	22
ENSG00000169174	chr1	55503721	55505720	PCSK9	255738	0.225645	0.255732	-0.0300878	-0.498436	0.282884	0.359823	23248	10	0	0	12.4524	11.9864	20.6	21.6
ENSG00000162402	chr1	55680287	55682286	USP24	23358	0.0790341	0.0878336	-0.00879951	-0.00257723	0.238125	0.323199	29211	5	0	0	12.6762	11.9182	21	22
ENSG00000231090	chr1	55682034	55684033	NA	NA	0.700882	0.641675	0.0592075	0.120729	0.14605	0.247797	17429	2	0	0	13.8333	13.8182	21	22
ENSG00000234810	chr1	56045210	56047209	NA	NA	0.607296	0.592454	0.0148416	0.0281489	0.426776	0.479636	26312	2	0	0	13.1667	13.7955	20.5	21.5
ENSG00000260971	chr1	56723744	56725743	NA	NA	0.835204	0.726687	0.108518	0.198249	0.0105731	0.0623322	9680	1	0	0	12.5714	12.4545	20	22
ENSG00000223307	chr1	56842591	56844590	NA	NA	0.961283	0.955317	0.00596641	0.00888953	0.873758	0.883407	29248	1	0	0	15.5714	15	21	22
ENSG00000223956	chr1	56879135	56881134	NA	NA	0.325498	0.329298	-0.0037996	-0.016247	0.996364	0.996633	29563	1	0	0	15.0952	13.2727	21	22
ENSG00000162407	chr1	57110475	57112474	PPAP2B	8613	0.116258	0.106287	0.00997125	0.0772253	0.170696	0.268167	21113	13	0	0	12.7363	12.4196	20.6923	21.8462
ENSG00000236776	chr1	57002624	57004623	RPL21P23	NA	0.846779	0.838096	0.00868265	0.0146949	0.461669	0.510394	27563	1	0	0	8.19048	11.0455	19	21
ENSG00000162409	chr1	57109495	57111494	PRKAA2	5563	0.121462	0.113228	0.00823398	0.0561088	0.164389	0.263006	22642	12	0	0	12.1825	11.8788	20.6667	21.8333
ENSG00000187889	chr1	57284870	57286869	C1orf168	199920	0.575484	0.550562	0.0249221	0.0862419	0.172968	0.269998	19499	9	0	0	14.0265	13.3535	21	21.8889
ENSG00000229913	chr1	57292094	57294093	NA	101929757	0.75279	0.626319	0.126471	0.332534	0.01121	0.0644768	5141	2	0	0	12.4286	12.9091	21	21.5
ENSG00000157131	chr1	57318979	57320978	C8A	731	0.535709	0.500551	0.0351573	0.0959248	0.210767	0.300843	20717	2	0	0	13.8095	14.2045	21	22
ENSG00000021852	chr1	57431314	57433313	C8B	732	0.894174	0.840656	0.0535189	0.091198	0.150471	0.251205	18966	2	0	0	14.0714	13.5909	21	21.5
ENSG00000221591	chr1	57430453	57432452	NA	NA	0.894174	0.840656	0.0535189	0.091198	0.150471	0.251205	18966	2	0	0	14.0714	13.5909	21	21.5
ENSG00000173406	chr1	59011907	59013906	DAB1	1600	0.129688	0.132264	-0.00257671	0.0365538	0.372629	0.433649	27651	9	0	0	13.4444	13.0354	21	21.8889
ENSG00000226759	chr1	58324704	58326703	DAB1-AS1	101926890;101930545	0.883269	0.755859	0.12741	0.222761	0.0642887	0.163872	11601	2	0	0	14.1429	15.8864	21	22
ENSG00000223416	chr1	58521653	58523652	RPS26P15	NA	0.535892	0.519455	0.0164372	0.044108	0.267819	0.347629	23954	1	0	0	12.6667	14.8636	21	22
ENSG00000230546	chr1	58548591	58550590	NA	NA	0.916881	0.779719	0.137161	0.231044	0.0895355	0.192669	13742	1	0	0	10.9524	11.1364	20	20
ENSG00000162600	chr1	59011975	59013974	OMA1	115209	0.129688	0.132264	-0.00257671	0.0365538	0.372629	0.433649	27651	9	0	0	13.4444	13.0354	21	21.8889
ENSG00000184292	chr1	59042667	59044666	TACSTD2	4070	0.231929	0.281768	-0.0498395	-0.398143	0.119171	0.22349	15768	11	0	0	12.9654	12.4091	20.9091	21.4545
ENSG00000162601	chr1	59165265	59167264	MYSM1	114803	0.442067	0.447702	-0.00563416	-0.0710436	0.495376	0.53941	27157	6	0	0	13.2698	13.4924	20.6667	22
ENSG00000177606	chr1	59249286	59251285	JUN	3725	0.0703282	0.0666325	0.0036957	0.0930328	0.345309	0.411009	26683	13	0	0	12.7326	12.2552	20.9231	21.6154
ENSG00000234807	chr1	59249323	59251322	LINC01135	100131060	0.0703282	0.0666325	0.0036957	0.0930328	0.345309	0.411009	26683	13	0	0	12.7326	12.2552	20.9231	21.6154
ENSG00000272226	chr1	59278515	59280514	NA	NA	0.606252	0.54703	0.0592218	0.133334	0.197303	0.290487	20085	4	0	0	13.75	13.9886	20.5	21.75
ENSG00000230812	chr1	59484559	59486558	NA	NA	0.100567	0.295347	-0.19478	-1.46553	0.00134307	0.0162837	2439	1	0	0	13.1429	14	21	22
ENSG00000241042	chr1	59521222	59523221	NA	NA	0.210379	0.218905	-0.00852638	-0.0547647	0.681509	0.7065	28525	1	0	0	11.9048	11.1818	21	22
ENSG00000172456	chr1	59760810	59762809	FGGY	55277	0.0892846	0.0860651	0.00321954	0.0271667	0.41787	0.471869	27070	9	0	0	13.3968	13.2929	20.7778	21.7778
ENSG00000134709	chr1	60278958	60280957	HOOK1	51361	0.0917006	0.0909045	0.000796079	0.0391775	0.163028	0.261791	29015	6	0	0	12.0476	11.6515	21	21.8333
ENSG00000134716	chr1	60391963	60393962	CYP2J2	1573	0.158808	0.153526	0.00528244	0.0712394	0.322279	0.391605	25297	8	0	0	12.5833	12.1705	20.75	21.625
ENSG00000162598	chr1	60538943	60540942	C1orf87	127795	0.335719	0.507138	-0.171419	-0.981367	0.000223045	0.00458988	1437	8	0	0	12.75	12.4545	20.75	21.625
ENSG00000226476	chr1	61105664	61107663	NA	NA	0.709577	0.626513	0.0830637	0.176959	0.00115319	0.0145918	11091	1	0	0	11.7143	12.2273	20	21
ENSG00000162599	chr1	61329431	61331430	NFIA	4774	0.85993	0.728703	0.131228	0.235907	0.258717	0.340326	22480	1	0	0	14.8571	13.9545	21	22
ENSG00000237928	chr1	61435949	61437948	NA	NA	0.510903	0.653233	-0.14233	-0.321247	0.000342506	0.00621364	4833	2	0	0	15.4286	14.0909	21	22
ENSG00000263380	chr1	61548703	61550702	NA	NA	0.0665427	0.0666008	-5.80942e-05	-0.00610193	0.574072	0.609306	29529	6	0	0	12.9127	11.8864	20.6667	21.5
ENSG00000223920	chr1	62118366	62120365	NA	414927	0.829712	0.825544	0.00416789	0.00727357	0.279158	0.356926	28560	5	0	0	13.4286	12.9	20.8	22
ENSG00000162604	chr1	62190596	62192595	TM2D1	83941	0.192952	0.192261	0.000691296	0.117193	0.22286	0.310551	29078	8	0	0	13.4048	13.2727	20.875	21.5
ENSG00000271200	chr1	62207597	62209596	NA	NA	0.0813167	0.0772507	0.00406596	0.0292765	0.242328	0.326762	26353	4	0	0	11.9286	11.2273	20.5	21.5
ENSG00000132849	chr1	62206649	62208648	INADL	10207	0.138499	0.138111	0.000388382	0.00854679	0.384992	0.443931	29288	6	0	0	12.1111	11.6364	20.6667	21.6667
ENSG00000240563	chr1	62659003	62661002	L1TD1	54596	0.531738	0.711078	-0.17934	-0.54802	6.86254e-06	0.000332676	2169	6	0	0	13.5397	13.8182	21	22
ENSG00000237227	chr1	62673615	62675614	NA	NA	0.438988	0.437162	0.00182593	0.00587908	0.745961	0.765985	28798	1	0	0	15.7619	13.4545	21	22
ENSG00000200174	chr1	62675729	62677728	NA	NA	0.729949	0.716203	0.0137455	0.027052	0.33511	0.402614	25928	1	0	0	9.61905	8.95455	20	21
ENSG00000132854	chr1	62784586	62786585	KANK4	163782	0.484716	0.48586	-0.00114477	-0.07451	0.276005	0.354334	28776	9	0	0	12.2646	12.2879	20.7778	21.8889
ENSG00000162607	chr1	62900468	62902467	USP1	7398	0.342942	0.325677	0.0172657	0.0775434	0.328965	0.397362	24481	11	0	0	12.4372	12.1116	20.4545	22
ENSG00000116641	chr1	63153470	63155469	DOCK7	85440	0.0609896	0.0587595	0.00223011	0.0367071	0.632797	0.662457	28246	5	0	0	13.5905	12.6545	20.8	21.6
ENSG00000132855	chr1	63061658	63063657	ANGPTL3	27329	0.764354	0.737874	0.0264797	0.0294764	0.0313276	0.112947	25633	3	0	0	13.5873	13.9545	21	21.3333
ENSG00000235545	chr1	63152653	63154652	NA	400756	0.0609896	0.0587595	0.00223011	0.0367071	0.632797	0.662457	28246	5	0	0	13.5905	12.6545	20.8	21.6
ENSG00000125703	chr1	63248306	63250305	ATG4C	84938	0.109999	0.0948829	0.0151161	0.0775582	0.0880783	0.190922	20386	8	0	0	12.8333	12.6989	20.875	21.625
ENSG00000224209	chr1	63782403	63784402	LINC00466	199899	0.180009	0.269617	-0.0896076	-0.494026	0.023674	0.0976923	7166	8	0	0	13.8869	13.3807	21	21.75
ENSG00000230798	chr1	63789613	63791612	NA	NA	0.227896	0.559916	-0.33202	-1.26042	5.01977e-05	0.00156252	950	1	0	0	14.2381	13.7727	21	22
ENSG00000187140	chr1	63787230	63789229	FOXD3	27022	0.121477	0.171971	-0.0504935	-0.437475	0.145644	0.247473	17401	9	0	0	13.2063	12.7576	20.7778	21.8889
ENSG00000088035	chr1	63831761	63833760	ALG6	29929	0.208961	0.201515	0.00744574	0.106909	0.209458	0.299917	23339	6	0	0	13.627	13.5303	21	22
ENSG00000142856	chr1	64058893	64060892	ITGB3BP	23421	0.0735899	0.073079	0.000510902	0.00783669	0.515972	0.557445	29216	6	0	0	14.4841	14	21	22
ENSG00000203965	chr1	63987543	63989542	EFCAB7	84455	0.0568097	0.0532332	0.00357649	0.0736298	0.446036	0.496938	26785	10	0	0	12.0048	12.05	20.7	21.8
ENSG00000251720	chr1	64001942	64003941	RNU7-123P	NA	0.830198	0.806396	0.0238015	0.0414594	0.764158	0.782822	28866	1	0	0	12.9524	14.2727	21	21
ENSG00000116652	chr1	64013088	64015087	DLEU2L	NA	0.820198	0.798848	0.0213499	0.044732	0.417816	0.471844	26185	5	0	0	15.2476	15.0727	20.8	22
ENSG00000079739	chr1	64057447	64059446	PGM1	5236	0.21308	0.255061	-0.041981	-0.0935718	0.153945	0.253908	18678	7	0	0	14.6327	14.1234	21	21.8571
ENSG00000185483	chr1	64238193	64240192	ROR1	4919	0.172763	0.16217	0.0105935	0.137841	0.224647	0.311952	21295	10	0	0	13.1571	12.7409	21	21.9
ENSG00000177452	chr1	64254476	64256475	NA	NA	0.90967	0.896243	0.0134279	0.0212198	0.57178	0.607157	27848	1	0	0	13.0952	12	21	21
ENSG00000177414	chr1	64667810	64669809	UBE2U	148581	0.912819	0.900377	0.012442	0.0203914	0.559756	0.596488	27750	11	0	0	13.8009	13.3058	20.8182	21.8182
ENSG00000158966	chr1	64934928	64936927	CACHD1	57685	0.0766211	0.0819721	-0.00535101	-0.11227	0.224876	0.312188	25239	10	0	0	12.1524	11.9136	20.8	21.7
ENSG00000162437	chr1	65209278	65211277	RAVER2	55225	0.345402	0.352633	-0.00723107	-0.0282802	0.11051	0.214739	25778	7	0	0	13.5986	13.2792	20.8571	21.4286
ENSG00000162434	chr1	65431688	65433687	JAK1	3716	0.140897	0.163149	-0.0222516	0.0428225	0.038774	0.126541	24090	10	0	0	12.5429	12.3545	20.8	22
ENSG00000226891	chr1	65467660	65469659	NA	101927084	0.292325	0.300573	-0.00824796	-0.43312	0.194532	0.2883	22613	10	0	0	13.2429	12.5273	21	22
ENSG00000265996	chr1	65523026	65525025	MIR3671	100500854	0.816924	0.806977	0.00994636	0.017895	0.653553	0.681268	28367	4	0	0	13.4762	13.9659	21	22
ENSG00000199135	chr1	65523692	65525691	MIR101-1	406893	0.816924	0.806977	0.00994636	0.017895	0.653553	0.681268	28367	4	0	0	13.4762	13.9659	21	22
ENSG00000231485	chr1	65532921	65534920	NA	NA	0.178097	0.153142	0.0249549	0.133744	0.374205	0.434918	25443	5	0	0	13.0667	12.7273	21	21.2
ENSG00000162433	chr1	65611732	65613731	AK4	205;100507855	0.227759	0.21602	0.0117389	0.103433	0.0993246	0.203614	19832	11	0	0	12.7403	12.4669	20.8182	21.8182
ENSG00000116675	chr1	65712402	65714401	DNAJC6	9829	0.379362	0.627262	-0.2479	-0.710774	7.9116e-06	0.000372538	1417	1	0	0	13.619	12.2727	21	21
ENSG00000116678	chr1	65884748	65886747	LEPR	3953;54741	0.0983246	0.0889463	0.00937828	0.0823139	0.266035	0.346194	22723	7	0	0	11.7007	11.6169	20.8571	21.7143
ENSG00000213625	chr1	65884770	65886769	LEPROT	54741	0.0983246	0.0889463	0.00937828	0.0823139	0.266035	0.346194	22723	7	0	0	11.7007	11.6169	20.8571	21.7143
ENSG00000184588	chr1	66256697	66258696	PDE4B	5142	0.174979	0.285078	-0.1101	-0.972495	0.00548316	0.0412367	3932	10	0	0	13.9381	13.9045	20.8	21.9
ENSG00000118473	chr1	66997566	66999565	SGIP1	84251	0.199521	0.278274	-0.0787528	-0.715453	0.161105	0.259975	18325	5	0	0	13.4286	13.3727	20.8	21.8
ENSG00000248458	chr1	67142211	67144210	NA	NA	0.653345	0.629175	0.0241702	0.0535489	0.806504	0.821534	29030	1	0	0	11.8095	13.7727	20	22
ENSG00000152760	chr1	67216642	67218641	TCTEX1D1	200132	0.23122	0.491529	-0.260308	-1.19348	1.09684e-05	0.000479095	677	12	0	0	12.2857	12.3295	20.5	21.4167
ENSG00000172410	chr1	67266440	67268439	INSL5	10022	0.811689	0.816639	-0.00494973	-0.026851	0.394003	0.451819	25952	5	0	0	13.6952	13.2273	21	21.8
ENSG00000152763	chr1	67390071	67392070	WDR78	79819	0.205657	0.19826	0.00739734	0.000461228	0.121169	0.225394	29504	8	0	0	13.119	12.9716	20.875	22
ENSG00000198160	chr1	67389078	67391077	MIER1	57708	0.211387	0.205124	0.00626294	-0.0433053	0.107904	0.211855	24420	9	0	0	13.9841	13.7727	20.7778	22
ENSG00000116704	chr1	67519283	67521282	SLC35D1	23169	0.115771	0.11708	-0.00130915	-0.0135522	0.228429	0.315331	28640	7	0	0	12.4286	12.5325	20.8571	21.8571
ENSG00000162594	chr1	67630583	67632582	IL23R	149233	0.915897	0.853771	0.0621261	0.109165	0.0140915	0.0732465	17150	3	0	0	14.6667	15.5303	21	22
ENSG00000081985	chr1	67771547	67773546	IL12RB2	3595	0.206716	0.182407	0.0243087	0.0337208	0.190114	0.284464	25108	10	0	0	12.8619	13.0409	20.8	21.8
ENSG00000142864	chr1	67895599	67897598	SERBP1	26135	0.18497	0.174924	0.0100467	0.0284255	0.294583	0.369099	25748	10	0	0	13.4857	13.4136	20.8	21.8
ENSG00000116717	chr1	68149244	68151243	GADD45A	1647	0.111753	0.108759	0.00299391	0.024661	0.270845	0.349792	27266	6	0	0	13.1429	13.4242	20.1667	21.6667
ENSG00000172380	chr1	68298651	68300650	GNG12	55970	0.187478	0.327779	-0.140301	-1.00391	0.000362895	0.00648409	2088	6	0	0	12.3571	12.9015	21	21.3333
ENSG00000232284	chr1	68296486	68298485	GNG12-AS1	100289178	0.0840143	0.0787096	0.00530471	0.0672761	0.428071	0.480763	26330	4	0	0	10.8333	10.8523	19.5	20.75
ENSG00000235055	chr1	68507513	68509512	NA	NA	0.732884	0.703421	0.0294633	0.0571254	0.404369	0.460651	25958	2	0	0	12.4524	11.9091	21	22
ENSG00000162595	chr1	68516815	68518814	DIRAS3	9077	0.709178	0.762459	-0.0532813	-0.133948	0.0514047	0.146543	14720	5	0	0	13.4095	13.1364	20.6	21.6
ENSG00000228431	chr1	68514929	68516928	ARL5AP3	NA	0.597474	0.617494	-0.0200198	-0.0377785	0.155985	0.255565	24640	16	0	0	12.869	12.9006	20.6875	21.875
ENSG00000116729	chr1	68698304	68700303	WLS	79971	0.123717	0.208819	-0.0851024	-0.970756	0.0149625	0.075776	5839	6	0	0	14.119	14.6212	21	22
ENSG00000234383	chr1	68628274	68630273	CTBP2P8	NA	0.760977	0.751418	0.00955918	0.0175673	0.259689	0.341028	27186	5	0	0	12.2095	12.6182	20.6	21.8
ENSG00000221203	chr1	68648794	68650793	MIR1262	100302279	0.749281	0.750729	-0.00144778	-0.00274828	0.889409	0.897849	29293	1	0	0	12.7619	13.0909	20	22
ENSG00000229133	chr1	68708239	68710238	RPS7P4	NA	0.809836	0.766225	0.0436105	0.0788596	0.00223923	0.0228964	20250	1	0	0	14.1429	14.9545	21	22
ENSG00000237622	chr1	68840847	68842846	TCEB1P18	NA	0.314709	0.486596	-0.171887	-0.612926	0.0017597	0.01946	2674	1	0	0	13.5238	14.6364	21	22
ENSG00000116745	chr1	68915143	68917142	RPE65	6121	0.672232	0.605142	0.0670902	0.123639	0.235849	0.321604	21686	2	0	0	13.2857	13.0682	21	21
ENSG00000024526	chr1	68962405	68964404	DEPDC1	55635	0.0652389	0.0591296	0.00610925	0.112843	0.334393	0.402064	24594	7	0	0	12.7211	12.1753	20.7143	21.7143
ENSG00000234264	chr1	68960859	68962858	NA	101927220	0.206325	0.172454	0.0338714	0.203884	0.0169058	0.0813344	11379	9	0	0	13.1693	12.0657	21	21.7778
ENSG00000033122	chr1	70032581	70034580	LRRC7	57554	0.0673054	0.0841387	-0.0168333	-0.316439	0.191376	0.285615	19814	8	0	0	11.7976	11.75	20.75	21.875
ENSG00000229359	chr1	70383505	70385504	PIN1P1	5301	0.731834	0.685928	0.0459051	0.0923354	0.194719	0.288427	19962	7	0	0	14.9932	14.8636	21	21.8571
ENSG00000066557	chr1	70670804	70672803	LRRC40	55631	0.0687891	0.0595761	0.00921302	0.148267	0.256701	0.338741	22409	15	0	0	12.346	12.5121	20.6667	21.6667
ENSG00000116754	chr1	70669865	70671864	SRSF11	9295	0.122498	0.113016	0.00948194	0.140309	0.264947	0.345197	22696	16	0	0	12.3065	12.3949	20.6875	21.5625
ENSG00000228988	chr1	70686207	70688206	NA	NA	0.0873054	0.0814642	0.00584125	0.0937713	0.210927	0.300869	24792	4	0	0	12.25	11.5341	21	20.75
ENSG00000118454	chr1	70819918	70821917	ANKRD13C	81573	0.0622981	0.057932	0.00436613	0.0913147	0.257942	0.339623	26110	12	0	0	13.4762	13.4659	20.75	21.6667
ENSG00000197568	chr1	70818988	70820987	HHLA3	11147	0.0622981	0.057932	0.00436613	0.0913147	0.257942	0.339623	26110	12	0	0	13.4762	13.4659	20.75	21.6667
ENSG00000116761	chr1	70875401	70877400	CTH	1491	0.0554649	0.0552082	0.000256734	0.00877937	0.417609	0.471682	29383	12	0	0	12.9563	12.8674	20.8333	21.5
ENSG00000229051	chr1	71170636	71172635	NA	101927244	0.536329	0.692857	-0.156528	-0.397343	2.67987e-05	0.000966852	3541	4	0	0	11.869	11.5682	20.75	21.25
ENSG00000050628	chr1	71512992	71514991	PTGER3	5733	0.213127	0.244772	-0.0316445	-0.347462	0.354386	0.418329	25050	7	0	0	12.5578	12.526	21	21.7143
ENSG00000269933	chr1	71471686	71473685	NA	NA	0.909141	0.81466	0.0944813	0.156487	0.165464	0.263955	18537	1	0	0	12.5238	10.5909	21	21
ENSG00000235079	chr1	71513038	71515037	ZRANB2-AS1	NA	0.213127	0.244772	-0.0316445	-0.347462	0.354386	0.418329	25050	7	0	0	12.5578	12.526	21	21.7143
ENSG00000132485	chr1	71546481	71548480	ZRANB2	9406	0.113931	0.121624	-0.00769334	-0.0216843	0.512399	0.554414	27330	9	0	0	14.418	13.8636	20.8889	22
ENSG00000229956	chr1	71545507	71547506	ZRANB2-AS2	100852410	0.0552566	0.0572181	-0.00196151	-0.00881231	0.546484	0.584705	28331	8	0	0	14.4702	13.8295	20.875	22
ENSG00000172260	chr1	72747918	72749917	NEGR1	257194	0.0842771	0.0941955	-0.00991849	-0.200574	0.617097	0.648234	28150	9	0	0	13.0423	13.3788	20.7778	22
ENSG00000228853	chr1	72302196	72304195	NEGR1-IT1	100852409	0.49278	0.589991	-0.0972114	-0.255015	0.15805	0.257547	18147	1	0	0	13.5238	12.5455	21	22
ENSG00000225087	chr1	73364324	73366323	NA	NA	0.873193	0.757228	0.115965	0.203074	0.000379315	0.00669926	9388	1	0	0	9.04762	10.6364	21	22
ENSG00000162620	chr1	74663372	74665371	LRRIQ3	127255	0.15689	0.155488	0.00140169	0.0809717	0.176355	0.273122	28562	12	0	0	13.2976	12.7121	20.9167	21.6667
ENSG00000254685	chr1	74662396	74664395	FPGT	8790	0.171631	0.164502	0.00712918	0.092438	0.224178	0.311521	23631	12	0	0	13.1786	12.678	20.9167	21.75
ENSG00000259030	chr1	74662419	74664418	FPGT-TNNI3K	51086;100526835	0.171631	0.164502	0.00712918	0.092438	0.224178	0.311521	23631	12	0	0	13.1786	12.678	20.9167	21.75
ENSG00000116783	chr1	74662447	74664446	TNNI3K	51086;100526835	0.171631	0.164502	0.00712918	0.092438	0.224178	0.311521	23631	12	0	0	13.1786	12.678	20.9167	21.75
ENSG00000233894	chr1	74932379	74934378	NA	NA	0.53014	0.479987	0.0501536	0.140592	0.261503	0.342468	22580	1	0	0	16.0476	15.7273	21	22
ENSG00000178965	chr1	75138923	75140922	C1orf173	127254	0.301254	0.350552	-0.049298	-0.371653	0.197532	0.290566	20102	9	0	0	12.2275	12.3788	20.8889	21.5556
ENSG00000116791	chr1	75198593	75200592	CRYZ	1429	0.258385	0.229695	0.0286903	0.540511	0.000942035	0.0126853	12645	9	0	0	13.6085	13.6313	21	22
ENSG00000162623	chr1	75197336	75199335	TYW3	127253	0.134635	0.0805039	0.0541312	0.705876	0.000669466	0.0099232	7870	10	0	0	14.081	14.1182	21	22
ENSG00000261213	chr1	75589113	75591112	NA	NA	0.398523	0.583494	-0.184972	-0.553167	0.00285926	0.0268929	3144	4	0	0	12.8214	13.4432	21	21.75
ENSG00000224127	chr1	75598244	75600243	NA	NA	0.185614	0.405961	-0.220347	-1.25732	0.00094845	0.0127369	2202	2	0	0	13.1429	12.7045	20.5	22
ENSG00000162624	chr1	75592619	75594618	LHX8	431707	0.154023	0.369412	-0.215389	-1.30892	0.000299615	0.00569769	1555	10	0	0	13.619	14.0045	20.9	22
ENSG00000224149	chr1	75597762	75599761	NA	NA	0.28104	0.504525	-0.223485	-0.869044	0.000384638	0.00676629	1681	3	0	0	13.9683	14.1061	20.6667	22
ENSG00000137968	chr1	76076302	76078301	SLC44A5	204962	0.875036	0.779883	0.095153	0.164358	0.0930816	0.196752	13989	3	0	0	13.6032	13.9242	21	22
ENSG00000178193	chr1	76189197	76191196	NA	NA	0.0766713	0.0740117	0.00265964	0.0818079	0.301906	0.375348	27581	10	0	0	12.6381	12.4182	20.6	21.7
ENSG00000117054	chr1	76188536	76190535	ACADM	34	0.29574	0.281237	0.014503	0.065056	0.293487	0.368147	23574	13	0	0	12.641	12.0385	20.6154	21.7692
ENSG00000137955	chr1	76250379	76252378	RABGGTB	5876;26804;26805;692085	0.19035	0.179066	0.0112836	0.128852	0.251005	0.334119	22215	6	0	0	11.5794	11.3712	19	20.1667
ENSG00000206620	chr1	76251257	76253256	SNORD45C	692085	0.171354	0.161394	0.0099598	0.116709	0.294282	0.368863	23592	7	0	0	11.6939	11.7208	19.2857	20.4286
ENSG00000207241	chr1	76252074	76254073	SNORD45A	26805	0.0978388	0.0836322	0.0142066	0.262456	0.00277864	0.0263695	18292	4	0	0	11.7143	12.1364	20	21.5
ENSG00000057468	chr1	76261067	76263066	MSH4	4438	0.720442	0.671013	0.0494292	0.111854	0.21263	0.302149	20809	11	0	0	13.8355	14.124	20.8182	21.8182
ENSG00000154007	chr1	76397617	76399616	ASB17	127247	0.893446	0.8297	0.0637463	0.105565	0.469329	0.516757	26857	1	0	0	12.1905	12.7273	21	22
ENSG00000184005	chr1	76538904	76540903	ST6GALNAC3	256435	0.12132	0.155098	-0.0337784	-0.366912	0.186315	0.281498	19570	9	0	0	12.9894	12.4091	21	21.8889
ENSG00000226415	chr1	77163974	77165973	TPI1P1	NA	0.846147	0.855096	-0.00894869	-0.0192079	0.0885917	0.191586	26958	3	0	0	11.3968	11.803	20.3333	22
ENSG00000117069	chr1	77331626	77333625	ST6GALNAC5	81849	0.156456	0.175103	-0.0186474	0.0383958	0.0974282	0.201362	24563	5	0	0	12.7524	12.1727	21	22
ENSG00000230498	chr1	77532105	77534104	NA	NA	0.777154	0.726712	0.0504418	0.0955448	0.67693	0.702567	28491	1	0	0	12.0952	11.7727	21	22
ENSG00000142892	chr1	77684616	77686615	PIGK	10026	0.0957383	0.0837951	0.0119432	0.18685	0.142648	0.244848	19694	7	0	0	13.5374	13.3377	20.7143	22
ENSG00000154027	chr1	77746236	77748235	AK5	26289	0.177959	0.186414	-0.00845519	-0.128238	0.260891	0.341997	22557	9	0	0	13.3757	12.9192	20.8889	21.8889
ENSG00000036549	chr1	78148605	78150604	ZZZ3	26009	0.0651202	0.0562021	0.00891811	0.184013	0.0508682	0.145744	22003	6	0	0	13.8016	13.7879	21	21.5
ENSG00000077254	chr1	78225038	78227037	USP33	23032	0.142511	0.15155	-0.0090391	-0.114142	0.218134	0.306754	21904	5	0	0	10.5619	9.63636	20.8	21.2
ENSG00000180488	chr1	78243809	78245808	FAM73A	374986	0.422398	0.408755	0.0136433	0.0718637	0.0507544	0.145535	20967	5	0	0	13.7905	13.0909	20.8	22
ENSG00000222849	chr1	78244089	78246088	RNA5SP21	NA	0.422398	0.408755	0.0136433	0.0718637	0.0507544	0.145535	20967	5	0	0	13.7905	13.0909	20.8	22
ENSG00000219201	chr1	78277122	78279121	NA	NA	0.932433	0.905391	0.0270424	0.0454136	0.0303619	0.111104	23800	4	0	0	14.0595	13.8523	21	21.75
ENSG00000235927	chr1	78354725	78356724	NEXN-AS1	374987	0.0753539	0.0792861	-0.00393217	-0.0390685	0.0496015	0.14387	26481	2	0	0	12.7857	11.2273	20.5	21
ENSG00000162614	chr1	78352698	78354697	NEXN	91624	0.518862	0.549391	-0.0305295	-0.273138	0.219939	0.308222	21100	8	0	0	13.6071	12.9545	20.625	21.75
ENSG00000162613	chr1	78444295	78446294	FUBP1	8880	0.110732	0.105405	0.00532635	0.0774848	0.392436	0.450564	25756	11	0	0	13.6104	13.405	20.8182	21.8182
ENSG00000162616	chr1	78443359	78445358	DNAJB4	11080	0.0726828	0.0705146	0.00216826	0.0566567	0.442066	0.493314	27973	12	0	0	13.6905	13.5076	20.6667	21.75
ENSG00000137960	chr1	78443726	78445725	GIPC2	54810	0.0726828	0.0705146	0.00216826	0.0566567	0.442066	0.493314	27973	12	0	0	13.6905	13.5076	20.6667	21.75
ENSG00000273338	chr1	78469739	78471738	NA	NA	0.0438304	0.0371929	0.00663759	0.190222	0.0884784	0.191439	24055	3	0	0	14.381	15.0455	21	22
ENSG00000213561	chr1	78509333	78511332	NA	NA	0.29107	0.216419	0.0746516	0.411108	0.0101031	0.0608464	5602	1	0	0	16.1429	15.0909	21	22
ENSG00000233333	chr1	78636422	78638421	RNFT1P2	NA	0.9409	0.911956	0.0289435	0.044595	0.172856	0.269909	23902	1	0	0	11.8571	11.5455	20	22
ENSG00000237413	chr1	78693783	78695782	NA	149047	0.571064	0.584506	-0.0134413	-0.0329926	0.634119	0.66363	28256	1	0	0	14.7619	12.6818	21	22
ENSG00000137959	chr1	79084107	79086106	IFI44L	10964	0.530808	0.601492	-0.0706839	-0.25564	0.0400272	0.128741	9194	3	0	0	11.873	11.9545	20	21.6667
ENSG00000137965	chr1	79113981	79115980	IFI44	10561	0.37568	0.41658	-0.0409007	-0.145414	0.652684	0.680553	28360	1	0	0	11.1429	11.2727	21	22
ENSG00000162618	chr1	79471904	79473903	ELTD1	64123	0.30052	0.533511	-0.232991	-1.16174	3.05889e-06	0.000180909	522	11	0	0	13.7056	13.2149	20.9091	21.9091
ENSG00000234108	chr1	80960088	80962087	NA	NA	0.863321	0.855688	0.00763314	0.0172139	0.114901	0.219337	27220	3	0	0	13.0476	13.1515	20	22
ENSG00000234184	chr1	80999940	81001939	NA	101927412	0.782194	0.775759	0.00643554	0.0117679	0.594555	0.627667	28011	1	0	0	15.619	15.1364	21	22
ENSG00000117114	chr1	81770345	81772344	LPHN2	23266;101927458	0.0770113	0.154164	-0.0771523	-0.941635	0.0172269	0.0822835	6191	2	0	0	14.8571	15.1364	21	21.5
ENSG00000224494	chr1	81890641	81892640	HNRNPA3P14	NA	0.884127	0.761783	0.122344	0.212403	0.00266795	0.0256483	8850	2	0	0	14.8333	13.4091	21	22
ENSG00000234683	chr1	82061692	82063691	NA	NA	0.895486	0.835453	0.0600337	0.0980111	0.0881867	0.191031	18243	2	0	0	12.2381	12.5909	20.5	22
ENSG00000236268	chr1	83451392	83453391	NA	101927498	0.937567	0.886142	0.0514252	0.0805009	0.0719518	0.172983	20059	1	0	0	13.0476	14.0455	21	22
ENSG00000231364	chr1	83910236	83912235	NA	101927542	0.952263	0.936785	0.0154779	0.0233942	0.51844	0.559497	27401	1	0	0	12.8571	12.2273	21	22
ENSG00000233008	chr1	84326207	84328206	NA	101927560;101927587	0.27556	0.284041	-0.00848041	0.0748205	0.109347	0.213573	22412	11	0	0	13.1602	13.3471	20.5455	21.9091
ENSG00000137941	chr1	84464334	84466333	TTLL7	79739	0.345513	0.343959	0.00155351	0.0418461	0.33322	0.400979	28467	6	0	0	13.2302	13.3939	20.6667	21.5
ENSG00000271576	chr1	84543115	84545114	NA	NA	0.0522344	0.0511331	0.00110128	0.0298887	0.597909	0.630637	28804	8	0	0	11.875	11.233	20.75	21.25
ENSG00000142875	chr1	84542245	84544244	PRKACB	5567	0.0522344	0.0511331	0.00110128	0.0298887	0.597909	0.630637	28804	8	0	0	11.875	11.233	20.75	21.25
ENSG00000203943	chr1	84762549	84764548	SAMD13	148418	0.324149	0.292714	0.0314346	0.123385	0.265781	0.34597	22717	4	0	0	13.0595	13.6932	20.25	21.5
ENSG00000240520	chr1	84863015	84865014	UOX	391051	0.89823	0.871535	0.0266945	0.0457496	0.238006	0.323144	23755	5	0	0	14.0286	13.2818	21	21.8
ENSG00000137976	chr1	84862715	84864714	DNASE2B	58511	0.907634	0.89521	0.0124237	0.0206945	0.443777	0.494882	26759	4	0	0	14.131	13.625	21	21.75
ENSG00000117133	chr1	84943442	84945441	RPF1	80135	0.285946	0.237421	0.0485252	0.25651	0.0621401	0.161382	11386	9	0	0	13.9471	13.6061	20.8889	22
ENSG00000174021	chr1	84971749	84973748	GNG5	2787	0.103323	0.0964906	0.00683193	0.0204553	0.155632	0.255325	26795	11	0	0	12.7359	12.3884	20.6364	21.6364
ENSG00000122432	chr1	84970474	84972473	SPATA1	NA	0.0945333	0.086624	0.0079093	0.0692587	0.145666	0.247473	22910	13	0	0	12.2527	11.8427	20.6154	21.6154
ENSG00000117151	chr1	85039664	85041663	CTBS	1486	0.238081	0.237715	0.000366008	-0.0755564	0.203244	0.294956	29309	11	0	0	12.026	11.938	21	21.5455
ENSG00000180869	chr1	85100204	85102203	C1orf180	NA	0.87614	0.905888	-0.0297482	-0.0460321	0.0506511	0.145361	23721	2	0	0	13.9286	13.9091	20.5	22
ENSG00000117155	chr1	85155987	85157986	SSX2IP	117178	0.168795	0.160732	0.00806239	0.0643987	0.265366	0.345537	22791	11	0	0	13.0606	13.6446	21	21.8182
ENSG00000171517	chr1	85358397	85360396	LPAR3	23566	0.360865	0.386557	-0.0256913	-0.399255	0.332335	0.400142	24560	4	0	0	12.631	12.2955	21	22
ENSG00000153898	chr1	85462297	85464296	MCOLN2	255231	0.189524	0.222253	-0.0327292	-0.197205	0.476936	0.523209	26955	12	0	0	12.623	12.1629	20.8333	21.75
ENSG00000162643	chr1	85463330	85465329	WDR63	126820	0.251826	0.310834	-0.0590087	-0.282717	0.336462	0.403845	24637	5	0	0	13.2286	13.2909	21	21.8
ENSG00000055732	chr1	85513683	85515682	MCOLN3	55283	0.121463	0.111889	0.00957372	0.108468	0.164993	0.263602	21444	9	0	0	12.6349	12.3636	20.8889	21.8889
ENSG00000097096	chr1	85666230	85668229	SYDE2	84144	0.0586012	0.0537129	0.00488831	0.0954887	0.348097	0.413397	25649	9	0	0	13.5026	13.7879	20.8889	21.8889
ENSG00000162642	chr1	85724856	85726855	C1orf52	148423	0.319757	0.325897	-0.00614026	0.00226903	0.149861	0.250952	29251	8	0	0	13.1548	13.1591	21	21.875
ENSG00000142867	chr1	85742274	85744273	BCL10	8915	0.707188	0.659271	0.0479173	0.0822387	0.110033	0.214199	19886	4	0	0	12.5595	12	20.25	22
ENSG00000223653	chr1	85740898	85742897	NA	NA	0.104336	0.0953375	0.0089988	0.108817	0.452993	0.502806	26641	5	0	0	13.1048	13.2091	20.8	22
ENSG00000153904	chr1	86043434	86045433	DDAH1	23576	0.660552	0.716659	-0.056107	-0.135079	0.0717515	0.172768	14615	6	0	0	14.2063	13.6515	21	21.6667
ENSG00000272691	chr1	86043926	86045925	NA	NA	0.595811	0.600528	-0.00471694	0.0233313	0.176802	0.273484	26408	7	0	0	14.5306	13.6753	20.8571	21.8571
ENSG00000142871	chr1	86044944	86046943	CYR61	3491	0.206612	0.195488	0.0111241	0.090684	0.30156	0.37517	23769	12	0	0	12.5476	12.5871	20.3333	21.5833
ENSG00000230285	chr1	86063314	86065313	NA	NA	0.713748	0.834247	-0.120499	-0.222177	0.0004167	0.00716409	8256	1	0	0	11.1905	11.8636	21	22
ENSG00000117174	chr1	86173617	86175616	ZNHIT6	54680	0.361604	0.289024	0.0725799	0.206335	0.0523654	0.148012	10462	12	0	0	12.4206	12.2917	21	21.75
ENSG00000171502	chr1	86622127	86624126	COL24A1	255631	0.21427	0.344392	-0.130122	-1.01604	0.00835695	0.0540397	4573	6	0	0	14.6825	14.3485	21	21.6667
ENSG00000122417	chr1	86861524	86863523	ODF2L	57489	0.150724	0.164902	-0.0141788	0.000569005	0.182201	0.277925	29497	7	0	0	12.2313	12.1234	20.4286	21.2857
ENSG00000137975	chr1	86888269	86890268	CLCA2	9635	0.788924	0.820522	-0.0315982	-0.0623197	0.17614	0.273003	21974	4	0	0	12.8929	12.9205	20.5	21.75
ENSG00000016490	chr1	86932551	86934550	CLCA1	1179	0.484796	0.574581	-0.0897852	-0.335335	0.0208523	0.0915551	6735	3	0	0	13.1905	13.3182	21	22
ENSG00000016602	chr1	87011261	87013260	CLCA4	22802	0.65249	0.642559	0.00993051	0.0217892	0.415271	0.469994	26607	1	0	0	13.5238	13.5909	21	22
ENSG00000224466	chr1	87018526	87020525	NA	NA	0.675548	0.680664	-0.00511613	-0.0213501	0.0538589	0.150209	26660	4	0	0	13.1905	12.5909	21	21.5
ENSG00000153923	chr1	87098456	87100455	CLCA3P	9629	0.531379	0.523556	0.00782309	0.0209995	0.620582	0.6514	28172	1	0	0	12.9524	14.4545	21	22
ENSG00000261737	chr1	87169646	87171645	NA	NA	0.0843845	0.0799836	0.00440086	0.060698	0.193294	0.287231	26080	10	0	0	13.0952	13.0455	20.7	21.8
ENSG00000097033	chr1	87168759	87170758	SH3GLB1	51100	0.0912766	0.0861642	0.00511245	0.09043	0.162411	0.261199	25461	7	0	0	13.7619	13.9026	20.8571	22
ENSG00000183291	chr1	87379608	87381607	NA	9403	0.128172	0.117251	0.0109206	0.169943	0.160739	0.25969	20444	9	0	0	13.3862	13.4495	20.7778	21.7778
ENSG00000153936	chr1	87378831	87380830	HS2ST1	9653	0.118843	0.109439	0.00940415	0.139914	0.179504	0.275603	21600	10	0	0	13.2857	13.2091	20.7	21.8
ENSG00000267272	chr1	87593948	87595947	LINC01140	339524	0.686964	0.721729	-0.0347654	-0.0857128	0.170658	0.268167	19556	3	0	0	15.3333	15.9091	21	22
ENSG00000221222	chr1	87615481	87617480	NA	NA	0.570774	0.633021	-0.0622475	-0.308627	0.0669594	0.16722	11841	5	0	0	12.5333	12.2	20.4	21.2
ENSG00000143013	chr1	87792651	87794650	LMO4	8543	0.115537	0.112094	0.00344273	0.0638481	0.481286	0.527076	27002	9	0	0	13.0053	12.7525	20.8889	21.7778
ENSG00000237505	chr1	89150388	89152387	NA	101927891	0.110753	0.107496	0.00325718	0.0499534	0.805843	0.820974	29026	2	0	0	12.4048	12	21	22
ENSG00000065243	chr1	89148405	89150404	PKN2	5586	0.0637057	0.0602053	0.00350044	0.0657177	0.270312	0.349588	26854	11	0	0	12.3983	12.5702	20.5455	21.9091
ENSG00000137947	chr1	89357128	89359127	GTF2B	2959	0.102531	0.0994979	0.00303281	0.0524264	0.385057	0.443971	27234	6	0	0	13.8571	13.2727	21	22
ENSG00000137944	chr1	89458137	89460136	CCBL2	56267	0.234464	0.256102	-0.0216379	-0.0679292	0.485053	0.530352	27044	7	0	0	12.449	12.2273	21	21.7143
ENSG00000213516	chr1	89458144	89460143	RBMXL1	494115	0.234464	0.256102	-0.0216379	-0.0679292	0.485053	0.530352	27044	7	0	0	12.449	12.2273	21	21.7143
ENSG00000117226	chr1	89488078	89490077	GBP3	2635	0.610249	0.697708	-0.087459	-0.190307	0.044031	0.135718	10199	1	0	0	12.7619	11.6818	21	20
ENSG00000117228	chr1	89530544	89532543	GBP1	2633	0.514458	0.525491	-0.0110331	-0.278967	0.199503	0.292137	20351	2	0	0	13.7143	13.2273	20	21.5
ENSG00000234518	chr1	89569951	89571950	PTGES3P1	NA	0.826986	0.828542	-0.00155578	-0.00267918	0.255586	0.337875	29202	1	0	0	14.0476	14.2273	21	22
ENSG00000162645	chr1	89615640	89617639	GBP2	2634	0.751822	0.808608	-0.0567861	-0.117186	0.0212225	0.0924255	16316	2	0	0	14.381	13.9318	20.5	22
ENSG00000162654	chr1	89664116	89666115	GBP4	115361	0.326813	0.448411	-0.121598	-0.570542	0.176868	0.273515	19122	7	0	0	14.551	14.4221	21	22
ENSG00000154451	chr1	89738045	89740044	GBP5	115362	0.741475	0.717222	0.0242527	0.0483369	0.392468	0.450584	25757	3	0	0	12.2063	11.9697	20.6667	22
ENSG00000237568	chr1	89724765	89726764	NA	NA	0.581139	0.612415	-0.0312767	-0.074381	0.522269	0.563055	27429	1	0	0	11.8571	10.8182	20	22
ENSG00000238081	chr1	89755521	89757520	NA	729930	0.719857	0.691358	0.0284987	0.0164158	0.287787	0.363852	27328	2	0	0	14.881	13.7045	21	21.5
ENSG00000183347	chr1	89828117	89830116	GBP6	163351	0.789266	0.777682	0.0115837	0.00884259	0.305507	0.378378	28325	3	0	0	13.127	13.697	21	22
ENSG00000225492	chr1	89871738	89873737	GBP1P1	400759	0.833602	0.795489	0.0381132	0.066698	0.389957	0.448431	25715	1	0	0	14.381	15.2273	21	22
ENSG00000197147	chr1	89988895	89990894	LRRC8B	23507	0.205264	0.161509	0.0437555	0.19943	0.0246739	0.099968	9618	9	0	0	12.9947	12.2475	20.5556	21.5556
ENSG00000231999	chr1	90097954	90099953	NA	400761	0.0598757	0.0549687	0.00490698	0.103401	0.0581113	0.156049	25636	4	0	0	13.119	12.9773	20.75	22
ENSG00000171488	chr1	90097131	90099130	LRRC8C	84230;101927933	0.114864	0.170025	-0.055161	-0.0958395	0.0117016	0.0659979	18460	5	0	0	13.181	13.2364	20.8	22
ENSG00000271949	chr1	90097199	90099198	NA	NA	0.114864	0.170025	-0.055161	-0.0958395	0.0117016	0.0659979	18460	5	0	0	13.181	13.2364	20.8	22
ENSG00000272931	chr1	90285928	90287927	NA	NA	0.0732907	0.0735053	-0.000214523	-0.0107994	0.321315	0.390755	29409	10	0	0	12.2857	12.0818	20.6	21.6
ENSG00000171492	chr1	90285073	90287072	LRRC8D	55144	0.0458541	0.0470557	-0.00120162	-0.0593867	0.326779	0.395562	28737	5	0	0	11.7619	11.6273	20.6	21.2
ENSG00000272672	chr1	90403660	90405659	NA	NA	0.950044	0.957949	-0.00790517	-0.0118308	0.155338	0.255149	27927	1	0	0	14.7143	15.6364	20	22
ENSG00000228175	chr1	90459381	90461380	GEMIN8P4	492303	0.194499	0.182912	0.0115867	0.0836992	0.19964	0.292209	20202	13	0	0	12.4249	12.1818	20.5385	21.6923
ENSG00000162664	chr1	90459171	90461170	ZNF326	284695	0.338117	0.328297	0.00982032	0.0686105	0.260654	0.34184	22548	16	0	0	12.125	11.9659	20.5625	21.5625
ENSG00000143032	chr1	91182295	91184294	BARHL2	343472	0.118983	0.35827	-0.239287	-1.56787	0.000219149	0.00453813	1428	10	0	0	13.181	12.5591	20.8	21.9
ENSG00000233593	chr1	91316708	91318707	NA	149351	0.0938231	0.087315	0.00650807	0.115218	0.21366	0.302978	24172	6	0	0	12.9286	12.4015	20.8333	21.1667
ENSG00000225446	chr1	91315816	91317815	NA	NA	0.153509	0.11657	0.0369392	0.278166	0.026646	0.104185	10745	9	0	0	12.5291	12.1364	20.6667	21.1111
ENSG00000232882	chr1	91358670	91360669	PHKA1P1	NA	0.759826	0.718969	0.0408569	0.0990608	0.0260915	0.103084	18155	5	0	0	12.8	13.0455	20.8	21.4
ENSG00000122482	chr1	91487330	91489329	ZNF644	84146	0.178916	0.17954	-0.000623445	-0.0583208	0.550467	0.588243	29132	7	0	0	12.9592	13.461	21	21.4286
ENSG00000232393	chr1	91487976	91489975	RPL5P6	NA	0.512412	0.511074	0.00133835	-0.158998	0.62068	0.651479	28621	2	0	0	13.1905	13.3864	21	21.5
ENSG00000162669	chr1	91869927	91871926	HFM1	164045	0.356744	0.39331	-0.0365654	-0.372409	0.264511	0.344834	22683	6	0	0	12.6587	12.5	21	21.3333
ENSG00000097046	chr1	91964908	91966907	CDC7	8317	0.151897	0.151582	0.000314217	0.0692475	0.11226	0.216658	29342	19	0	0	11.619	11.2488	20.4211	21.5263
ENSG00000241318	chr1	92000651	92002650	NA	NA	0.86822	0.897483	-0.0292628	-0.0545723	0.0441775	0.135941	22809	4	0	0	11.5238	11.5909	20.75	21.5
ENSG00000203914	chr1	92099068	92101067	HSP90B3P	NA	0.5173	0.513519	0.00378111	0.0202009	0.430456	0.482836	26829	4	0	0	14.631	13.8295	21	22
ENSG00000137948	chr1	92413428	92415427	BRDT	676	0.819677	0.813456	0.00622146	0.0214327	0.341181	0.407552	26647	9	0	0	14.8254	14.1667	20.8889	22
ENSG00000172031	chr1	92494039	92496038	EPHX4	253152	0.450152	0.414024	0.0361287	0.133415	0.15591	0.255551	18040	7	0	0	13.8776	13.3571	20.8571	21.8571
ENSG00000230667	chr1	92540469	92542468	SETSIP	NA	0.736004	0.833873	-0.0978693	-0.177843	2.48696e-05	0.000907501	11036	1	0	0	11.6667	11.8636	21	22
ENSG00000189195	chr1	92544362	92546361	BTBD8	284697	0.282391	0.267175	0.0152159	0.124278	0.128048	0.231727	17742	8	0	0	13.244	13.1932	21	21.625
ENSG00000069712	chr1	92631042	92633041	KIAA1107	23285	0.942289	0.92737	0.0149186	0.0227803	0.10276	0.206884	26477	1	0	0	13.1905	12.3182	20	22
ENSG00000203910	chr1	92681997	92683996	C1orf146	388649	0.842866	0.84184	0.00102599	-0.00932388	0.178429	0.27488	28851	8	0	0	12.7738	13.3068	20.875	22
ENSG00000174842	chr1	92764045	92766044	GLMN	11146	0.0798747	0.0735983	0.00627646	0.0959877	0.273213	0.351771	24398	10	0	0	12.6667	12.6045	20.9	21.7
ENSG00000122484	chr1	92763022	92765021	RPAP2	79871	0.0798747	0.0735983	0.00627646	0.0959877	0.273213	0.351771	24398	10	0	0	12.6667	12.6045	20.9	21.7
ENSG00000162676	chr1	92951934	92953933	GFI1	2672	0.329809	0.329238	0.000571567	-0.352933	0.100485	0.204598	29164	20	0	0	12.0095	11.5045	20.65	21.75
ENSG00000067208	chr1	93257462	93259461	EVI5	7813	0.749634	0.783848	-0.0342141	-0.0729545	0.0821729	0.18403	20838	4	0	0	14.2857	14.125	21	21.75
ENSG00000122406	chr1	93296082	93298081	RPL5	6083;6125	0.300367	0.317393	-0.0170263	0.0666986	0.0615982	0.160599	21512	9	0	0	13.6878	12.5707	20.8889	21.7778
ENSG00000206680	chr1	93301346	93303345	SNORD21	6083	0.746467	0.674785	0.0716825	0.142214	0.239005	0.323813	21826	4	0	0	12.4286	13.2841	21	21.75
ENSG00000251795	chr1	93302075	93304074	NA	NA	0.712027	0.673626	0.0384014	0.0788311	0.4001	0.456933	25893	2	0	0	12.0952	13.1591	21	21.5
ENSG00000154511	chr1	93426558	93428557	FAM69A	388650	0.0714249	0.0679257	0.00349921	0.0827359	0.240766	0.325427	26855	6	0	0	12.8492	13.1667	21	21.6667
ENSG00000252752	chr1	93474314	93476313	RNU6-210P	NA	0.718479	0.698289	0.02019	0.0406556	0.317764	0.388	24311	2	0	0	15	13.2727	21	22
ENSG00000143033	chr1	93543292	93545291	MTF2	22823	0.0651336	0.0649191	0.000214485	0.0377804	0.200432	0.292936	29410	10	0	0	13.2571	12.6273	20.8	21.5
ENSG00000117500	chr1	93645786	93647785	TMED5	50999	0.0645651	0.0627065	0.00185853	0.0280342	0.547421	0.585453	28235	14	0	0	11.2755	11.487	20.2857	21.7143
ENSG00000122483	chr1	93643976	93645975	CCDC18	343099	0.0783438	0.0753053	0.0030385	0.0476044	0.635104	0.66452	28262	6	0	0	11.6429	11.4697	20.3333	21.8333
ENSG00000223745	chr1	93811083	93813082	NA	100131564;101930082;101930643	0.0796773	0.07117	0.00850728	0.146325	0.159098	0.258358	22380	14	0	0	12.9762	12.6234	20.4286	22
ENSG00000117505	chr1	93809945	93811944	DR1	1810	0.0823716	0.0732561	0.00911545	0.152156	0.147113	0.248489	21835	15	0	0	12.9556	12.6303	20.4	22
ENSG00000137942	chr1	93912188	93914187	FNBP1L	54874	0.0964976	0.0879705	0.00852715	0.132341	0.16229	0.261075	22365	8	0	0	12.1071	11.5511	20.625	21.375
ENSG00000137936	chr1	94312207	94314206	BCAR3	8412	0.0796662	0.0794382	0.000228087	-0.00622725	0.451196	0.501384	29399	13	0	0	12.4762	11.7203	20.6154	21.3846
ENSG00000224093	chr1	94056256	94058255	NA	100129046	0.471321	0.208621	0.2627	1.13747	3.10727e-10	1.24169e-07	477	2	0	0	14	12.9318	21	22
ENSG00000211575	chr1	94310888	94312887	MIR760	100126348	0.0847973	0.08273	0.00206724	0.03729	0.404575	0.460815	28057	9	0	0	12.1481	11.0556	20.8889	21.3333
ENSG00000260464	chr1	94311230	94313229	NA	NA	0.0847973	0.08273	0.00206724	0.03729	0.404575	0.460815	28057	9	0	0	12.1481	11.0556	20.8889	21.3333
ENSG00000067334	chr1	94344975	94346974	DNTTIP2	30836	0.419887	0.398427	0.02146	0.0424277	0.877021	0.886252	29263	2	0	0	13.1429	12.5455	21	22
ENSG00000023909	chr1	94374467	94376466	GCLM	2730	0.0580819	0.0558273	0.00225466	0.0500645	0.375407	0.435921	27922	8	0	0	11.7381	11.3693	20.625	21.625
ENSG00000198691	chr1	94586189	94588188	ABCA4	24	0.797643	0.796172	0.00147136	-0.000355888	0.119483	0.223668	29519	7	0	0	13.3197	13.3766	20.8571	21.8571
ENSG00000231363	chr1	94711964	94713963	NA	NA	0.105463	0.118198	-0.0127354	-0.0317267	0.0776066	0.179207	25364	7	0	0	13.1361	12.3571	20.5714	21.7143
ENSG00000236098	chr1	94789626	94791625	NA	NA	0.880778	0.888852	-0.00807372	-0.0130172	0.831293	0.844487	29109	1	0	0	14.4762	11.5	21	22
ENSG00000226835	chr1	94797323	94799322	NA	100505940	0.683136	0.612815	0.0703214	0.154336	0.384309	0.443385	25631	1	0	0	13.2857	12.9545	21	21
ENSG00000117528	chr1	94882433	94884432	ABCD3	5825	0.114704	0.117156	-0.00245166	0.0318992	0.237618	0.322884	27745	12	0	0	13.0198	12.9205	20.6667	21.8333
ENSG00000117525	chr1	95006857	95008856	F3	2152	0.0971807	0.0840898	0.0130909	0.20932	0.024161	0.0987647	18970	12	0	0	12.369	12.4811	20.75	21.3333
ENSG00000235565	chr1	95089241	95091240	NA	NA	0.893012	0.816287	0.0767241	0.128101	0.0558188	0.153047	15241	1	0	0	14.9048	13.6364	21	22
ENSG00000224081	chr1	95285338	95287337	LINC01057	101928079	0.192874	0.195637	-0.00276265	-0.025157	0.502176	0.545502	27488	11	0	0	13.3983	12.9008	20.9091	21.8182
ENSG00000143036	chr1	95284398	95286397	SLC44A3	126969	0.194379	0.194936	-0.000557434	-0.0152413	0.534955	0.57449	29178	11	0	0	13.303	12.8926	20.9091	21.8182
ENSG00000117519	chr1	95392335	95394334	CNN3	1266	0.160445	0.134894	0.0255512	0.208684	0.128881	0.232519	16390	10	0	0	11.0238	11.0818	20.4	21.3
ENSG00000235501	chr1	95391622	95393621	NA	729970	0.143869	0.121762	0.0221073	0.190331	0.159626	0.258784	18238	12	0	0	11.4484	11.4318	20.5	21.4167
ENSG00000172339	chr1	95538002	95540001	ALG14	199857	0.0650408	0.0650186	2.22067e-05	0.019186	0.21707	0.305753	29553	12	0	0	12.6071	12.0833	20.75	21.5
ENSG00000152078	chr1	95581394	95583393	TMEM56	148534	0.130584	0.116935	0.0136495	0.0998974	0.414714	0.469542	26118	10	0	0	13.0429	12.9864	20.8	21.4
ENSG00000271092	chr1	95581979	95583978	TMEM56-RWDD3	100527978	0.0863089	0.0822405	0.00406835	0.0573645	0.477817	0.523976	26966	11	0	0	12.5931	12.3264	20.8182	21.5455
ENSG00000231992	chr1	95584203	95586202	NA	NA	0.606496	0.799265	-0.192769	-0.392521	2.40591e-05	0.000881599	3612	1	0	0	16.381	15.6818	21	21
ENSG00000226026	chr1	95699039	95701038	NA	101928118	0.0780903	0.0733995	0.00469086	0.0781486	0.420133	0.473755	26224	9	0	0	12.8201	12.9596	20.5556	21.4444
ENSG00000122481	chr1	95698211	95700210	RWDD3	25950	0.108182	0.111004	-0.00282239	0.0262313	0.43645	0.488232	27436	12	0	0	13.1706	13.5644	20.6667	21.5833
ENSG00000228504	chr1	95783320	95785319	NA	100996630	0.947209	0.825664	0.121545	0.195911	0.000221232	0.00455892	9831	1	0	0	13.7619	12.1818	21	21
ENSG00000228971	chr1	95974172	95976171	NA	100996635	0.754966	0.74746	0.00750538	0.01244	0.557504	0.594495	27844	3	0	0	12.3651	11.5152	21	21.6667
ENSG00000234226	chr1	97049791	97051790	NDUFS5P2	NA	0.805263	0.781378	0.0238851	0.0428987	0.762769	0.781452	28864	1	0	0	14.3333	14.0455	21	22
ENSG00000117569	chr1	97185721	97187720	PTBP2	58155	0.273578	0.276498	-0.00291966	0.00474218	0.151689	0.252185	28901	9	0	0	12.7354	12.4545	20.6667	21.8889
ENSG00000188641	chr1	98386106	98388105	DPYD	1806	0.133517	0.133355	0.000162758	0.0441212	0.328406	0.396898	29449	10	0	0	13.3095	12.7591	20.7	21.6
ENSG00000225206	chr1	98514920	98516919	MIR137HG	400765;406928;100616452	0.067023	0.12698	-0.0599573	-0.814695	0.0840866	0.186592	13326	2	0	0	14.1429	12.6364	21	22
ENSG00000162627	chr1	99125736	99127735	SNX7	51375	0.14973	0.144545	0.00518535	-0.0487975	0.215312	0.304219	25381	8	0	0	12.7857	12.017	20.875	21.625
ENSG00000117598	chr1	99470089	99472088	NA	163404	0.0922325	0.197636	-0.105403	-1.03748	0.0244415	0.0994302	7269	9	0	0	12.3968	11.8131	21	21.5556
ENSG00000232825	chr1	99468332	99470331	NA	100129620	0.258599	0.426273	-0.167674	-0.872636	0.00267353	0.0256852	3078	6	0	0	14	13.7803	20.8333	21.8333
ENSG00000117600	chr1	99728009	99730008	NA	9890	0.277509	0.292963	-0.015454	-0.0711332	0.148699	0.249897	21046	10	0	0	12.4238	12.5409	20.8	21.9
ENSG00000224445	chr1	99999072	100001071	NA	101928270	0.543051	0.560917	-0.0178665	-0.0458697	0.771867	0.789868	28897	1	0	0	15.4762	14.8182	21	22
ENSG00000099260	chr1	100109999	100111998	PALMD	54873	0.16748	0.205863	-0.038383	-0.430729	0.219905	0.308205	21099	5	0	0	13.8667	13.4273	20.8	21.8
ENSG00000156869	chr1	100231688	100233687	FRRS1	391059	0.0326129	0.0369254	-0.00431257	-0.148409	0.481925	0.5276	27011	2	0	0	13.0238	13.0682	21	22
ENSG00000162688	chr1	100314140	100316139	AGL	178	0.0989866	0.105008	-0.00602106	0.0497419	0.372133	0.433225	25401	15	0	0	12.181	11.7727	20.6	20.8667
ENSG00000228084	chr1	100434921	100436920	NA	NA	0.127692	0.119919	0.00777316	0.108584	0.213553	0.302852	23035	14	0	0	13.7721	13.2662	20.8571	21.7143
ENSG00000117620	chr1	100433845	100435844	SLC35A3	23443	0.140019	0.132135	0.00788354	0.0962667	0.290741	0.366068	23484	12	0	0	13.8016	13.2462	20.8333	21.6667
ENSG00000156875	chr1	100502153	100504152	HIAT1	64645	0.098388	0.0904828	0.00790524	0.0761073	0.413975	0.468921	26106	10	0	0	14.2381	13.8182	21	21.7
ENSG00000156876	chr1	100598012	100600011	SASS6	163786	0.0821888	0.0781618	0.00402703	0.0511204	0.313321	0.384327	26395	10	0	0	12.1143	12.8364	20.8	21.6
ENSG00000122435	chr1	100597206	100599205	TRMT13	54482	0.215782	0.206861	0.00892112	0.0518168	0.361189	0.42409	25185	12	0	0	12.4683	12.9432	20.75	21.6667
ENSG00000122477	chr1	100643272	100645271	LRRC39	127495	0.907055	0.850873	0.0561821	0.0932839	0.180457	0.276366	19308	3	0	0	11.3175	11.803	20.6667	21.6667
ENSG00000137992	chr1	100714891	100716890	DBT	1629	0.0753756	0.0696376	0.00573803	0.121473	0.295224	0.369714	24886	5	0	0	13	12.7091	21	21.6
ENSG00000225169	chr1	100677349	100679348	BRI3P1	NA	0.826134	0.805225	0.0209081	0.0534144	0.0691926	0.16973	22947	3	0	0	12.3651	11.6212	21	22
ENSG00000230287	chr1	100713146	100715145	NA	NA	0.0522455	0.0412301	0.0110155	0.280979	0.0651568	0.165032	20363	1	0	0	15.619	14.4091	21	22
ENSG00000224616	chr1	100731177	100733176	NA	100506007	0.0597638	0.0601516	-0.000387754	0.00692927	0.50704	0.549945	29289	8	0	0	13.0952	13.5	20.625	21.625
ENSG00000137996	chr1	100730263	100732262	RTCA	8634	0.160636	0.160605	3.10921e-05	-0.00535359	0.541202	0.58004	29552	8	0	0	12.9345	13.0966	20.625	21.75
ENSG00000207750	chr1	100745297	100747296	MIR553	693138	0.861721	0.857582	0.00413927	0.0068668	0.957792	0.960944	29474	1	0	0	12.8095	10.5909	21	20
ENSG00000181656	chr1	101002193	101004192	GPR88	54112	0.723862	0.781625	-0.0577622	-0.167952	0.0786515	0.180197	12907	4	0	0	14.1429	13.2159	20.75	21.75
ENSG00000230402	chr1	101105670	101107669	NA	100128787	0.651679	0.485844	0.165834	0.416243	0.0889443	0.191948	13702	1	0	0	12.8095	12.8182	20	22
ENSG00000162692	chr1	101183798	101185797	VCAM1	7412	0.269613	0.477512	-0.207899	-0.877123	0.000166248	0.00372998	1318	3	0	0	15.3968	14.2727	21	22
ENSG00000162694	chr1	101361055	101363054	EXTL2	2135	0.0516473	0.0427366	0.00891068	0.206959	0.115951	0.22039	22011	9	0	0	12.709	12.5909	20.8889	21.8889
ENSG00000273204	chr1	101358984	101360983	NA	NA	0.16665	0.162112	0.00453797	0.0502058	0.605622	0.637848	28077	4	0	0	12.75	12.0341	21	22
ENSG00000162695	chr1	101360132	101362131	SLC30A7	148867	0.0500235	0.0446189	0.00540457	0.142809	0.318292	0.388369	25188	11	0	0	12.4416	12.2645	20.9091	21.9091
ENSG00000117543	chr1	101491145	101493144	DPH5	51611	0.136147	0.130377	0.00577022	0.118515	0.284024	0.360736	24862	11	0	0	13.7403	13.3471	20.9091	21.9091
ENSG00000233184	chr1	101489934	101491933	NA	102606465	0.0540694	0.0499039	0.00416549	0.114667	0.285214	0.361682	26276	11	0	0	13.6883	13.4174	20.9091	21.9091
ENSG00000225938	chr1	101701585	101703584	NA	101928370	0.0763205	0.117668	-0.0413471	-0.507437	0.118755	0.223108	15740	10	0	0	12.8095	12.4591	20.8	21.7
ENSG00000170989	chr1	101700944	101702943	S1PR1	1901	0.100654	0.144167	-0.0435127	-0.47668	0.158251	0.257648	18161	12	0	0	12.754	12.3977	20.8333	21.75
ENSG00000118733	chr1	102462087	102464086	OLFM3	118427	0.178799	0.247281	-0.0684817	-0.622689	0.0562087	0.15349	10829	7	0	0	12.7755	12.3506	20.7143	21.8571
ENSG00000230864	chr1	103318899	103320898	NA	NA	0.845667	0.82549	0.0201768	0.0348094	0.551874	0.589533	27682	2	0	0	14.881	14.6818	21	22
ENSG00000060718	chr1	103573553	103575552	COL11A1	1301	0.299914	0.442305	-0.142391	-0.902241	0.000194817	0.00417762	2030	8	0	0	13.625	13.4261	20.875	21.5
ENSG00000224613	chr1	104067606	104069605	NA	101928400;101928436	0.108849	0.110156	-0.00130715	0.0358879	0.469603	0.516962	28642	8	0	0	11.631	11.9318	20.375	22
ENSG00000222069	chr1	104064684	104066683	RN7SKP285	NA	0.848297	0.813191	0.0351064	0.0602505	0.0458866	0.138588	22197	1	0	0	12.5238	11.6818	21	22
ENSG00000185946	chr1	104066813	104068812	RNPC3	55599	0.108849	0.110156	-0.00130715	0.0358879	0.469603	0.516962	28642	8	0	0	11.631	11.9318	20.375	22
ENSG00000240038	chr1	104094937	104096936	AMY2B	280;648740	0.966173	0.964744	0.00142937	0.00218549	0.479171	0.525188	29263	2	0	0	13.9524	14.6818	21	22
ENSG00000236085	chr1	104110675	104112674	ACTG1P4	NA	0.722035	0.710274	0.0117608	0.0348128	0.540928	0.57981	27588	2	0	0	14.5952	14.5909	21	22
ENSG00000174876	chr1	104238803	104240802	AMY1B	276;277;278	0.882091	0.795548	0.0865433	0.147221	0.0168016	0.0810771	13504	1	0	0	11.5714	10	20	22
ENSG00000243500	chr1	104614132	104616131	NA	NA	0.849879	0.742278	0.107601	0.214151	0.0155603	0.0776991	8744	3	0	0	14.2381	13.5758	21	22
ENSG00000215869	chr1	104614145	104616144	NA	100129138	0.849879	0.742278	0.107601	0.214151	0.0155603	0.0776991	8744	3	0	0	14.2381	13.5758	21	22
ENSG00000228347	chr1	104695953	104697952	FTLP17	NA	0.845931	0.691359	0.154572	0.287341	0.00282657	0.0267043	5725	1	0	0	15.9524	13.4545	21	22
ENSG00000230932	chr1	106623502	106625501	NA	NA	0.393759	0.462689	-0.0689301	-0.330754	0.173485	0.270461	18968	5	0	0	13.619	12.9636	20.8	21.6
ENSG00000232551	chr1	107348155	107350154	NA	NA	0.55741	0.349839	0.207571	0.65704	8.5663e-05	0.00232612	1635	1	0	0	13	12.9091	19	22
ENSG00000198890	chr1	107597767	107599766	PRMT6	55170	0.257883	0.260017	-0.00213402	-0.0197626	0.462674	0.511352	27996	8	0	0	12.1429	11.6477	20.75	21.5
ENSG00000162631	chr1	107681129	107683128	NTNG1	22854	0.26878	0.32095	-0.0521706	-0.495799	0.147564	0.248881	17533	7	0	0	13.5578	13.474	20.8571	21.8571
ENSG00000134215	chr1	108507267	108509266	VAV3	10451	0.0681211	0.123724	-0.0556025	-0.645437	0.0711253	0.171904	12235	6	0	0	13.5952	13.4773	21	21.8333
ENSG00000230489	chr1	108505565	108507564	VAV3-AS1	100873946	0.0788776	0.080113	-0.00123544	-0.0553811	0.294399	0.368962	28701	3	0	0	15.2857	14.5909	21	22
ENSG00000085491	chr1	108742972	108744971	SLC25A24	29957	0.0581079	0.0554031	0.00270481	0.0701172	0.503677	0.546825	27545	6	0	0	12.9762	13.0682	21	21.6667
ENSG00000260879	chr1	108741048	108743047	NA	NA	0.119968	0.10258	0.0173875	0.238583	0.148073	0.249383	17558	4	0	0	13.1905	12.2955	21	22
ENSG00000162636	chr1	109101211	109103210	FAM102B	284611	0.252113	0.201469	0.0506447	0.333095	0.0567819	0.154231	10886	3	0	0	13.8413	13.6515	21	22
ENSG00000162639	chr1	109203649	109205648	HENMT1	113802	0.434156	0.50848	-0.0743233	-0.348805	0.207647	0.29834	20581	8	0	0	13.0536	12.233	20.375	21.25
ENSG00000134186	chr1	109233445	109235444	PRPF38B	55119	0.0467834	0.043941	0.00284239	0.0756205	0.362605	0.425432	27419	11	0	0	12.7706	12.1983	20.7273	21.5455
ENSG00000143107	chr1	109253779	109255778	FNDC7	163479	0.43783	0.433812	0.00401772	-0.00647988	0.327359	0.395924	28675	5	0	0	12.9238	13.1545	20.4	22
ENSG00000116266	chr1	109287796	109289795	STXBP3	6814	0.0848102	0.0704243	0.0143859	0.145868	0.0589248	0.157116	18191	8	0	0	11.5357	11.3352	20.5	21.5
ENSG00000162641	chr1	109505607	109507606	AKNAD1	254268	0.20887	0.145621	0.0632495	0.322876	0.00179851	0.0197269	6780	9	0	0	12.5767	13.1111	20.5556	21.7778
ENSG00000203897	chr1	109398339	109400338	SPATA42	642864	0.693628	0.727243	-0.0336144	-0.0799263	0.181026	0.276833	20125	3	0	0	13.5079	13.4091	21	22
ENSG00000121957	chr1	109416472	109418471	GPSM2	29899	0.899135	0.916945	-0.0178096	-0.0280286	0.0894398	0.192505	25806	3	0	0	13.2698	13.1364	20.3333	22
ENSG00000121940	chr1	109505612	109507611	CLCC1	23155	0.20887	0.145621	0.0632495	0.322876	0.00179851	0.0197269	6780	9	0	0	12.5767	13.1111	20.5556	21.7778
ENSG00000085433	chr1	109584351	109586350	WDR47	22911	0.153451	0.140007	0.0134446	0.125697	0.228741	0.315542	21435	13	0	0	12.1648	12.2902	20.6154	21.7692
ENSG00000197780	chr1	109618125	109620124	TAF13	6884	0.303999	0.28722	0.0167792	0.224453	0.0333388	0.116797	16932	11	0	0	13.0433	12.3967	20.4545	21.4545
ENSG00000273382	chr1	109632981	109634980	NA	NA	0.105825	0.104013	0.00181258	0.067102	0.260539	0.341804	28267	11	0	0	11.6104	11.3636	20.6364	21.7273
ENSG00000270066	chr1	109641315	109643314	SCARNA2	677766	0.249733	0.243645	0.00608732	0.147823	0.275724	0.354051	24574	7	0	0	13.6871	13.9545	21	22
ENSG00000251484	chr1	109646889	109648888	NA	NA	0.759256	0.686055	0.073201	0.157422	0.0124557	0.068491	12644	3	0	0	12.9365	12.2424	20.6667	21.6667
ENSG00000179902	chr1	109655980	109657979	C1orf194	127003	0.108156	0.159303	-0.051147	-0.50607	0.447594	0.498242	26565	8	0	0	13.5119	12.8807	21	21.75
ENSG00000116299	chr1	109654801	109656800	KIAA1324	57535	0.147738	0.169578	-0.0218397	-0.434893	0.2957	0.370138	23624	9	0	0	13.3333	12.4444	21	21.7778
ENSG00000238310	chr1	109749971	109751970	RNU7-122P	NA	0.43576	0.483973	-0.0482133	-0.148166	0.459944	0.509039	26719	1	0	0	14.0476	13.5909	21	22
ENSG00000031698	chr1	109755040	109757039	SARS	6301	0.262915	0.238405	0.0245101	0.105375	0.336438	0.403845	24635	8	0	0	13.7083	14.2557	20.875	21.875
ENSG00000143126	chr1	109791141	109793140	CELSR2	1952	0.17554	0.178858	-0.00331802	0.0496626	0.275837	0.354166	27010	9	0	0	13.1799	13.2828	20.7778	21.8889
ENSG00000134222	chr1	109825309	109827308	PSRC1	84722	0.236872	0.228236	0.0086359	0.111429	0.254996	0.337412	22348	5	0	0	11.8095	11.7273	20.6	22
ENSG00000221986	chr1	109849164	109851163	MYBPHL	343263	0.641476	0.621551	0.019925	0.0646213	0.279806	0.357431	23146	7	0	0	12.2449	12.1104	20.4286	21.5714
ENSG00000134243	chr1	109940074	109942073	SORT1	6272	0.156743	0.171639	-0.0148955	-0.0817378	0.415139	0.469898	26125	6	0	0	14.3095	13.4242	21	22
ENSG00000143106	chr1	109968563	109970562	PSMA5	5686	0.0589288	0.0525221	0.00640669	0.148321	0.0945966	0.198476	24275	10	0	0	13.4429	12.6591	20.9	21.5
ENSG00000143028	chr1	110007680	110009679	SYPL2	284612	0.17798	0.181176	-0.0031954	-0.216814	0.378764	0.438716	27085	5	0	0	13.4	13.6182	21	22
ENSG00000162650	chr1	110024601	110026600	ATXN7L2	127002	0.185643	0.142543	0.0430994	0.256907	0.0452853	0.137502	9739	4	0	0	10.5	10.6364	19.75	22
ENSG00000174151	chr1	110035174	110037173	CYB561D1	284613	0.279277	0.247142	0.0321354	0.159632	0.0601556	0.158801	12461	10	0	0	14.0048	13.7455	20.9	22
ENSG00000181754	chr1	110051861	110053860	AMIGO1	57463	0.0636997	0.0577827	0.00591697	0.120003	0.391754	0.450008	25743	9	0	0	13.4127	12.8232	20.8889	21.8889
ENSG00000156097	chr1	110080994	110082993	GPR61	83873	0.786032	0.753279	0.0327527	0.0590827	0.127924	0.231608	22322	9	0	0	12.9048	12.7576	20.6667	21.6667
ENSG00000254942	chr1	110085960	110087959	NA	NA	0.703665	0.662304	0.0413606	0.0898767	0.191061	0.285408	19795	2	0	0	13.4524	11.5455	21	22
ENSG00000065135	chr1	110089733	110091732	GNAI3	2773	0.0556181	0.0530203	0.00259772	0.0687541	0.358964	0.422149	27634	10	0	0	12.9286	13.1636	20.8	21.6
ENSG00000206832	chr1	110133763	110135762	RNU6V	NA	0.659868	0.698106	-0.0382378	-0.0800881	0.170531	0.26809	20113	1	0	0	12.5238	11.0455	21	22
ENSG00000207709	chr1	110140015	110142014	MIR197	406974	0.791528	0.796686	-0.00515732	-0.0100827	0.696889	0.720463	28603	3	0	0	12.3492	12.803	21	22
ENSG00000134183	chr1	110155180	110157179	GNAT2	2780	0.82734	0.840304	-0.0129642	-0.0239939	0.259161	0.340621	26311	6	0	0	13.0873	13.5	20.6667	21.6667
ENSG00000228703	chr1	110172428	110174427	NA	NA	0.861742	0.813542	0.0482	0.09284	0.0395932	0.128083	18768	2	0	0	13.7143	13.3182	21	21.5
ENSG00000168765	chr1	110197203	110199202	GSTM4	2948	0.195959	0.20445	-0.00849028	0.0525874	0.0206139	0.0907779	23041	13	0	0	12.8205	12.8706	20.9231	21.7692
ENSG00000213366	chr1	110209144	110211143	GSTM2	2946	0.194387	0.294923	-0.100536	-0.694056	0.00818477	0.0534051	4532	9	0	0	13.7196	13.5505	20.8889	21.6667
ENSG00000134184	chr1	110228936	110230935	GSTM1	2944	0.399995	0.551177	-0.151182	-0.539062	0.00593668	0.0434173	4043	5	0	0	14.819	14.1455	21	22
ENSG00000134201	chr1	110253364	110255363	GSTM5	2949	0.673801	0.754792	-0.0809917	-0.16149	0.00257864	0.0251263	12299	10	0	0	12.1476	12.3773	20.8	21.6
ENSG00000134202	chr1	110283885	110285884	GSTM3	2947	0.719334	0.669458	0.0498767	0.101056	0.280255	0.357803	23162	3	0	0	14.9841	15.1212	20.6667	21.6667
ENSG00000198758	chr1	110306150	110308149	EPS8L3	79574	0.874761	0.698812	0.175949	0.365981	1.23852e-05	0.000529255	3980	8	0	0	13.8333	12.8693	20.875	21.625
ENSG00000261055	chr1	110437095	110439094	NA	NA	0.479416	0.473708	0.00570803	0.016925	0.742556	0.762885	28783	1	0	0	13.3333	13.6818	21	22
ENSG00000184371	chr1	110451364	110453363	CSF1	1435	0.591348	0.586978	0.00436941	0.476729	4.14271e-05	0.00134916	26107	4	0	0	13.8214	13.3636	21	21.5
ENSG00000168710	chr1	110525808	110527807	AHCYL1	10768	0.138191	0.165115	-0.0269249	-0.0634174	0.0917971	0.195234	21862	14	0	0	13.0612	12.6136	20.6429	21.6429
ENSG00000143093	chr1	110572699	110574698	STRIP1	85369	0.947944	0.942608	0.00533574	0.00805826	0.310945	0.382621	28442	1	0	0	11.1905	13.3182	20	21
ENSG00000258634	chr1	110599462	110601461	NA	NA	0.862665	0.72341	0.139255	0.250808	0.000468392	0.00774509	6989	1	0	0	13.1429	14.9091	21	22
ENSG00000156150	chr1	110612823	110614822	ALX3	257	0.509646	0.574411	-0.0647651	-0.4941	0.0224033	0.09508	6966	7	0	0	13.449	13	21	21.4286
ENSG00000258673	chr1	110623810	110625809	NA	NA	0.876372	0.860299	0.0160729	0.0264009	0.465895	0.513952	26806	1	0	0	12.1905	12.7273	21	22
ENSG00000186150	chr1	110653562	110655561	UBL4B	164153	0.662871	0.716178	-0.0533077	-0.134187	0.0546225	0.151146	14685	7	0	0	13.7143	13.4675	20.8571	21.7143
ENSG00000197106	chr1	110691608	110693607	SLC6A17	388662;101928619	0.346588	0.417356	-0.0707681	-0.45574	0.00766676	0.0513682	5975	5	0	0	11.9143	12.2182	20.4	21.6
ENSG00000227091	chr1	110714612	110716611	NA	NA	0.862463	0.86935	-0.0068871	-0.0113437	0.614256	0.645654	28133	1	0	0	13.2381	14.9091	21	22
ENSG00000224965	chr1	110752110	110754109	KCNC4-AS1	100873974	0.174418	0.159425	0.0149931	0.0457569	0.0567484	0.154167	23751	10	0	0	12.9762	12.25	20.6	21.4
ENSG00000116396	chr1	110752465	110754464	KCNC4	3749	0.160739	0.115307	0.0454325	0.228221	0.00148886	0.017478	9140	10	0	0	13.081	12.2136	20.8	21.6
ENSG00000227963	chr1	110881294	110883293	NA	440600	0.0673294	0.0645177	0.00281171	0.0699072	0.312885	0.38401	27443	13	0	0	12.8608	13.0245	20.7692	21.8462
ENSG00000162775	chr1	110879628	110881627	RBM15	64783	0.067916	0.060329	0.007587	0.162297	0.177931	0.274458	23196	8	0	0	12.1071	11.7159	20.625	22
ENSG00000168679	chr1	110933205	110935204	SLC16A4	9122	0.735767	0.681229	0.0545379	0.119805	0.0953424	0.199307	16043	5	0	0	14.7905	14.4818	21	21.8
ENSG00000134248	chr1	110950065	110952064	LAMTOR5	10542	0.25143	0.222142	0.0292885	0.153173	0.0810063	0.182781	13105	8	0	0	12.1726	11.9091	20.75	21.5
ENSG00000143125	chr1	110992322	110994321	PROK1	84432	0.430332	0.468619	-0.0382877	-0.129876	0.593863	0.627071	28005	4	0	0	13.4643	13.1136	20.75	22
ENSG00000240194	chr1	111021874	111023873	CYMP	643160	0.80509	0.770674	0.0344155	0.0820776	0.166159	0.264521	19903	6	0	0	13.5317	14.0455	20.8333	22
ENSG00000143105	chr1	111061298	111063297	KCNA10	3744	0.736388	0.771961	-0.0355729	-0.119628	0.0367827	0.123344	16063	6	0	0	13.9365	14.053	20.8333	22
ENSG00000177301	chr1	111173597	111175596	KCNA2	3737	0.554407	0.592894	-0.0384869	-0.0951682	0.367051	0.429099	25295	1	0	0	10.1429	9.95455	18	22
ENSG00000177272	chr1	111217156	111219155	KCNA3	3738	0.2946	0.387303	-0.0927031	-0.397967	0.00812505	0.0531092	4524	13	0	0	12.8242	12.8601	21	21.7692
ENSG00000143119	chr1	111414275	111416274	CD53	963	0.736457	0.633704	0.102753	0.222762	0.108774	0.212918	15107	4	0	0	14.6905	14.9773	21	22
ENSG00000121931	chr1	111506202	111508201	LRIF1	55791	0.110284	0.0915574	0.0187264	0.136508	0.0659313	0.16597	15963	16	0	0	12.503	12.4716	20.6875	21.75
ENSG00000273010	chr1	111504424	111506423	NA	NA	0.0976522	0.0736037	0.0240485	0.356877	0.00827044	0.0537106	13956	5	0	0	12.4286	12.4455	20.8	21.4
ENSG00000156171	chr1	111682339	111684338	DRAM2	128338	0.169708	0.153852	0.015856	0.080779	0.246432	0.330097	22076	3	0	0	13.0794	12.6818	21	21.6667
ENSG00000134255	chr1	111680749	111682748	CEPT1	10390	0.0949048	0.0841539	0.0107509	0.146817	0.109899	0.214036	20551	6	0	0	12.9127	12.6818	20.8333	21.8333
ENSG00000162777	chr1	111746658	111748657	DENND2D	79961	0.129039	0.125984	0.00305478	-0.0193677	0.140422	0.243059	27214	7	0	0	12.415	12.2532	21	21.4286
ENSG00000064886	chr1	111741893	111743892	CHI3L2	1117	0.628288	0.658633	-0.0303445	-0.136067	0.200213	0.292703	20227	7	0	0	12.8367	12.8766	20.5714	22
ENSG00000203878	chr1	111821181	111823180	CHIAP2	149620	0.72384	0.693219	0.0306214	0.0548184	0.01884	0.0864687	22781	4	0	0	13.0238	13.0455	20.75	21.5
ENSG00000134216	chr1	111831984	111833983	CHIA	27159	0.885151	0.803498	0.0816537	0.139436	0.0270308	0.104986	14183	4	0	0	12.0714	13.2045	20.5	22
ENSG00000173947	chr1	111887410	111889409	PIFO	128344	0.0729107	0.0701964	0.00271425	0.0595681	0.355553	0.419305	27534	9	0	0	12.4709	12.5202	20.7778	21.8889
ENSG00000227179	chr1	111933942	111935941	PGCP1	441897	0.896738	0.878118	0.0186195	0.0299336	0.844267	0.856343	29154	1	0	0	12.0952	14.3182	21	22
ENSG00000085465	chr1	111969900	111971899	OVGP1	5016	0.588194	0.591865	-0.00367172	-0.00798437	0.432443	0.48466	28454	5	0	0	13.8381	13.6	20.4	21.6
ENSG00000233337	chr1	111978636	111980635	UBE2FP3	NA	0.830655	0.794968	0.0356871	0.0625826	0.194043	0.287896	21946	1	0	0	15.7143	15.5455	21	22
ENSG00000243960	chr1	111983487	111985486	NA	NA	0.631996	0.379173	0.252823	0.722153	7.27275e-06	0.000346317	1366	1	0	0	12.1429	13.4091	20	22
ENSG00000116455	chr1	111991499	111993498	WDR77	79084	0.186188	0.17584	0.0103472	0.0936432	0.169429	0.267153	20850	9	0	0	12.6878	13.0051	20.8889	21.7778
ENSG00000199890	chr1	111987920	111989919	NA	NA	0.930768	0.88325	0.0475185	0.0747758	0.0534416	0.149434	20662	1	0	0	12.7619	11.7727	21	22
ENSG00000116459	chr1	111989986	111991985	ATP5F1	515	0.157874	0.138874	0.0190003	0.170194	0.0607118	0.159394	15844	9	0	0	11.8466	12.2172	20.8889	21.7778
ENSG00000143110	chr1	112014914	112016913	C1orf162	128346	0.62905	0.646241	-0.0171903	-0.0239978	0.233159	0.31932	26310	3	0	0	12.8413	12.8788	21	22
ENSG00000121933	chr1	112106085	112108084	ADORA3	140	0.742788	0.731976	0.0108124	0.0208719	0.804201	0.819498	29019	1	0	0	12.8095	13.3182	21	22
ENSG00000116473	chr1	112083340	112085339	RAP1A	5906	0.764579	0.804896	-0.0403173	-0.0732042	0.0340342	0.118145	20818	1	0	0	14.0952	12.9091	21	22
ENSG00000197852	chr1	112297947	112299946	FAM212B	55924;101928718	0.103398	0.0959625	0.00743522	0.101191	0.221316	0.309375	23350	10	0	0	12.0143	12.1955	21	21.8
ENSG00000227811	chr1	112280963	112282962	FAM212B-AS1	100506343	0.0987591	0.0901706	0.00858853	0.0896491	0.0445732	0.13656	22314	10	0	0	11.9286	11.6727	20.6	21.5
ENSG00000064703	chr1	112296367	112298366	DDX20	11218	0.171366	0.175357	-0.00399027	0.0960161	0.0533816	0.149371	26427	9	0	0	12.6561	12.3485	21	21.7778
ENSG00000171385	chr1	112531278	112533277	KCND3	3752	0.144923	0.110109	0.0348142	0.256523	0.0262524	0.103356	11200	15	0	0	13.3873	13.2	20.9333	21.8
ENSG00000231437	chr1	112530892	112532891	NA	NA	0.184851	0.125457	0.0593934	0.396635	0.00309961	0.0283071	7212	12	0	0	12.7659	12.9545	20.9167	21.75
ENSG00000143079	chr1	112937303	112939302	CTTNBP2NL	55917	0.091613	0.0977677	-0.00615474	0.0464476	0.403211	0.459767	25933	6	0	0	13.7937	13.75	21	22
ENSG00000134245	chr1	113007663	113009662	WNT2B	7482	0.122039	0.116664	0.00537511	0.192347	0.0546212	0.151146	25222	8	0	0	12.5952	12.6705	20.75	21.875
ENSG00000007341	chr1	113162948	113164947	ST7L	54879	0.534244	0.509767	0.0244768	0.066388	0.396309	0.453766	25824	1	0	0	15.619	15.4545	21	22
ENSG00000116489	chr1	113160295	113162294	CAPZA1	829	0.0747622	0.068201	0.0065612	0.124802	0.328327	0.396829	24466	9	0	0	12.6085	12.7677	20.5556	21.7778
ENSG00000155363	chr1	113214263	113216262	MOV10	4343	0.900469	0.8433	0.0571683	0.0935558	0.030509	0.111397	18679	1	0	0	12.6667	12.4091	21	22
ENSG00000225075	chr1	113238744	113240743	NA	NA	0.884212	0.839181	0.0450309	0.0752877	0.00925443	0.0575769	20607	2	0	0	12.0714	12.5455	20.5	21.5
ENSG00000155366	chr1	113249557	113251556	RHOC	389	0.224651	0.208686	0.0159651	0.120592	0.121281	0.225474	17346	11	0	0	12.987	12.5992	20.9091	21.9091
ENSG00000271810	chr1	113253556	113255555	NA	NA	0.945447	0.961194	-0.0157474	-0.0235842	0.00906612	0.056884	26368	1	0	0	15.0952	13.2727	21	22
ENSG00000155367	chr1	113257600	113259599	PPM1J	333926	0.103773	0.0947133	0.00905989	0.125	0.162644	0.261473	21892	10	0	0	12.6667	12.9045	21	21.9
ENSG00000261595	chr1	113256794	113258793	NA	NA	0.126152	0.130783	-0.0046309	-0.00158497	0.109039	0.213239	29361	11	0	0	12.342	12.4339	20.9091	21.8182
ENSG00000184599	chr1	113261541	113263540	FAM19A3	284467	0.617003	0.548041	0.0689625	0.23325	0.0037559	0.0323241	7732	7	0	0	13.2313	13.0779	21	21.8571
ENSG00000234790	chr1	113289217	113291216	NA	NA	0.658524	0.628765	0.0297584	0.0738564	0.157735	0.257303	20764	4	0	0	15.1667	14.2841	21	22
ENSG00000215866	chr1	113392766	113394765	NA	100996702	0.643195	0.573065	0.0701298	0.0994887	0.104982	0.208869	18105	4	0	0	13.119	12.6364	21	21.5
ENSG00000224167	chr1	113391150	113393149	NA	NA	0.0954008	0.105083	-0.00968209	-0.135525	0.391904	0.450111	25747	5	0	0	13.8762	12.2273	20.8	21.2
ENSG00000155380	chr1	113499136	113501135	SLC16A1	6566	0.530769	0.42932	0.101449	0.163625	0.0130926	0.0703084	12133	7	0	0	12.7143	12.7597	20.8571	22
ENSG00000229020	chr1	113464545	113466544	AKR7A2P1	246182	0.85885	0.857819	0.00103081	0.00268642	0.354802	0.418613	29201	8	0	0	13.9226	12.9943	21	21.625
ENSG00000226419	chr1	113497537	113499536	SLC16A1-AS1	100506392	0.174244	0.212526	-0.0382822	-0.19443	0.28386	0.360614	23277	14	0	0	13.2041	13.6201	20.8571	21.7857
ENSG00000238198	chr1	113615228	113617227	NA	100996251	0.077393	0.0699965	0.00739645	0.162585	0.121369	0.225539	23395	11	0	0	13.5455	13.4174	20.6364	21.6364
ENSG00000198799	chr1	113614331	113616330	LRIG2	9860	0.0877699	0.0796026	0.00816738	0.160192	0.129216	0.232835	22684	11	0	0	13.6277	13.6529	20.6364	21.6364
ENSG00000236887	chr1	113739947	113741946	NA	NA	0.817595	0.774658	0.0429376	0.0844776	0.0372289	0.124003	19667	4	0	0	12.7143	12.1591	20.75	21.5
ENSG00000081026	chr1	113931871	113933870	MAGI3	260425	0.0921908	0.0923214	-0.000130578	-0.0836404	0.180752	0.276555	29471	6	0	0	12.3175	11.9773	20.5	21.3333
ENSG00000116793	chr1	114301612	114303611	PHTF1	10745	0.0745242	0.0713197	0.00320444	0.0603755	0.310196	0.382101	27077	9	0	0	13.418	13.4242	20.8889	21.7778
ENSG00000081019	chr1	114354599	114356598	RSBN1	54665	0.138883	0.126315	0.0125677	0.0427265	0.278568	0.356433	24101	8	0	0	12.7321	12.767	20.875	21.75
ENSG00000231128	chr1	114353501	114355500	NA	NA	0.0585952	0.0522112	0.006384	0.12521	0.16849	0.266411	24297	9	0	0	12.9365	12.6717	20.8889	21.8889
ENSG00000134242	chr1	114413882	114415881	PTPN22	26191	0.799066	0.759071	0.0399945	0.0743083	0.226169	0.313286	21348	5	0	0	14.3905	14.1818	21	22
ENSG00000188761	chr1	114429670	114431669	BCL2L15	440603	0.561657	0.566247	-0.00458991	0.00919559	0.0837225	0.186078	28272	6	0	0	13.5079	13.0303	20.8333	22
ENSG00000134262	chr1	114447324	114449323	AP4B1	10717	0.134099	0.108381	0.0257176	0.23193	0.0547789	0.15139	13467	9	0	0	11.7937	11.5152	20.6667	21.5556
ENSG00000118655	chr1	114446263	114448262	DCLRE1B	64858	0.113246	0.0935535	0.0196924	0.211966	0.0641454	0.163739	15535	8	0	0	11.3214	11.2102	20.625	21.5
ENSG00000235527	chr1	114471615	114473614	NA	101928846	0.0658536	0.0569263	0.0089273	0.162146	0.221091	0.309183	21994	13	0	0	13.5165	12.7692	20.6154	21.5385
ENSG00000163349	chr1	114470314	114472313	HIPK1	204851	0.053729	0.0487069	0.00502212	0.116764	0.297302	0.371514	25536	10	0	0	13.3143	12.85	20.5	21.5
ENSG00000116774	chr1	114520563	114522562	OLFML3	56944	0.391756	0.419568	-0.0278125	-0.102706	0.328455	0.396924	24470	6	0	0	13.754	13.1061	21	21.6667
ENSG00000270780	chr1	114544358	114546357	NA	NA	0.646768	0.701639	-0.0548712	-0.121058	0.0102036	0.061141	15921	3	0	0	14.2698	14.1515	21	22
ENSG00000134207	chr1	114696042	114698041	SYT6	148281	0.2171	0.236447	-0.0193465	-0.265959	0.0358952	0.121671	15696	12	0	0	12.7302	12.4621	20.75	21.8333
ENSG00000271419	chr1	114895108	114897107	NA	NA	0.690965	0.578619	0.112345	0.252007	0.0556278	0.152795	10765	1	0	0	9.71429	8.90909	19	22
ENSG00000197323	chr1	115053282	115055281	TRIM33	51592	0.110379	0.0905296	0.0198494	0.154554	0.120227	0.224549	15831	9	0	0	12.3175	11.9394	20.5556	21.7778
ENSG00000116752	chr1	115123761	115125760	BCAS2	10286	0.233769	0.229445	0.00432394	0.0553191	0.341095	0.40747	26147	11	0	0	12.9091	13.124	20.9091	21.9091
ENSG00000175984	chr1	115212544	115214543	DENND2C	163259	0.123456	0.10707	0.0163857	0.175845	0.0479375	0.141756	17119	15	0	0	13.2603	13.3091	20.8	21.8667
ENSG00000116748	chr1	115237740	115239739	AMPD1	270	0.695629	0.686288	0.00934108	0.00736	0.0223821	0.09508	28545	4	0	0	15.0595	15.1705	20.75	22
ENSG00000213281	chr1	115259016	115261015	NRAS	4893	0.248516	0.219643	0.0288725	0.176601	0.0476769	0.141259	12586	6	0	0	12.9921	12.3182	20.8333	21.6667
ENSG00000009307	chr1	115300798	115302797	CSDE1	7812	0.515692	0.459503	0.0561886	0.165696	0.0343925	0.118838	11957	5	0	0	14.2381	13.7636	20.6	22
ENSG00000201900	chr1	115268841	115270840	NA	NA	0.847594	0.942613	-0.095019	-0.151595	3.84524e-06	0.000217831	13128	1	0	0	14	13.0455	21	22
ENSG00000052723	chr1	115322807	115324806	SIKE1	80143	0.249434	0.245012	0.00442193	0.129415	0.230378	0.316979	26067	13	0	0	12.6777	12.5839	20.6923	21.4615
ENSG00000198765	chr1	115395924	115397923	SYCP1	6847	0.614369	0.70414	-0.0897712	-0.312311	0.000929447	0.0125673	5067	9	0	0	12.9683	12.6869	20.8889	21.6667
ENSG00000134200	chr1	115570915	115572914	TSHB	7252	0.872107	0.784321	0.0877868	0.151233	0.0143037	0.0738852	13159	1	0	0	11.1905	12.1818	21	20
ENSG00000134198	chr1	115631622	115633621	TSPAN2	10100	0.131239	0.186543	-0.0553047	-0.62091	0.182413	0.278093	19396	9	0	0	13.836	13.803	20.8889	22
ENSG00000233730	chr1	115640793	115642792	NA	NA	0.437408	0.336863	0.100545	0.367226	0.0250204	0.100828	7338	1	0	0	16.619	14.0455	21	22
ENSG00000134259	chr1	115880358	115882357	NGF	4803	0.251737	0.376387	-0.12465	-0.660944	0.0059594	0.0435107	4049	9	0	0	12.4921	12.6515	20.6667	21.7778
ENSG00000229101	chr1	116097947	116099946	TCEB1P20	NA	0.938354	0.852385	0.0859689	0.137093	0.128125	0.231787	16346	1	0	0	14.9524	14.6364	21	22
ENSG00000232185	chr1	116105722	116107721	CNOT7P2	NA	0.328738	0.648284	-0.319546	-0.958538	2.8596e-08	5.00363e-06	744	1	0	0	11.5714	12.4545	21	22
ENSG00000173218	chr1	116183074	116185073	VANGL1	81839	0.333419	0.386767	-0.053348	-0.219381	0.140168	0.242786	17071	2	0	0	15.0714	14.4773	21	22
ENSG00000118729	chr1	116310903	116312902	CASQ2	845	0.853365	0.82075	0.0326152	0.0607438	0.353755	0.4179	25032	7	0	0	11.9864	12.3377	20.7143	21.2857
ENSG00000228127	chr1	116460497	116462496	NA	101928995	0.919789	0.836515	0.0832736	0.135367	0.00734025	0.049933	14592	1	0	0	13.0952	12.8636	21	22
ENSG00000163393	chr1	116517619	116519618	SLC22A15	55356	0.123481	0.112965	0.0105164	0.0682889	0.185721	0.281005	21353	10	0	0	12.9524	12.5818	21	21.9
ENSG00000173212	chr1	116652876	116654875	MAB21L3	126868	0.490033	0.329638	0.160395	0.491534	0.00145806	0.017212	2582	5	0	0	13.1333	13.1545	20.8	21.6
ENSG00000235933	chr1	116705405	116707404	NA	NA	0.661918	0.786448	-0.12453	-0.245295	0.000306422	0.00578912	7219	1	0	0	15.1905	14	21	22
ENSG00000163399	chr1	116913790	116915789	ATP1A1	476	0.083977	0.115372	-0.0313953	-0.372655	0.336876	0.404163	24647	6	0	0	13.6508	13.2045	20.8333	21.8333
ENSG00000203865	chr1	116960745	116962744	ATP1A1OS	84852	0.236788	0.169492	0.0672953	0.538248	0.000721977	0.0104598	6348	10	0	0	12.7714	12.2318	20.6	21.5
ENSG00000116815	chr1	117113162	117115161	CD58	965	0.325557	0.315065	0.0104925	-0.022751	0.000779654	0.0110789	26489	6	0	0	13.0476	12.0379	21	22
ENSG00000177173	chr1	117076215	117078214	NAP1L4P1	NA	0.811275	0.818571	-0.00729583	-0.0109783	0.155381	0.25518	28025	4	0	0	13.369	12.9773	21	21.75
ENSG00000143061	chr1	117209876	117211875	IGSF3	3321	0.226871	0.207465	0.0194059	0.158611	0.107513	0.211423	15664	6	0	0	13.246	13.6742	21	21.5
ENSG00000211543	chr1	117212871	117214870	MIR320B1	100302117	0.702242	0.735423	-0.0331805	-0.0955709	0.0686378	0.169028	18494	6	0	0	13.9365	13.8788	21	21.8333
ENSG00000223489	chr1	117284732	117286731	NEFHP1	NA	0.698207	0.614304	0.0839031	0.173266	0.159505	0.258749	18229	2	0	0	12.0476	12.6136	21	21.5
ENSG00000116824	chr1	117295507	117297506	CD2	914	0.793188	0.782726	0.0104617	0.0176689	0.23941	0.324232	27167	4	0	0	13.0714	12.1136	21	21.5
ENSG00000225079	chr1	117317746	117319745	FTH1P22	NA	0.7956	0.834425	-0.038825	-0.0703833	0.00544932	0.0410657	21122	6	0	0	13.0794	12.803	20.8333	21.8333
ENSG00000272715	chr1	117451654	117453653	NA	NA	0.128073	0.118398	0.00967549	0.171241	0.0312131	0.112768	21350	12	0	0	12.7103	12.5417	20.4167	21.5
ENSG00000134247	chr1	117451179	117453178	PTGFRN	5738	0.216602	0.211687	0.00491472	0.106921	0.0492595	0.1434	25630	10	0	0	12.8524	12.9227	20.5	21.7
ENSG00000134256	chr1	117542882	117544881	CD101	9398	0.853472	0.830728	0.0227436	0.040254	0.328615	0.397085	24472	4	0	0	13.9167	13.1136	21	22
ENSG00000236137	chr1	117601613	117603612	NA	101929099	0.0881342	0.0747086	0.0134257	0.173314	0.15882	0.258124	18773	5	0	0	14.1238	13.6545	20.8	22
ENSG00000116830	chr1	117601425	117603424	TTF2	8458	0.0881342	0.0747086	0.0134257	0.173314	0.15882	0.258124	18773	5	0	0	14.1238	13.6545	20.8	22
ENSG00000215930	chr1	117635765	117637764	MIR942	100126331	0.899253	0.832428	0.0668248	0.1204	0.00918136	0.0573794	15987	6	0	0	13.4048	13.2121	21	21.6667
ENSG00000134253	chr1	117664710	117666709	TRIM45	80263	0.203848	0.166118	0.03773	0.321004	0.00258332	0.0251509	10574	4	0	0	12.7143	12.3182	21	22
ENSG00000228453	chr1	117679351	117681350	RPS15AP9	NA	0.888701	0.855656	0.0330448	0.054047	0.216077	0.30484	22869	1	0	0	13.4286	14.3182	21	22
ENSG00000134258	chr1	117753057	117755056	VTCN1	79679	0.634567	0.614724	0.0198432	0.0943445	0.000441084	0.00744056	18607	7	0	0	13.3741	13.5714	20.7143	21.7143
ENSG00000271427	chr1	117907596	117909595	NA	NA	0.0740965	0.0554057	0.0186908	0.314959	0.0215503	0.0931128	15985	4	0	0	14.3095	13.9659	21	21.75
ENSG00000198162	chr1	117908571	117910570	MAN1A2	10905	0.0762316	0.0670784	0.00915324	0.143116	0.081029	0.182783	21805	7	0	0	13.4694	13.3831	20.8571	21.7143
ENSG00000236866	chr1	118147893	118149892	NA	100996263	0.0649722	0.0582707	0.00670156	0.148404	0.243926	0.328078	23993	13	0	0	11.9744	11.7063	20.2308	21.5385
ENSG00000183508	chr1	118147056	118149055	FAM46C	54855	0.134141	0.119099	0.0150419	0.136332	0.264261	0.344644	22674	12	0	0	11.9841	11.6364	20.1667	21.5
ENSG00000228217	chr1	118320629	118322628	NA	100996626	0.785927	0.69263	0.0932966	0.17987	0.0336225	0.117385	10897	1	0	0	15.619	14.1818	21	21
ENSG00000196505	chr1	118471754	118473753	GDAP2	54834	0.0711699	0.0585546	0.0126153	0.185948	0.116895	0.221358	19252	11	0	0	12.8139	12.6942	20.8182	21.8182
ENSG00000065183	chr1	118470843	118472842	WDR3	10885	0.0733163	0.0588376	0.0144787	0.229167	0.0781792	0.17984	18139	11	0	0	13.1472	12.9752	20.9091	21.7273
ENSG00000155761	chr1	118727347	118729346	SPAG17	200162	0.306501	0.327098	-0.0205967	-0.285361	0.41171	0.466794	26081	10	0	0	12.9524	12.1045	20.9	21.8
ENSG00000092607	chr1	119531680	119533679	TBX15	6913	0.332349	0.680647	-0.348297	-1.10296	5.50589e-11	3.37281e-08	522	15	0	0	13.1841	12.7303	20.9333	21.8
ENSG00000226172	chr1	119543516	119545515	NA	NA	0.194041	0.457588	-0.263547	-1.20163	6.8547e-05	0.0019453	1041	5	0	0	13.1333	12.7	20.8	21.8
ENSG00000239216	chr1	119543529	119545528	NA	NA	0.194041	0.457588	-0.263547	-1.20163	6.8547e-05	0.0019453	1041	5	0	0	13.1333	12.7	20.8	21.8
ENSG00000116874	chr1	119682795	119684794	WARS2	10352	0.142627	0.111419	0.0312077	0.178848	0.0362766	0.122323	11988	11	0	0	12.8052	12.657	20.6364	22
ENSG00000231365	chr1	119681519	119683518	NA	101929147	0.0616294	0.0552855	0.00634389	0.122695	0.0994115	0.203721	24335	11	0	0	12.7792	12.9174	20.7273	22
ENSG00000227712	chr1	119869427	119871426	NA	NA	0.285006	0.3161	-0.031094	-0.345697	0.451119	0.501336	26608	5	0	0	12.9714	12.4909	20.2	21.6
ENSG00000232650	chr1	119869299	119871298	NA	NA	0.285006	0.3161	-0.031094	-0.345697	0.451119	0.501336	26608	5	0	0	12.9714	12.4909	20.2	21.6
ENSG00000194297	chr1	119873649	119875648	RNU1-75P	NA	0.603489	0.652905	-0.0494155	-0.111763	0.152105	0.252404	17820	1	0	0	14.6667	12.7727	21	22
ENSG00000116882	chr1	119909902	119911901	HAO2	51179	0.673804	0.629177	0.0446269	0.147963	0.218025	0.306685	21020	5	0	0	14.0571	13	20.6	21.6
ENSG00000230921	chr1	119910069	119912068	HAO2-IT1	100874270	0.673804	0.629177	0.0446269	0.147963	0.218025	0.306685	21020	5	0	0	14.0571	13	20.6	21.6
ENSG00000203859	chr1	119956054	119958053	HSD3B2	3284	0.620644	0.577852	0.0427913	-0.0106267	0.0230765	0.0963154	28076	3	0	0	13.7619	12.0909	21	22
ENSG00000203858	chr1	119980124	119982123	HSD3BP2	NA	0.715054	0.693745	0.0213091	0.0437092	0.251939	0.334767	23995	2	0	0	13.3571	12.4091	21	21.5
ENSG00000203857	chr1	120048321	120050320	HSD3B1	3283	0.788196	0.740503	0.0476921	0.086783	0.121409	0.225539	19436	3	0	0	15.6032	14.7121	21	22
ENSG00000226443	chr1	120076870	120078869	GAPDHP32	NA	0.921922	0.876674	0.0452482	0.0718056	0.115718	0.220255	20975	1	0	0	13.1905	13.5455	21	22
ENSG00000260941	chr1	120141395	120143394	LINC00622	644242	0.891123	0.864932	0.0261904	0.0425521	0.150114	0.251019	24124	1	0	0	12.619	13	21	22
ENSG00000198857	chr1	120142463	120144462	HSD3BP5	NA	0.891123	0.864932	0.0261904	0.0425521	0.150114	0.251019	24124	1	0	0	12.619	13	21	22
ENSG00000143067	chr1	120189897	120191896	ZNF697	90874	0.0736201	0.0656305	0.00798965	0.139822	0.257371	0.339258	22836	6	0	0	13.6111	12.8106	20.8333	21.8333
ENSG00000134240	chr1	120311029	120313028	HMGCS2	3158	0.558526	0.510714	0.0478122	0.14338	0.178995	0.275337	19224	5	0	0	13.2857	13.5273	20.8	21.8
ENSG00000134193	chr1	120353784	120355783	REG4	83998	0.794603	0.793269	0.00133458	-0.0106088	0.0860498	0.188879	28623	5	0	0	13.619	13.9455	21	21.8
ENSG00000215864	chr1	120387280	120389279	NBPF7	NA	0.691174	0.697706	-0.00653227	-0.021663	0.13582	0.238883	26620	3	0	0	12.1746	12.9697	20.6667	21.6667
ENSG00000227205	chr1	120394439	120396438	PFN1P9	NA	0.801788	0.785347	0.0164414	0.0340413	0.0330619	0.116196	25074	4	0	0	14.5	13.9091	21	21.75
ENSG00000134249	chr1	120438619	120440618	ADAM30	11085	0.849362	0.834663	0.0146998	0.0194297	0.0496655	0.143968	26935	8	0	0	13.1964	13.4261	20.75	21.5
ENSG00000134250	chr1	120611741	120613740	NOTCH2	4853	0.149329	0.144889	0.00444001	0.0411193	0.0795936	0.18111	26046	5	0	0	11.619	12.4545	20.6	21.8
ENSG00000236933	chr1	120837844	120839843	NA	NA	0.117082	0.106145	0.0109364	0.0175972	0.0532665	0.149244	27181	9	0	0	12.9418	12.6263	21	21.8889
ENSG00000188610	chr1	120836256	120838255	FAM72B	653820	0.0369884	0.0855769	-0.0485885	-1.02436	0.703453	0.726624	28628	1	0	0	11.9048	10.4545	21	22
ENSG00000227193	chr1	120904660	120906659	NA	NA	0.248015	0.361988	-0.113972	-0.605571	0.000318496	0.00593837	3061	5	0	0	14.4571	15.0818	21	22
ENSG00000213244	chr1	120903175	120905174	HIST2H3DP1	NA	0.18909	0.332957	-0.143867	-0.784605	2.96788e-05	0.00104646	1983	1	0	0	14.3333	15.5455	21	22
ENSG00000223345	chr1	120904528	120906527	HIST2H2BA	337875	0.248015	0.361988	-0.113972	-0.605571	0.000318496	0.00593837	3061	5	0	0	14.4571	15.0818	21	22
ENSG00000234998	chr1	120905109	120907108	NA	NA	0.248015	0.361988	-0.113972	-0.605571	0.000318496	0.00593837	3061	5	0	0	14.4571	15.0818	21	22
ENSG00000233029	chr1	120924134	120926133	NA	NA	0.0599213	0.0626761	-0.00275482	-0.0618061	0.619712	0.650648	28165	2	0	0	12.0714	12.5227	21	22
ENSG00000230806	chr1	121140167	121142166	NA	100873165	0.885768	0.861921	0.0238477	0.0389289	0.358023	0.42131	25129	1	0	0	16.619	14.2273	21	22
ENSG00000227082	chr1	121137114	121139113	NA	NA	0.472419	0.520411	-0.0479921	-0.129843	0.0140191	0.0730875	15087	4	0	0	12.0952	11.4773	20.5	21.5
ENSG00000272583	chr1	121260128	121262127	NA	NA	0.165829	0.145833	0.0199963	0.185998	0.0343443	0.118741	15415	8	0	0	13.3393	12.8182	20.875	21.5
ENSG00000231752	chr1	121259643	121261642	EMBP1	NA	0.267971	0.258624	0.00934738	0.136309	0.0373172	0.124111	21645	10	0	0	13.6571	13.2182	20.9	21.6
ENSG00000230880	chr1	142617269	142619268	NA	101927209	0.555249	0.543046	0.012203	0.0607562	0.0368191	0.123416	22137	6	0	0	11.9206	12.1591	20.8333	21.5
ENSG00000232745	chr1	142802032	142804031	ANKRD20A14P	NA	0.28015	0.311057	-0.0309068	-0.146029	0.365908	0.428204	25269	1	0	0	13.7619	12.3636	21	22
ENSG00000230850	chr1	143117561	143119560	NA	NA	0.199402	0.173484	0.025918	0.19062	0.0273054	0.105587	13414	1	0	0	14.9524	13.9545	21	22
ENSG00000185044	chr1	143467133	143469132	NA	101927648	0.46786	0.397033	0.0708262	0.253468	0.00205239	0.0215548	6864	6	0	0	13.9683	13.7424	21	21.6667
ENSG00000236334	chr1	143767382	143769381	PPIAL4G	644591	0.753332	0.736367	0.0169652	0.0324259	0.632174	0.661955	28240	1	0	0	17.381	16.0455	21	22
ENSG00000215784	chr1	143912644	143914643	FAM72D	728833	0.0523165	0.0702765	-0.01796	-0.420199	0.348664	0.413713	24920	4	0	0	12.5238	11.1818	20.75	20.5
ENSG00000196369	chr1	143912115	143914114	SRGAP2B	NA	0.0523165	0.0702765	-0.01796	-0.420199	0.348664	0.413713	24920	4	0	0	12.5238	11.1818	20.75	20.5
ENSG00000271644	chr1	144043583	144045582	NA	NA	0.807599	0.787636	0.0199634	0.0356636	0.418649	0.472478	26202	1	0	0	14.0952	13.1364	21	22
ENSG00000231360	chr1	144338238	144340237	NA	730256;101929383	0.0320647	0.0333874	-0.00132267	-0.0536892	0.350706	0.415411	28634	2	0	0	12.381	11.1818	21	21
ENSG00000236943	chr1	144521471	144523470	NA	728875;101927520;101929438	0.52977	0.437157	0.0926129	0.271563	0.0125703	0.0688363	6217	1	0	0	12.7143	12.6818	21	22
ENSG00000201699	chr1	144532538	144534537	RNU1-59P	NA	0.310444	0.392337	-0.081893	-0.386839	0.0419501	0.132053	9394	5	0	0	13.7619	12.6636	20.8	21.8
ENSG00000225241	chr1	144591863	144593862	NA	NA	0.177418	0.189403	-0.0119843	-0.0637856	0.356403	0.420022	25092	3	0	0	13.6508	13.2273	21	21.3333
ENSG00000203843	chr1	144612184	144614183	PFN1P2	NA	0.755982	0.709279	0.046703	0.0912266	0.00458101	0.0368813	18962	2	0	0	14	14.7273	21	22
ENSG00000168614	chr1	144810244	144812243	NBPF9	25832;200030;284565;728912	0.618847	0.624531	-0.00568339	-0.0129802	0.664415	0.691226	28424	1	0	0	13.8095	13.3182	21	22
ENSG00000178104	chr1	145075687	145077686	PDE4DIP	9659;100996724;100996761;101929792;101930416	0.477563	0.544439	-0.0668759	-0.300929	0.0277286	0.106243	7715	3	0	0	11.8571	10.9091	21	21.3333
ENSG00000268172	chr1	144987809	144989808	NA	NA	0.122942	0.145021	-0.0220784	-0.22166	0.747134	0.767055	28803	1	0	0	15.2857	13.4545	21	22
ENSG00000272755	chr1	145016895	145018894	NA	101929787	0.894891	0.740884	0.154008	0.269155	0.000260201	0.00513644	6295	1	0	0	11.8571	11.8636	21	21
ENSG00000271546	chr1	145088068	145090067	NA	NA	0.807938	0.77994	0.0279976	0.0502476	0.173655	0.270685	23260	1	0	0	12.9524	10.7273	21	21
ENSG00000223380	chr1	145094720	145096719	SEC22B	100996517;100996716;101060309	0.314991	0.314155	0.000836112	0.103975	0.308394	0.380821	28994	6	0	0	11.5397	11.697	20.1667	21.5
ENSG00000177144	chr1	145139070	145141069	NUDT4P1	NA	0.0581356	0.0595701	-0.00143459	-0.0167711	0.137889	0.240931	28539	4	0	0	12.869	12.9545	20.75	22
ENSG00000213240	chr1	145207619	145209618	NOTCH2NL	388677	0.121693	0.119427	0.0022663	0.00787971	0.0159431	0.0786345	28468	3	0	0	11.5079	11.3182	20	21.6667
ENSG00000255168	chr1	145207645	145209644	NA	NA	0.121693	0.119427	0.0022663	0.00787971	0.0159431	0.0786345	28468	3	0	0	11.5079	11.3182	20	21.6667
ENSG00000233396	chr1	145381935	145383934	NA	101928979	0.206658	0.19326	0.0133976	-0.0378273	0.167578	0.265692	24630	5	0	0	12.9238	12.8	20.8	22
ENSG00000201558	chr1	145381257	145383256	RNVU1-6	101954276	0.206658	0.19326	0.0133976	-0.0378273	0.167578	0.265692	24630	5	0	0	12.9238	12.8	20.8	22
ENSG00000168509	chr1	145411595	145413594	HFE2	148738	0.719625	0.751797	-0.0321718	-0.0594432	0.134491	0.237648	22277	4	0	0	13.3095	14.0682	20.5	21.75
ENSG00000117289	chr1	145436969	145438968	TXNIP	10628	0.0970389	0.0940721	0.00296678	0.0591421	0.180812	0.276592	27291	11	0	0	12.5628	12.9174	20.4545	22
ENSG00000121851	chr1	145469889	145471888	POLR3GL	84265	0.203754	0.199963	0.00379129	0.104663	0.0933376	0.197022	26591	10	0	0	12.3524	12.2773	20.6	21.6
ENSG00000181039	chr1	145469008	145471007	ANKRD34A	284615	0.106803	0.096554	0.010249	0.201531	0.0423114	0.13271	20928	9	0	0	12.3492	12.4343	20.6667	21.5556
ENSG00000234222	chr1	145508004	145510003	NA	NA	0.167748	0.101261	0.0664879	0.675895	3.39562e-05	0.00116487	6443	1	0	0	14.6667	16.6364	21	22
ENSG00000152022	chr1	145475585	145477584	LIX1L	128077	0.100504	0.0946565	0.00584718	0.0528531	0.0271924	0.105305	24790	10	0	0	12.0905	11.9	20.6	21.9
ENSG00000131795	chr1	145506098	145508097	RBM8A	9939	0.14888	0.120053	0.0288273	0.254379	0.0121182	0.0674471	12599	12	0	0	12.7103	12.6932	20.8333	21.5833
ENSG00000211451	chr1	145515577	145517576	GNRHR2	114814	0.0805557	0.0638662	0.0166895	0.28087	0.0121669	0.0676098	16972	14	0	0	13.2075	12.8539	20.9286	21.6429
ENSG00000131779	chr1	145514752	145516751	PEX11B	8799	0.0805557	0.0638662	0.0166895	0.28087	0.0121669	0.0676098	16972	14	0	0	13.2075	12.8539	20.9286	21.6429
ENSG00000143127	chr1	145523391	145525390	ITGA10	8515	0.837157	0.801955	0.0352014	0.0631161	0.0446358	0.136608	21899	4	0	0	12.7262	12.9318	20.5	21.75
ENSG00000244619	chr1	145541730	145543729	NA	NA	0.0875859	0.0836255	0.00396033	0.0597701	0.902805	0.909851	29342	1	0	0	11.8095	14.5909	21	21
ENSG00000198483	chr1	145547730	145549729	ANKRD35	148741	0.111332	0.0801503	0.0311818	0.384647	0.00298807	0.0276462	11995	6	0	0	11.3413	11.9545	20.3333	21.8333
ENSG00000131788	chr1	145573733	145575732	PIAS3	10401	0.0818557	0.068126	0.0137298	0.247217	0.0287529	0.108154	18592	3	0	0	11.5397	10.6212	20.6667	22
ENSG00000186364	chr1	145588940	145590939	NUDT17	200035	0.110749	0.0796	0.0311491	0.382761	0.000336101	0.0061579	12000	6	0	0	12.5952	12.1439	19.8333	21.3333
ENSG00000186141	chr1	145610526	145612525	POLR3C	10623	0.103559	0.0874881	0.0160711	0.169954	0.0179409	0.0841132	17288	11	0	0	12.7229	12.2934	20.5455	21.9091
ENSG00000121848	chr1	145609536	145611535	RNF115	27246	0.173038	0.156593	0.016445	0.158429	0.0247765	0.100181	17093	12	0	0	12.3849	11.8977	20.3333	21.5
ENSG00000117281	chr1	145715115	145717114	CD160	11126	0.78545	0.763787	0.021663	0.0195527	0.0328036	0.115811	26921	6	0	0	14.3571	13.9621	21	22
ENSG00000174827	chr1	145725418	145727417	PDZK1	5174	0.683486	0.595552	0.0879342	0.136981	0.0093298	0.057803	14408	4	0	0	14.8095	14.9091	20.75	22
ENSG00000117262	chr1	145826604	145828603	GPR89A	51463;653519	0.428323	0.38607	0.0422524	0.159017	0.00517886	0.0396233	12507	5	0	0	14.2571	14.1455	21	21.8
ENSG00000235702	chr1	145825705	145827704	NA	101929780	0.0900089	0.0778615	0.0121474	0.171411	0.0431553	0.134035	19540	3	0	0	14.0476	13.3333	21	21.6667
ENSG00000225603	chr1	146520879	146522878	NA	NA	0.811261	0.726689	0.0845729	0.175766	0.00133662	0.0162255	11176	6	0	0	14.3492	13.9015	20.8333	22
ENSG00000201142	chr1	146549795	146551794	RNVU1-8	NA	0.24988	0.544009	-0.294129	-1.12449	6.843e-10	2.22367e-07	502	7	0	0	12.6327	12.8182	20.1429	21.2857
ENSG00000230832	chr1	146554628	146556627	NA	NA	0.220877	0.264456	-0.0435799	-0.536634	0.0529337	0.14878	10520	5	0	0	13.3333	13.1545	20.8	21.8
ENSG00000131791	chr1	146643630	146645629	PRKAB2	5565	0.0832374	0.0689296	0.0143078	0.167669	0.0873559	0.190012	18242	10	0	0	13.5952	13.3864	20.9	21.7
ENSG00000237188	chr1	146642850	146644849	NA	100505794	0.0585379	0.0553081	0.00322976	0.101268	0.161663	0.260492	27061	11	0	0	13.3636	13.157	20.9091	21.6364
ENSG00000273071	chr1	146643265	146645264	NA	NA	0.0750874	0.0625864	0.0125009	0.160108	0.100526	0.204602	19320	12	0	0	13.5714	13.3106	20.9167	21.6667
ENSG00000131781	chr1	146714201	146716200	FMO5	2330	0.0590071	0.0627246	-0.00371755	0.0256325	0.104949	0.208848	26663	11	0	0	12.987	13.1116	20.8182	21.8182
ENSG00000271721	chr1	146645681	146647680	NA	NA	0.693	0.764466	-0.0714664	-0.139678	0.0120494	0.0672543	14163	1	0	0	12.6667	12.4091	20	22
ENSG00000180867	chr1	146648192	146650191	PDIA3P1	171423	0.782369	0.824597	-0.0422273	-0.105651	0.02349	0.0973217	17496	7	0	0	13.8707	13.0455	21	21.7143
ENSG00000236806	chr1	146693646	146695645	NA	NA	0.825916	0.866891	-0.0409756	-0.0690405	0.0772959	0.178851	21268	1	0	0	11.5238	10.9545	21	22
ENSG00000131778	chr1	146712791	146714790	CHD1L	9557	0.131148	0.128934	0.00221461	0.132979	0.125094	0.22925	27945	12	0	0	13.381	13.303	20.9167	21.9167
ENSG00000234610	chr1	146989200	146991199	LINC00624	100289211	0.592431	0.593687	-0.00125587	0.000107391	0.591463	0.625015	29557	3	0	0	12.9048	13.1818	21	22
ENSG00000116128	chr1	147011682	147013681	BCL9	607	0.0663778	0.102945	-0.0365677	-0.503867	0.0191276	0.0872203	10823	5	0	0	13.6857	13.8545	20.8	22
ENSG00000162836	chr1	147142119	147144118	ACP6	51205	0.164624	0.146039	0.0185844	0.156284	0.0274416	0.105839	16031	13	0	0	13.0879	12.8706	20.9231	22
ENSG00000143140	chr1	147244985	147246984	GJA5	2702	0.520843	0.578735	-0.0578918	-0.33398	0.0181883	0.0847479	7392	7	0	0	14.3197	14.0584	20.8571	21.7143
ENSG00000121634	chr1	147373446	147375445	GJA8	2703	0.672439	0.670693	0.00174628	-0.0180874	0.272547	0.351206	28326	5	0	0	13.9238	13.2182	21	21.6
ENSG00000188092	chr1	147399006	147401005	GPR89B	51463;653519	0.0628076	0.0614043	0.00140337	0.0510616	0.100151	0.2043	28561	6	0	0	12.5476	11.9924	20.8333	22
ENSG00000227778	chr1	147551368	147553367	NA	NA	0.441892	0.40339	0.0385022	0.128475	0.101845	0.2059	15203	1	0	0	11.619	11.4091	21	21
ENSG00000227700	chr1	147716940	147718939	NA	NA	0.283371	0.454441	-0.17107	-0.733699	4.74672e-11	3.01882e-08	1323	6	0	0	11.6032	12.0682	20.6667	21.6667
ENSG00000199879	chr1	147734251	147736250	RNU1-120P	NA	0.0920473	0.113128	-0.0210808	0.0242142	0.000345594	0.00625814	26290	3	0	0	13.7302	11.9242	20.6667	21
ENSG00000234283	chr1	147752356	147754355	NA	NA	0.111349	0.336533	-0.225184	-1.56116	3.79601e-05	0.00126126	890	3	0	0	15.9048	15.2424	21	22
ENSG00000228626	chr1	147760558	147762557	NA	NA	0.34976	0.266977	0.0827831	0.377269	0.00263609	0.0254827	4915	1	0	0	13.4286	11.5	21	22
ENSG00000231196	chr1	147767467	147769466	NA	NA	0.800914	0.836685	-0.0357717	-0.0623106	0.0131803	0.0705693	21976	3	0	0	12.9841	13.1212	21	22
ENSG00000235988	chr1	147789630	147791629	NA	NA	0.362176	0.639811	-0.277635	-0.917394	2.78783e-12	4.12195e-09	813	8	0	0	13.1786	13.1477	20.875	21.875
ENSG00000224481	chr1	147799624	147801623	NA	NA	0.522851	0.703406	-0.180555	-0.44084	1.43533e-08	2.92718e-06	3010	6	0	0	12.1508	12.303	20.3333	22
ENSG00000252744	chr1	147800896	147802895	NA	NA	0.490498	0.71434	-0.223841	-0.532708	6.1477e-11	3.56458e-08	2271	6	0	0	12.3889	12.2045	20.3333	22
ENSG00000202408	chr1	147806387	147808386	RNU1-122P	NA	0.0667335	0.0792129	-0.0124793	-0.0371627	0.0143015	0.0738852	24699	4	0	0	12.5357	11.8409	19	19.75
ENSG00000215863	chr1	147931434	147933433	LINC01138	NA	0.0526921	0.0566583	-0.0039662	-0.0885008	0.262681	0.34337	26451	1	0	0	13.381	14.2727	21	22
ENSG00000255963	chr1	147954920	147956919	PPIAL4A	164022;653505;653598;100996725	0.632742	0.573535	0.0592068	0.13942	0.091474	0.194883	14185	1	0	0	11.6667	11.4545	20	21
ENSG00000212456	chr1	147992646	147994645	RNVU1-13	NA	0.132993	0.170682	-0.037689	-0.415522	0.00593659	0.0434173	10580	3	0	0	11.8413	11.7727	21	21.3333
ENSG00000223491	chr1	147998713	148000712	NA	NA	0.236499	0.340851	-0.104352	-0.706881	5.889e-09	1.38545e-06	3549	3	0	0	13.9048	12.4091	21	21.6667
ENSG00000122497	chr1	148025364	148027363	NBPF14	25832	0.930752	0.91909	0.011662	0.0179961	0.563799	0.600126	27781	1	0	0	11.8571	14.2273	21	22
ENSG00000223612	chr1	148191672	148193671	NA	NA	0.320133	0.409144	-0.0890102	-0.509024	0.00360144	0.0314247	4478	2	0	0	14.3333	14.7045	21	22
ENSG00000256374	chr1	148202037	148204036	PPIAL4D	645142	0.742967	0.326638	0.416329	1.16139	5.4535e-13	1.0751e-09	441	1	0	0	12.9524	13.4091	21	22
ENSG00000207501	chr1	148239965	148241964	RNVU1-14	101954266	0.167483	0.1816	-0.0141163	-0.248635	0.404154	0.460442	25956	3	0	0	14.0476	13.697	20.6667	22
ENSG00000236140	chr1	148247605	148249604	NA	NA	0.100713	0.195821	-0.0951078	-0.951605	0.000210193	0.00439266	4081	3	0	0	15	14.9242	21	22
ENSG00000234367	chr1	148347756	148349755	PFN1P3	NA	0.870378	0.809748	0.0606297	0.102942	0.0114242	0.0651652	17766	1	0	0	13.619	12.7727	21	22
ENSG00000243452	chr1	148554479	148556478	NBPF15	284565	0.149318	0.155756	-0.00643717	-0.0482197	0.673535	0.699336	28480	5	0	0	12.5905	12.0273	20.8	21.4
ENSG00000203827	chr1	148737943	148739942	NBPF16	728936	0.390903	0.524672	-0.13377	-0.415403	1.1661e-05	0.000503397	3312	1	0	0	13.1905	14.4545	21	22
ENSG00000237343	chr1	148759004	148761003	NA	NA	0.167022	0.303574	-0.136553	-0.772674	1.00215e-10	5.19905e-08	2188	2	0	0	11.8333	11.2955	20.5	22
ENSG00000233586	chr1	148760519	148762518	NA	NA	0.167022	0.303574	-0.136553	-0.772674	1.00215e-10	5.19905e-08	2188	2	0	0	11.8333	11.2955	20.5	22
ENSG00000206968	chr1	148766603	148768602	RNVU1-16	101954270	0.110001	0.115292	-0.00529147	-0.0622534	0.278479	0.356389	25287	1	0	0	11.619	11.2273	21	22
ENSG00000235887	chr1	148850893	148852892	NA	NA	0.267444	0.247936	0.0195078	0.105183	0.153652	0.253575	17917	1	0	0	13.2857	14.8182	20	22
ENSG00000223495	chr1	148853621	148855620	NA	NA	0.330732	0.393698	-0.0629656	-0.273825	0.00610627	0.0441488	6817	9	0	0	12.8042	12.5404	20.5556	21.8889
ENSG00000231448	chr1	148852638	148854637	NA	NA	0.241836	0.303997	-0.0621603	-0.327431	0.0105951	0.062389	6899	5	0	0	13.0476	12.8091	21	21.8
ENSG00000242943	chr1	148864676	148866675	NKAIN1P1	642691	0.414644	0.35136	0.063284	0.247846	0.00638411	0.0454015	7107	2	0	0	13.7857	13.9318	21	22
ENSG00000232527	chr1	148926822	148928821	NA	645166;100996732;100996735	0.505373	0.476571	0.0288021	0.0966578	0.103081	0.207258	18368	3	0	0	13.3016	13.7879	21	22
ENSG00000179571	chr1	149129803	149131802	NBPF23	NA	0.589036	0.476097	0.112939	0.301398	0.0236313	0.0976139	7158	1	0	0	15.4286	14.1364	21	22
ENSG00000202167	chr1	149146380	149148379	RNU1-114P	NA	0.317963	0.462494	-0.144532	-0.580559	0.00930535	0.0577293	4766	6	0	0	12.8651	13.2197	20.6667	22
ENSG00000207349	chr1	149193770	149195769	RNVU1-17	101954269	0.107848	0.169129	-0.0612805	-0.517594	0.00244307	0.0241849	6997	2	0	0	14.6429	15.1364	20.5	22
ENSG00000206737	chr1	149223722	149225721	RNVU1-18	6060;26863;26865;26866;26869;26870;26871	0.104335	0.16005	-0.0557149	-0.589049	0.0487285	0.142692	10096	6	0	0	13.9048	13.7955	20.6667	22
ENSG00000232721	chr1	149229216	149231215	NA	NA	0.264012	0.317996	-0.0539844	-0.302609	0.0418231	0.131896	9376	5	0	0	14.2476	13.1455	21	21.8
ENSG00000242352	chr1	149259686	149261685	NA	NA	0.954724	0.94241	0.0123141	0.0185337	0.103649	0.207754	27040	1	0	0	12.1429	11.6818	21	21
ENSG00000270962	chr1	149277516	149279515	NA	NA	0.559506	0.584173	-0.0246663	-0.0259004	7.59331e-07	6.22711e-05	26073	2	0	0	12.4524	12.6591	21	22
ENSG00000226067	chr1	149283145	149285144	LINC00869	57234	0.455964	0.586176	-0.130212	-0.356505	1.61965e-05	0.000660579	4151	2	0	0	12.881	12.8636	21	22
ENSG00000252105	chr1	149285823	149287822	RNU1-143P	NA	0.429704	0.554723	-0.125019	-0.404001	0.000121559	0.00300303	3454	7	0	0	12.6463	11.2338	20.8571	20.5714
ENSG00000235999	chr1	149285951	149287950	NA	NA	0.420367	0.553183	-0.132816	-0.4361	5.08945e-05	0.00157922	3065	6	0	0	12.4206	11.0076	20.8333	20.3333
ENSG00000253193	chr1	149367794	149369793	FCGR1C	NA	0.387916	0.375659	0.0122575	0.04514	0.469301	0.516745	26856	1	0	0	13.4762	13.6818	20	22
ENSG00000240929	chr1	149398727	149400726	HIST2H2BB	NA	0.186228	0.29642	-0.110193	-0.695245	0.000125478	0.00305894	3244	8	0	0	14.2619	13.3523	21	21.875
ENSG00000234571	chr1	149379147	149381146	NA	NA	0.167165	0.163182	0.0039828	0.053883	0.645877	0.674551	28314	2	0	0	14.5952	14.5	21	22
ENSG00000273213	chr1	149400041	149402040	NA	NA	0.204795	0.385315	-0.18052	-0.966758	4.26276e-08	6.91972e-06	1156	3	0	0	13.3968	12.2121	21	21.6667
ENSG00000230186	chr1	149398563	149400562	NA	NA	0.186228	0.29642	-0.110193	-0.695245	0.000125478	0.00305894	3244	8	0	0	14.2619	13.3523	21	21.875
ENSG00000203818	chr1	149400043	149402042	HIST2H3PS2	NA	0.204795	0.385315	-0.18052	-0.966758	4.26276e-08	6.91972e-06	1156	3	0	0	13.3968	12.2121	21	21.6667
ENSG00000212544	chr1	149513757	149515756	RNVU1-19	101954277	0.119231	0.171108	-0.0518776	-0.527958	0.00124055	0.0153748	8164	3	0	0	13.1429	13.5152	20.6667	22
ENSG00000233368	chr1	149576797	149578796	NA	NA	0.0473792	0.0480445	-0.000665302	-0.0166316	0.650319	0.678304	29108	1	0	0	9.38095	8.54545	20	21
ENSG00000232151	chr1	149604140	149606139	NA	NA	0.181577	0.163116	0.018461	0.146185	0.0962659	0.200091	16097	1	0	0	14.9524	14	21	22
ENSG00000202496	chr1	149604417	149606416	RNVU1-20	101954268	0.181577	0.163116	0.018461	0.146185	0.0962659	0.200091	16097	1	0	0	14.9524	14	21	22
ENSG00000239903	chr1	149645285	149647284	NA	NA	0.92665	0.889427	0.0372232	0.0591955	0.000532705	0.00848283	22309	2	0	0	14.8095	13.5455	21	22
ENSG00000234232	chr1	149718863	149720862	NA	NA	0.401067	0.582561	-0.181494	-0.725111	0.000180621	0.00397112	1355	4	0	0	10.75	11	20.25	20.75
ENSG00000252925	chr1	149671369	149673368	RNU1-68P	NA	0.365899	0.55626	-0.190362	-0.681548	7.13752e-08	1.04487e-05	1534	5	0	0	11.6762	10.9273	20.2	21.4
ENSG00000223759	chr1	149671497	149673496	NA	NA	0.365899	0.55626	-0.190362	-0.681548	7.13752e-08	1.04487e-05	1534	5	0	0	11.6762	10.9273	20.2	21.4
ENSG00000203815	chr1	149674478	149676477	FAM231D	644634;100996721	0.625877	0.640168	-0.0142905	-0.0320638	0.403481	0.459888	25944	1	0	0	11.7143	11.9091	20	22
ENSG00000150337	chr1	149752727	149754726	FCGR1A	2209;2210	0.837613	0.67691	0.160703	0.303285	0.00149316	0.0175007	5290	1	0	0	14.9048	13.0455	21	22
ENSG00000203814	chr1	149783429	149785428	HIST2H2BF	440689	0.236234	0.338536	-0.102303	-0.589226	0.00193273	0.0207376	3656	6	0	0	13.881	13.4848	21	21.5
ENSG00000242663	chr1	149782813	149784812	NA	NA	0.229367	0.335622	-0.106255	-0.665286	0.00100285	0.0132389	3452	4	0	0	14.2262	13.5795	21	21.5
ENSG00000233030	chr1	149764077	149766076	NA	NA	0.0940209	0.0981237	-0.00410279	-0.0101032	0.305084	0.37798	28146	6	0	0	13.3095	13.1515	20.8333	21.8333
ENSG00000183598	chr1	149784737	149786736	HIST2H3D	126961;333932;653604	0.197953	0.310152	-0.112199	-0.716849	0.00137518	0.0165708	3153	3	0	0	12.8889	13.3939	21	21
ENSG00000183558	chr1	149813979	149815978	HIST2H2AA3	8337;723790	0.0828952	0.0598794	0.0230158	0.316474	0.00645605	0.0457274	14305	4	0	0	13.4762	13.0114	20.5	22
ENSG00000220323	chr1	149813108	149815107	HIST2H2BD	NA	0.118441	0.079411	0.0390304	0.482203	0.000627398	0.00951912	10292	2	0	0	12.8333	12.1818	20.5	22
ENSG00000261716	chr1	149820092	149822091	NA	NA	0.156802	0.12025	0.0365513	0.391226	0.00200238	0.0211548	10827	3	0	0	13.6508	12.3485	21	21
ENSG00000272993	chr1	149815883	149817882	NA	NA	0.775071	0.696251	0.07882	0.152642	0.504787	0.547842	27247	1	0	0	15.7143	14.6818	21	22
ENSG00000203819	chr1	149821840	149823839	HIST2H2BC	337873	0.126827	0.0847184	0.0421081	0.501006	0.000484694	0.0079387	9716	2	0	0	12.8095	12	21	20.5
ENSG00000203812	chr1	149821143	149823142	HIST2H2AA4	8337;723790	0.156802	0.12025	0.0365513	0.391226	0.00200238	0.0211548	10827	3	0	0	13.6508	12.3485	21	21
ENSG00000184678	chr1	149857733	149859732	HIST2H2BE	8349	0.0451515	0.035594	0.0095575	0.276552	0.0184065	0.0853561	21460	15	0	0	13.7778	13.5606	20.6667	21.8667
ENSG00000184260	chr1	149857025	149859024	HIST2H2AC	8338	0.0513011	0.0418917	0.00940945	0.244806	0.0252265	0.10123	21594	14	0	0	13.0544	13.1364	20.6429	21.7857
ENSG00000184270	chr1	149858967	149860966	HIST2H2AB	317772	0.0899267	0.0877169	0.00220976	0.243998	0.0296328	0.109712	27948	7	0	0	14.2585	13.5974	20.7143	22
ENSG00000178096	chr1	149857940	149859939	BOLA1	51027	0.0451515	0.035594	0.0095575	0.276552	0.0184065	0.0853561	21460	15	0	0	13.7778	13.5606	20.6667	21.8667
ENSG00000159164	chr1	149888935	149890934	SV2A	9900	0.355769	0.392619	-0.0368503	-0.206658	0.00141046	0.01682	10763	7	0	0	13.5782	13.1104	21	21.4286
ENSG00000143368	chr1	149899737	149901736	SF3B4	10262	0.486918	0.479558	0.00735992	0.000727645	0.669146	0.695365	29474	2	0	0	15.2143	14.8864	21	22
ENSG00000014914	chr1	149908292	149910291	MTMR11	10903	0.190649	0.13891	0.0517394	0.384514	0.0256851	0.102211	8178	4	0	0	15.5	14.8182	21	22
ENSG00000163113	chr1	149982126	149984125	OTUD7B	56957	0.23738	0.227885	0.00949527	0.221279	0.0131045	0.0703291	21515	11	0	0	13.1255	13.0248	20.9091	21.8182
ENSG00000136631	chr1	150037869	150039868	VPS45	11311	0.103268	0.0909111	0.0123568	0.165007	0.127399	0.231167	19414	9	0	0	12.0317	11.4949	20.6667	21.3333
ENSG00000023902	chr1	150119873	150121872	PLEKHO1	51177	0.219046	0.190166	0.0288801	0.219446	0.0425324	0.133051	12585	3	0	0	15.1587	13.9091	21	22
ENSG00000266187	chr1	150182430	150184429	RN7SL480P	NA	0.928031	0.941319	-0.0132885	-0.0202943	0.0226229	0.0955824	26822	1	0	0	14.8095	14.7273	21	22
ENSG00000143401	chr1	150208005	150210004	ANP32E	81611	0.0749986	0.0711551	0.00384353	0.174213	0.0610019	0.159768	26542	11	0	0	12.7013	12.4793	21	21.7273
ENSG00000222222	chr1	150207815	150209814	RNU2-17P	NA	0.0749986	0.0711551	0.00384353	0.174213	0.0610019	0.159768	26542	11	0	0	12.7013	12.4793	21	21.7273
ENSG00000271845	chr1	150229182	150231181	NA	NA	0.447446	0.476564	-0.0291182	-0.108544	0.75653	0.775705	28840	5	0	0	12.8286	12.0545	20.4	22
ENSG00000118298	chr1	150228054	150230053	CA14	23632	0.443108	0.468465	-0.0253575	-0.117025	0.709108	0.731852	28652	4	0	0	13.4405	12.6591	21	22
ENSG00000117362	chr1	150241481	150243480	APH1A	51107	0.115942	0.115168	0.000774912	0.208107	0.00998471	0.0604403	29024	9	0	0	12.9153	13.0253	20.6667	21.6667
ENSG00000118292	chr1	150239100	150241099	C1orf54	79630	0.107192	0.0971868	0.0100049	0.128743	0.163874	0.262552	21091	1	0	0	13	14.9545	21	22
ENSG00000159208	chr1	150253453	150255452	C1orf51	148523	0.0703506	0.0638699	0.00648078	0.116636	0.0181377	0.0846779	24202	8	0	0	12.8929	12.1648	20.75	21.625
ENSG00000187145	chr1	150264789	150266788	MRPS21	54460	0.267721	0.246863	0.0208572	0.29931	0.00142533	0.0169135	15032	13	0	0	13.044	12.972	20.6154	21.5385
ENSG00000117360	chr1	150292425	150294424	PRPF3	9129	0.370678	0.338565	0.0321126	0.266513	0.000675598	0.00998906	11806	8	0	0	12.994	12.6364	20.875	21.875
ENSG00000163125	chr1	150334067	150336066	RPRD2	23248	0.571696	0.527357	0.0443385	0.114383	0.625062	0.65545	28200	1	0	0	10.2857	11	20	21
ENSG00000143374	chr1	150458387	150460386	TARS2	80222;102465529	0.0928005	0.079242	0.0135585	0.284072	0.0111321	0.0642209	18692	6	0	0	13.4444	13.3788	20.6667	21.8333
ENSG00000143369	chr1	150479038	150481037	ECM1	1893	0.855428	0.754584	0.100843	0.190722	0.0189345	0.0866869	10166	5	0	0	14.0667	14.2364	20.8	21.6
ENSG00000228126	chr1	150486733	150488732	LINC00568	100874054	0.125881	0.111436	0.0144453	0.135409	0.0261146	0.10311	18152	4	0	0	11.7857	11.7159	20.5	21.25
ENSG00000237781	chr1	150529701	150531700	NA	NA	0.872334	0.852062	0.0202719	0.035888	0.0357319	0.121451	24839	5	0	0	13.2667	13.3636	21	22
ENSG00000143382	chr1	150520384	150522383	ADAMTSL4	54507	0.156853	0.136847	0.0200054	0.255676	0.00467201	0.037269	15408	11	0	0	12.9481	13.0496	20.9091	21.9091
ENSG00000225996	chr1	150520397	150522396	NA	NA	0.156853	0.136847	0.0200054	0.255676	0.00467201	0.037269	15408	11	0	0	12.9481	13.0496	20.9091	21.9091
ENSG00000203804	chr1	150533470	150535469	ADAMTSL4-AS1	NA	0.0538074	0.0482402	0.00556721	0.13907	0.270688	0.349792	25049	7	0	0	12.3878	12.5065	20.4286	21.1429
ENSG00000143384	chr1	150551567	150553566	MCL1	4170	0.113182	0.0996913	0.0134908	0.141056	0.0374852	0.124372	18726	11	0	0	11.9351	12.1653	20.7273	21.9091
ENSG00000143420	chr1	150601589	150603588	ENSA	2029	0.111438	0.0975157	0.0139224	0.182648	0.048613	0.14257	18479	14	0	0	13.102	12.9416	20.5	21.5
ENSG00000143457	chr1	150669131	150671130	GOLPH3L	55204	0.104632	0.0799724	0.0246592	0.304018	0.00893177	0.0564	13764	5	0	0	12.8286	13.1545	21	21.6
ENSG00000143452	chr1	150692865	150694864	HORMAD1	84072	0.891325	0.869081	0.0222439	0.0429581	0.031009	0.112373	24073	7	0	0	12.7755	12.5584	20.8571	21.8571
ENSG00000163131	chr1	150737934	150739933	CTSS	1520	0.808963	0.886314	-0.0773502	-0.130205	0.00127082	0.0156516	15048	1	0	0	12.4286	11.4091	21	21
ENSG00000143387	chr1	150780300	150782299	CTSK	1513	0.810256	0.855814	-0.0455576	-0.0886364	0.0311987	0.112745	19236	5	0	0	13.781	13.2909	20.6	22
ENSG00000143437	chr1	150848745	150850744	ARNT	405	0.170865	0.155596	0.0152696	0.227029	0.0376221	0.124565	17710	8	0	0	12.7321	12.4375	20.625	21.625
ENSG00000200175	chr1	150784675	150786674	RNU6-1309P	NA	0.156083	0.138456	0.0176277	0.161875	0.153454	0.253465	17903	1	0	0	13.4286	12.1364	21	22
ENSG00000143379	chr1	150897239	150899238	SETDB1	9869	0.154176	0.129545	0.024631	0.229477	0.047404	0.140794	13771	8	0	0	12.494	12.0682	20.75	21.25
ENSG00000143418	chr1	150946980	150948979	CERS2	29956	0.367574	0.402178	-0.0346042	0.00941068	0.00438526	0.0358519	28241	9	0	0	13.2381	12.6061	20.8889	21.8889
ENSG00000259357	chr1	150936236	150938235	NA	NA	0.894881	0.854361	0.0405197	0.0660936	0.151393	0.251989	21567	1	0	0	12.381	12	21	21
ENSG00000231073	chr1	150944099	150946098	NA	NA	0.331053	0.300831	0.0302221	0.0407351	0.539884	0.578858	27580	3	0	0	14.4921	15.2424	20.6667	22
ENSG00000143412	chr1	150952993	150954992	ANXA9	8416	0.63984	0.431053	0.208786	0.6227	0.00016697	0.00373768	1785	5	0	0	12.0381	13.1909	20.6	22
ENSG00000143409	chr1	150980352	150982351	FAM63A	55793	0.11169	0.105053	0.00663753	0.0280469	0.0997283	0.204007	25802	11	0	0	13.619	13.1281	21	21.9091
ENSG00000143363	chr1	150979396	150981395	PRUNE	58497	0.202661	0.195838	0.00682296	0.0469247	0.0937887	0.197439	23890	12	0	0	13.4762	13.0947	21	21.9167
ENSG00000163141	chr1	151007546	151009545	BNIPL	149428	0.783358	0.807239	-0.0238811	-0.0515553	0.0753604	0.176555	23130	3	0	0	13.1746	13.4394	20.6667	22
ENSG00000143443	chr1	151018716	151020715	C1orf56	54964	0.339231	0.348798	-0.00956757	0.088324	0.0475745	0.141049	21454	10	0	0	13.5286	13.3591	20.9	21.8
ENSG00000197622	chr1	151042302	151044301	CDC42SE1	56882	0.0750312	0.0612081	0.0138231	0.243508	0.0292098	0.108915	18536	8	0	0	13.3036	13.0739	20.875	22
ENSG00000213190	chr1	151028734	151030733	MLLT11	10962	0.238219	0.142132	0.0960872	0.70629	0.000145596	0.00340619	4021	1	0	0	15.2857	16.2727	21	22
ENSG00000143458	chr1	151041554	151043553	GABPB2	126626	0.0531237	0.0439729	0.00915079	0.233541	0.0422882	0.132671	21806	7	0	0	13.5918	13.2792	21	22
ENSG00000261168	chr1	151103587	151105586	NA	NA	0.489598	0.724942	-0.235343	-0.577574	4.05947e-06	0.000226495	1992	5	0	0	12.4857	12.8182	20.8	21.4
ENSG00000143434	chr1	151118605	151120604	SEMA6C	10500	0.0933087	0.0727634	0.0205453	0.282098	0.00373453	0.0321871	15160	10	0	0	13.0476	12.9636	20.9	21.6
ENSG00000163154	chr1	151127605	151129604	TNFAIP8L2	79626	0.469492	0.397098	0.0723945	0.201271	0.0224651	0.0952424	9501	5	0	0	13.7238	13.2909	21	21.8
ENSG00000163156	chr1	151127640	151129639	SCNM1	79005;100534012	0.469492	0.397098	0.0723945	0.201271	0.0224651	0.0952424	9501	5	0	0	13.7238	13.2909	21	21.8
ENSG00000163155	chr1	151137925	151139924	LYSMD1	388695	0.202414	0.179835	0.0225794	0.215055	0.0226597	0.0956545	14433	16	0	0	12.5982	12.8097	20.625	21.9375
ENSG00000163157	chr1	151148261	151150260	TMOD4	29765	0.796175	0.772046	0.0241286	0.0779429	0.0771698	0.178713	20349	7	0	0	14.5578	13.6623	20.7143	21.8571
ENSG00000143398	chr1	151168925	151170924	PIP5K1A	8394	0.0709988	0.0581558	0.0128431	0.244463	0.0217909	0.0938372	19108	7	0	0	11.3061	11.9286	20.4286	21.2857
ENSG00000159352	chr1	151225679	151227678	PSMD4	5710	0.112407	0.0817828	0.0306247	0.393274	0.00114242	0.0145177	12129	6	0	0	12.5476	13.25	20.8333	22
ENSG00000232671	chr1	151253906	151255905	NA	NA	0.0834889	0.0707994	0.0126895	0.202862	0.0305931	0.111488	19203	11	0	0	12.6623	12.4959	20.7273	21.2727
ENSG00000143373	chr1	151252594	151254593	ZNF687	57592	0.181741	0.174414	0.00732742	0.164632	0.036764	0.123303	23446	5	0	0	13.7048	13.4818	21	21.8
ENSG00000143393	chr1	151299692	151301691	PI4KB	5298	0.138347	0.106141	0.0322062	0.322792	0.0103761	0.0618488	11771	7	0	0	12.9524	12.7922	21	21.5714
ENSG00000273481	chr1	151298925	151300924	NA	NA	0.121457	0.101168	0.0202897	0.184662	0.0170128	0.0816432	15257	9	0	0	13.3651	13.1414	21	21.6667
ENSG00000143390	chr1	151319334	151321333	RFX5	5993	0.188987	0.176939	0.0120476	0.171857	0.0594071	0.157933	19614	8	0	0	13.875	13.4602	21	21.875
ENSG00000237976	chr1	151317943	151319942	NA	101927886	0.202431	0.196998	0.00543294	0.150043	0.108665	0.212818	25168	6	0	0	13.6508	13.8106	21	21.8333
ENSG00000143416	chr1	151344710	151346709	SELENBP1	8991	0.530569	0.521776	0.0087924	0.0748747	0.527771	0.568157	27469	5	0	0	13.4381	13.4545	21	21.8
ENSG00000159377	chr1	151370510	151372509	PSMB4	5692	0.224036	0.185194	0.0388422	0.198001	0.0711478	0.171911	12236	7	0	0	12.8163	13.3571	21	22
ENSG00000143442	chr1	151431442	151433441	POGZ	23126	0.382538	0.36279	0.0197484	0.147792	0.0953414	0.199307	15518	8	0	0	11.9881	12.0568	20.625	21.75
ENSG00000143375	chr1	151481486	151483485	CGN	57530	0.0617462	0.0486269	0.0131192	0.291338	0.505371	0.548435	27249	1	0	0	13.381	11.8636	21	22
ENSG00000143367	chr1	151511281	151513280	TUFT1	7286	0.136631	0.135282	0.00134926	0.102731	0.186649	0.281875	28615	9	0	0	13.254	13.3283	20.8889	21.8889
ENSG00000232536	chr1	151511492	151513491	NA	NA	0.0676181	0.0601902	0.00742788	0.135464	0.218043	0.306685	23361	10	0	0	13.5524	13.7273	20.9	21.9
ENSG00000207606	chr1	151516772	151518771	MIR554	693139	0.842771	0.807757	0.0350148	0.060267	0.347888	0.413198	24897	2	0	0	14.7857	15.2273	21	22
ENSG00000250734	chr1	151585340	151587339	NA	NA	0.612126	0.57224	0.0398863	0.154079	0.00152769	0.0177786	12932	2	0	0	13.6429	13.4091	20.5	22
ENSG00000143376	chr1	151583041	151585040	SNX27	81609	0.119758	0.107518	0.0122393	0.165084	0.0176174	0.0832741	19497	12	0	0	11.7103	11.5985	20.5833	21.75
ENSG00000159409	chr1	151688791	151690790	CELF3	11189	0.256	0.209447	0.0465527	0.2433	0.0110723	0.0640992	8950	6	0	0	14.1825	13.7727	20.6667	22
ENSG00000143436	chr1	151735541	151737540	MRPL9	65005	0.234092	0.19117	0.0429217	0.222578	0.00962592	0.0589578	9568	10	0	0	12.7333	12.35	20.9	21.7
ENSG00000143450	chr1	151733945	151735944	OAZ3	51686	0.464574	0.438682	0.0258914	0.0620449	0.0801956	0.181805	22002	5	0	0	12.581	12.5182	21	21.8
ENSG00000249602	chr1	151741478	151743477	NA	NA	0.765236	0.720946	0.0442907	0.0929004	0.0235301	0.0974112	18759	2	0	0	12.6429	11.9773	21	21
ENSG00000232937	chr1	151736685	151738684	NA	NA	0.70396	0.692357	0.0116023	0.0840685	0.00942014	0.0581066	19955	6	0	0	13.7063	13.6212	21	21.8333
ENSG00000268288	chr1	151738977	151740976	NA	NA	0.766758	0.778434	-0.0116768	-0.0206004	0.311108	0.382718	26776	3	0	0	14.6032	13.3939	21	22
ENSG00000182134	chr1	151763393	151765392	TDRKH	11022	0.0754823	0.0689319	0.0065504	0.0919797	0.0626961	0.162082	24135	5	0	0	13.0952	12.7727	21	21.8
ENSG00000203288	chr1	151761780	151763779	NA	101927929	0.166077	0.152689	0.0133885	0.206928	0.0317151	0.113692	18796	7	0	0	12.966	13.0325	21	21.8571
ENSG00000213171	chr1	151778131	151780130	LINGO4	339398	0.505102	0.441781	0.0633215	0.213372	0.00264604	0.0255405	8793	4	0	0	13.9286	13.4886	20.75	22
ENSG00000143365	chr1	151803849	151805848	RORC	6097	0.387976	0.454707	-0.0667318	-0.176191	0.0557963	0.153047	11148	4	0	0	13.2857	12.625	21	21.75
ENSG00000225556	chr1	151812534	151814533	C2CD4D	100191040	0.439304	0.40999	0.029314	-0.102109	0.20566	0.296778	20492	2	0	0	14.0238	13.9773	21	22
ENSG00000201134	chr1	151813814	151815813	NA	NA	0.882078	0.871383	0.0106952	0.0174011	0.54337	0.581836	27616	1	0	0	13.619	13.5	21	22
ENSG00000234614	chr1	151812853	151814852	NA	NA	0.847524	0.802456	0.0450674	0.0819247	0.192598	0.286674	19926	2	0	0	14.1429	13.2727	21	22
ENSG00000196407	chr1	151825674	151827673	THEM5	284486	0.703644	0.684453	0.0191905	0.0531663	0.0276371	0.106138	22981	8	0	0	13.7202	12.7841	20.5	21.625
ENSG00000159445	chr1	151881785	151883784	THEM4	117145	0.0887948	0.078067	0.0107278	0.213625	0.0800126	0.181627	20566	10	0	0	12.9476	13.2818	20.9	21.8
ENSG00000197747	chr1	151966367	151968366	S100A10	6281	0.369926	0.359951	0.00997466	0.0965961	0.0484527	0.142422	21112	6	0	0	13.3889	12.9773	20.8333	21.8333
ENSG00000229021	chr1	151965507	151967506	NBPF18P	441908	0.283319	0.247212	0.0361067	0.249855	0.0297334	0.109928	10927	7	0	0	12.4422	12.0325	20.5714	21.5714
ENSG00000163191	chr1	152019884	152021883	S100A11	6282	0.0614799	0.131836	-0.070356	-0.988613	0.119796	0.224009	15814	1	0	0	12.2381	13.6818	21	22
ENSG00000182898	chr1	152061041	152063040	TCHHL1	126637	0.705678	0.506406	0.199272	0.470805	0.00697845	0.0482526	4276	1	0	0	14.0952	13.4545	21	22
ENSG00000159450	chr1	152086057	152088056	TCHH	7062	0.55419	0.499066	0.0551244	0.167427	0.163547	0.262227	18443	4	0	0	13.8929	13.4545	21	22
ENSG00000215853	chr1	152131205	152133204	RPTN	126638	0.741283	0.622575	0.118708	0.247408	0.0310013	0.112359	8159	2	0	0	13.9762	13.8636	21	22
ENSG00000197915	chr1	152196170	152198169	HRNR	388697	0.758905	0.727789	0.0311167	0.0562579	0.317332	0.38757	24212	3	0	0	13.6349	13.1212	21	21.3333
ENSG00000143631	chr1	152297180	152299179	FLG	2312	0.90309	0.726852	0.176238	0.314184	0.0225	0.095281	6983	3	0	0	13.3651	12.9394	20.6667	22
ENSG00000143520	chr1	152331983	152333982	FLG2	388698	0.719263	0.588321	0.130942	0.316072	0.0311243	0.112607	8173	2	0	0	14.2381	13.8636	21	22
ENSG00000143536	chr1	152386240	152388239	CRNN	49860	0.839191	0.715231	0.12396	0.233698	0.0260212	0.102981	7714	2	0	0	13.5	13.5909	21	22
ENSG00000186207	chr1	152481820	152483819	LCE5A	254910	0.699221	0.643734	0.0554862	0.0730847	0.277931	0.355942	23090	3	0	0	14.9524	14.0758	21	22
ENSG00000169509	chr1	152485478	152487477	CRCT1	54544	0.734784	0.646245	0.0885394	0.175147	0.0498737	0.144194	11216	3	0	0	13.0952	13.0152	21	22
ENSG00000185966	chr1	152538749	152540748	LCE3E	353145	0.434686	0.336332	0.0983539	0.362801	0.0327474	0.115662	8371	2	0	0	12.9524	12.6364	20	22
ENSG00000163202	chr1	152552481	152554480	LCE3D	84648	0.522655	0.428053	0.0946027	0.267436	0.0521382	0.147623	10444	2	0	0	12.3571	12.7045	20	22
ENSG00000185962	chr1	152595080	152597079	LCE3A	353142	0.361159	0.464821	-0.103662	-0.530324	0.000769827	0.0109801	3585	9	0	0	13.7619	13.2424	20.6667	21.7778
ENSG00000187223	chr1	152634372	152636371	LCE2D	353141	0.517006	0.417016	0.0999907	0.304912	0.0284565	0.107676	7815	2	0	0	14.5714	14.4773	21	22
ENSG00000187180	chr1	152646271	152648270	LCE2C	353140	0.408246	0.338524	0.0697223	0.149024	0.0221142	0.0946057	13326	3	0	0	15.381	14.1061	20.6667	22
ENSG00000159455	chr1	152646271	152648270	LCE2B	26239	0.408246	0.338524	0.0697223	0.149024	0.0221142	0.0946057	13326	3	0	0	15.381	14.1061	20.6667	22
ENSG00000187173	chr1	152669340	152671339	LCE2A	353139	0.394563	0.318625	0.0759387	0.290751	0.0115121	0.0654189	5623	4	0	0	12.6548	13.0114	20.75	21.75
ENSG00000187170	chr1	152679136	152681135	LCE4A	199834	0.672797	0.57265	0.100148	0.222631	0.112524	0.21693	15338	2	0	0	14	13.6136	21	22
ENSG00000198854	chr1	152690498	152692497	C1orf68	100129271	0.838625	0.638964	0.199661	0.388062	0.0126139	0.0690368	5403	2	0	0	12.4762	14.1136	21	22
ENSG00000203786	chr1	152729006	152731005	KPRP	448834	0.490558	0.408403	0.0821556	0.245357	0.0954719	0.199463	14154	6	0	0	14.0952	13.9924	20.8333	22
ENSG00000240386	chr1	152747348	152749347	LCE1F	353137	0.534118	0.449034	0.0850835	0.256455	0.0363034	0.122339	8775	5	0	0	14.6667	15.1455	21	22
ENSG00000186226	chr1	152757190	152759189	LCE1E	353135	0.463146	0.432547	0.0305992	0.107761	0.351078	0.415739	24971	4	0	0	12.9881	12.5568	21	22
ENSG00000172155	chr1	152767727	152769726	LCE1D	353134	0.58271	0.541175	0.0415355	0.105682	0.568808	0.604565	27822	2	0	0	15.5238	15.25	21	22
ENSG00000197084	chr1	152778608	152780607	LCE1C	353133	0.296571	0.148246	0.148325	0.954049	9.61691e-06	0.000429579	1844	1	0	0	16.4762	15.4545	21	22
ENSG00000196734	chr1	152782947	152784946	LCE1B	353132	0.671109	0.558803	0.112306	0.262961	0.088901	0.191904	13699	5	0	0	13.7048	12.8636	21	21.8
ENSG00000186844	chr1	152798449	152800448	LCE1A	353131	0.621332	0.497039	0.124293	0.321015	0.0368735	0.123485	8830	4	0	0	13.9762	13.4886	21	21.5
ENSG00000235942	chr1	152813844	152815843	LCE6A	448835	0.686769	0.609464	0.0773056	0.164628	0.090406	0.193705	13801	5	0	0	12.5524	13.6273	20.6	22
ENSG00000163206	chr1	152849293	152851292	SMCP	4184	0.640668	0.643316	-0.00264824	-0.208228	0.121095	0.225342	27595	4	0	0	12.6786	12.3977	20.75	22
ENSG00000163207	chr1	152879521	152881520	IVL	3713	0.69562	0.717728	-0.0221081	-0.0478028	0.164476	0.263102	23529	3	0	0	14.127	13.1667	20.6667	21.3333
ENSG00000184148	chr1	152941642	152943641	SPRR4	163778	0.843359	0.765908	0.077451	0.144568	0.0689116	0.169377	13721	8	0	0	14.4881	13.4034	20.625	22
ENSG00000169474	chr1	152955057	152957056	SPRR1A	6698	0.690454	0.58244	0.108014	0.261453	0.0183355	0.0851624	6555	5	0	0	13.3714	12.6545	20.8	22
ENSG00000163209	chr1	152972723	152974722	SPRR3	6707	0.808565	0.701955	0.10661	0.214882	0.00740611	0.0502769	8704	4	0	0	14.0952	14.4773	20.5	22
ENSG00000169469	chr1	153002178	153004177	SPRR1B	6699	0.933049	0.814791	0.118258	0.193304	0.00125025	0.0154497	9994	1	0	0	15.2381	15.3182	21	22
ENSG00000163216	chr1	153013908	153015907	SPRR2D	6703	0.611454	0.541603	0.0698509	0.152654	0.167819	0.26581	18668	4	0	0	12.7857	12.6818	20.5	22
ENSG00000241794	chr1	153029514	153031513	SPRR2A	6700	0.772744	0.687901	0.0848426	0.140355	0.00402256	0.0337833	14084	5	0	0	13.6095	13.7455	21	22
ENSG00000196805	chr1	153113428	153115427	SPRR2B	6701	0.715382	0.635514	0.0798675	0.167505	0.0427134	0.13332	11798	4	0	0	14.2381	13.5909	20.75	22
ENSG00000244094	chr1	153085492	153087491	SPRR2F	6705	0.568182	0.477667	0.0905149	0.198208	0.0116342	0.0658159	9682	3	0	0	13.9683	14.7576	21	22
ENSG00000229035	chr1	153112686	153114685	SPRR2C	NA	0.636898	0.566533	0.0703652	0.208078	0.0257026	0.102267	9088	4	0	0	12.4643	12.2841	20.25	21.5
ENSG00000159516	chr1	153122846	153124845	SPRR2G	6706	0.794265	0.644869	0.149396	0.301264	0.0739177	0.174802	12504	2	0	0	14.7143	13.7727	21	22
ENSG00000203784	chr1	153174419	153176418	LELP1	149018	0.632123	0.499551	0.132572	0.39123	0.00310818	0.0283504	3632	6	0	0	14.1349	13.4848	21	21.8333
ENSG00000203782	chr1	153230676	153232675	LOR	4014	0.825104	0.776629	0.0484751	0.0861176	0.281975	0.35913	23218	6	0	0	13.7143	13.9091	20.8333	22
ENSG00000159527	chr1	153282695	153284694	PGLYRP3	114771	0.803054	0.683976	0.119078	0.227335	0.0417618	0.131783	9371	6	0	0	14.0476	13.7121	20.6667	21.6667
ENSG00000163218	chr1	153320817	153322816	PGLYRP4	57115	0.427532	0.344077	0.0834551	0.319397	0.0222856	0.0948986	6943	4	0	0	14.7738	13.9773	20.75	21.75
ENSG00000163220	chr1	153328830	153330829	S100A9	6280	0.661539	0.621576	0.0399634	0.113121	0.0719715	0.172988	16734	13	0	0	13.5092	13.2378	20.7692	21.7692
ENSG00000163221	chr1	153347626	153349625	S100A12	6283	0.778051	0.650584	0.127466	0.227011	0.0120246	0.067154	8001	4	0	0	11.869	12.1818	20	21.25
ENSG00000237008	chr1	153352776	153354775	NA	NA	0.728885	0.659375	0.0695095	0.140289	0.0463669	0.13927	14091	3	0	0	14.127	15.1515	21	21.6667
ENSG00000143546	chr1	153363165	153365164	S100A8	6279	0.548443	0.349647	0.198796	0.691199	6.42878e-06	0.000316842	1494	4	0	0	13.9167	13.6023	20.75	21.75
ENSG00000184330	chr1	153387500	153389499	S100A7A	338324	0.669159	0.579126	0.0900329	0.206267	0.00110728	0.0141502	9203	3	0	0	13.127	13.0303	20.6667	21.6667
ENSG00000197364	chr1	153411926	153413925	S100A7L2	645922	0.594169	0.344046	0.250123	0.771016	4.23308e-05	0.00137054	1198	1	0	0	13.6667	13.0909	21	22
ENSG00000238279	chr1	153504579	153506578	NA	NA	0.152997	0.158658	-0.00566072	-0.0851489	0.3476	0.412984	24958	2	0	0	11.9286	12.9318	21	21.5
ENSG00000197956	chr1	153508221	153510220	S100A6	6277	0.246504	0.195318	0.0511854	0.344751	0.0115683	0.0656343	8241	13	0	0	12.348	12.465	20.8462	21.7692
ENSG00000196420	chr1	153513742	153515741	S100A5	6276	0.687301	0.737682	-0.0503806	-0.132416	0.0140635	0.0731454	14848	9	0	0	13.4815	13.0859	20.8889	21.6667
ENSG00000196154	chr1	153522113	153524112	S100A4	6275	0.815016	0.762955	0.052061	0.0942935	0.153427	0.253436	18612	3	0	0	15.2063	16.0303	21	22
ENSG00000188015	chr1	153521349	153523348	S100A3	6274	0.694604	0.596175	0.0984299	0.25317	0.0261591	0.103158	7498	6	0	0	13.7698	14.8636	20.8333	21.8333
ENSG00000196754	chr1	153539867	153541866	S100A2	6273	0.469788	0.234025	0.235763	0.994644	8.05869e-08	1.14569e-05	679	2	0	0	14.4286	16.0455	21	22
ENSG00000188643	chr1	153585122	153587121	S100A16	140576	0.827004	0.794737	0.0322661	0.0519432	0.0141601	0.0734227	23096	4	0	0	14.1667	13.8977	20.75	21.75
ENSG00000189334	chr1	153588963	153590962	S100A14	57402	0.64829	0.660979	-0.0126887	-0.0398303	0.118547	0.222858	24405	4	0	0	14.7857	14.6364	21	22
ENSG00000189171	chr1	153606069	153608068	S100A13	6284	0.150318	0.124548	0.0257706	0.234663	0.0314747	0.113297	13450	12	0	0	12.4167	12.3258	20.5	21.8333
ENSG00000271853	chr1	153606317	153608316	NA	NA	0.108144	0.0911676	0.0169769	0.227344	0.0296702	0.109782	16822	11	0	0	12.2597	12.2025	20.4545	21.8182
ENSG00000160678	chr1	153598902	153600901	S100A1	6271	0.266584	0.281637	-0.0150524	-0.209394	0.354198	0.418224	25044	11	0	0	13.9091	13.686	20.8182	22
ENSG00000272030	chr1	153606374	153608373	NA	NA	0.136291	0.114303	0.0219878	0.224264	0.0383395	0.125714	14638	11	0	0	12.8658	12.5992	20.6364	21.8182
ENSG00000160679	chr1	153605025	153607024	CHTOP	26097	0.272784	0.237443	0.0353409	0.236893	0.0317262	0.113716	11069	11	0	0	12.0519	12.3802	20.4545	21.8182
ENSG00000143553	chr1	153629630	153631629	SNAPIN	23557	0.205033	0.176909	0.0281247	0.121843	0.0163922	0.0797454	15832	8	0	0	11.7202	11.642	19.5	21.25
ENSG00000143621	chr1	153643025	153645024	ILF2	3608	0.0548529	0.0446816	0.0101712	0.245959	0.0295568	0.109609	20981	7	0	0	13.1088	12.8117	20.8571	21.7143
ENSG00000169418	chr1	153649613	153651612	NPR1	4881	0.112158	0.0899366	0.0222215	0.241178	0.00765488	0.0513526	14552	10	0	0	13.1619	13.4273	20.8	22
ENSG00000199565	chr1	153698330	153700329	NA	NA	0.0489422	0.0494473	-0.000505128	-0.023554	0.354066	0.418151	29218	2	0	0	11.8095	12.2273	20.5	21.5
ENSG00000143624	chr1	153699043	153701042	INTS3	65123	0.0740012	0.0638582	0.010143	0.138504	0.064101	0.163739	20995	9	0	0	11.7937	11.6414	20.8889	21.6667
ENSG00000143554	chr1	153745330	153747329	SLC27A3	11000	0.845974	0.788633	0.0573411	0.105014	0.039957	0.128599	17570	4	0	0	14.0357	13.5568	20.75	21.5
ENSG00000207039	chr1	153757798	153759797	NA	NA	0.437691	0.475976	-0.0382847	-0.118381	0.0423253	0.132722	16188	1	0	0	15.7619	15.2727	21	22
ENSG00000143614	chr1	153894952	153896951	GATAD2B	57459	0.145249	0.101347	0.0439021	0.268192	0.0221527	0.0946782	9405	12	0	0	13.119	12.3106	20.75	21.75
ENSG00000198837	chr1	153918673	153920672	DENND4B	9909	0.229024	0.206591	0.0224334	0.279635	0.0132999	0.0709146	14494	9	0	0	12.6032	12.6313	20.7778	22
ENSG00000160741	chr1	153930602	153932601	CRTC2	200186	0.141767	0.137336	0.00443118	0.105901	0.0723392	0.173269	26056	8	0	0	11.8274	11.7386	20.75	21.75
ENSG00000143570	chr1	153939689	153941688	SLC39A1	27173	0.0726091	0.0648845	0.00772458	0.104491	0.105516	0.209375	23078	11	0	0	12.7186	12.0207	21	21.9091
ENSG00000273026	chr1	153937492	153939491	NA	NA	0.826089	0.721832	0.104257	0.192144	0.000723446	0.010468	10080	1	0	0	11.6667	11.0909	21	22
ENSG00000143578	chr1	153938510	153940509	CREB3L4	148327	0.140996	0.125401	0.0155956	0.0845619	0.0834088	0.185645	19660	11	0	0	12.4632	11.8554	21	21.9091
ENSG00000143543	chr1	153949665	153951664	JTB	10899	0.34838	0.265683	0.082697	0.390886	7.91201e-05	0.0021846	4919	11	0	0	12.3593	12.8099	20.8182	21.6364
ENSG00000272654	chr1	153948719	153950718	NA	NA	0.0875746	0.0748085	0.0127661	0.199636	0.031993	0.114247	19153	7	0	0	12.2177	12.1818	20.7143	21.5714
ENSG00000143545	chr1	153958335	153960334	RAB13	5872	0.289691	0.246485	0.0432055	0.241802	0.00714794	0.0490535	9525	5	0	0	13.6857	13.8273	21	21.8
ENSG00000177954	chr1	153961735	153963734	RPS27	6232	0.315682	0.309352	0.00633045	0.105158	0.106231	0.209945	24353	10	0	0	14.0905	13.5	20.8	21.5
ENSG00000143552	chr1	154127093	154129092	NUP210L	91181	0.620051	0.733509	-0.113458	-0.280897	6.45448e-05	0.00186434	5922	8	0	0	13.5179	13.2443	20.875	21.875
ENSG00000143549	chr1	154166625	154168624	TPM3	7170	0.446385	0.483346	-0.0369603	-0.0926365	0.128255	0.231965	18795	3	0	0	13.1746	11.6515	21	21.6667
ENSG00000215938	chr1	154165720	154167719	MIR190B	100126346	0.459627	0.556558	-0.0969308	-0.247681	0.0185394	0.0856388	7117	6	0	0	12.7857	12.5227	20.5	21.6667
ENSG00000163263	chr1	154178310	154180309	C1orf189	388701	0.824265	0.727563	0.0967018	0.194246	0.00654075	0.0460625	9940	3	0	0	13.6032	13.4697	21	22
ENSG00000143612	chr1	154192605	154194604	C1orf43	25912	0.119794	0.0958255	0.0239687	0.276373	0.00682135	0.0475402	13978	11	0	0	11.8009	11.2355	20.6364	21.6364
ENSG00000143569	chr1	154191155	154193154	UBAP2L	9898	0.179447	0.205633	-0.0261864	0.100673	0.0243015	0.0991217	17998	9	0	0	13.3386	12.9697	20.7778	21.8889
ENSG00000143575	chr1	154243487	154245486	HAX1	10456	0.145431	0.136911	0.00851988	0.191041	0.0443152	0.136137	22370	11	0	0	11.9784	11.7025	20.8182	21.4545
ENSG00000143595	chr1	154292066	154294065	AQP10	89872	0.456594	0.432756	0.023839	0.0295251	0.0830051	0.185053	25624	5	0	0	14.2	13.1	20.8	22
ENSG00000143515	chr1	154296529	154298528	ATP8B2	57198	0.208365	0.162636	0.0457291	0.289613	0.00233099	0.0234469	9082	7	0	0	13.2313	13.4935	20.7143	22
ENSG00000237920	chr1	154351250	154353249	NA	NA	0.615064	0.637074	-0.0220104	-0.0499276	0.155905	0.255551	23290	1	0	0	12.8571	11.8182	21	21
ENSG00000226855	chr1	154351066	154353065	NA	NA	0.615064	0.637074	-0.0220104	-0.0499276	0.155905	0.255551	23290	1	0	0	12.8571	11.8182	21	21
ENSG00000228013	chr1	154378541	154380540	NA	101928101	0.689905	0.61516	0.074745	0.174269	0.0565485	0.153931	11261	2	0	0	13.3095	12.2273	20.5	22
ENSG00000160712	chr1	154376169	154378168	IL6R	3570	0.244622	0.249728	-0.00510625	0.0568019	0.0292603	0.108988	25468	14	0	0	12.4864	12.1201	20.7857	21.7143
ENSG00000169291	chr1	154474090	154476089	SHE	126669	0.196866	0.321214	-0.124347	-0.69601	0.0263851	0.10358	7531	11	0	0	12.8139	12.6074	20.7273	21.7273
ENSG00000273110	chr1	154450988	154452987	NA	126669	0.0437193	0.0374179	0.00630142	0.180009	0.369043	0.430772	25333	1	0	0	14.4762	14.4091	21	22
ENSG00000163239	chr1	154473195	154475194	TDRD10	126668	0.201319	0.313306	-0.111986	-0.694688	0.0390042	0.1269	9089	10	0	0	12.7095	12.3864	20.7	21.7
ENSG00000160714	chr1	154531005	154533004	UBE2Q1	55585	0.0565618	0.0596122	-0.00305037	-0.0388265	0.29097	0.366202	27219	6	0	0	11	11.5	20.6667	21.3333
ENSG00000160716	chr1	154538757	154540756	CHRNB2	1141	0.381933	0.35701	0.0249229	0.114377	0.002378	0.0237373	16591	6	0	0	14.1746	14.053	20.8333	21.3333
ENSG00000160710	chr1	154599976	154601975	ADAR	103	0.0911942	0.0694777	0.0217165	0.285351	0.0123224	0.0680951	14727	4	0	0	12.8095	11.8068	20.75	21.25
ENSG00000143603	chr1	154842257	154844256	KCNN3	3782	0.176566	0.182058	-0.00549171	-0.25588	0.182425	0.278095	25113	8	0	0	13.8929	13.6477	20.875	22
ENSG00000163344	chr1	154908968	154910967	PMVK	10654	0.0517789	0.0450232	0.00675569	0.0978412	0.147591	0.248901	23949	12	0	0	11.6587	11.322	20.4167	21.25
ENSG00000270361	chr1	154908346	154910345	NA	NA	0.0551726	0.0456338	0.00953884	0.148018	0.0662567	0.166379	21477	13	0	0	11.8681	11.5	20.4615	21.3077
ENSG00000163346	chr1	154928100	154930099	PBXIP1	57326	0.287563	0.306444	-0.0188802	0.0189496	0.0468828	0.140108	26990	8	0	0	13.3988	13.1591	21	22
ENSG00000271380	chr1	154932801	154934800	NA	NA	0.108023	0.0742654	0.0337574	0.307726	0.0034284	0.030254	11407	8	0	0	12.4762	11.4659	20.5	21.625
ENSG00000160691	chr1	154946372	154948371	SHC1	6464	0.0754615	0.0625608	0.0129007	0.151405	0.0965149	0.20034	19085	10	0	0	13.0571	12.7409	20.4	21.5
ENSG00000173207	chr1	154945629	154947628	CKS1B	1163	0.0573376	0.0502532	0.00708443	0.157641	0.16845	0.266377	23677	10	0	0	12.8095	12.4773	20.5	21.4
ENSG00000264349	chr1	154946669	154948668	MIR4258	100423020	0.0754615	0.0625608	0.0129007	0.151405	0.0965149	0.20034	19085	10	0	0	13.0571	12.7409	20.4	21.5
ENSG00000160688	chr1	154954314	154956313	FLAD1	80308	0.216777	0.20622	0.0105565	0.0607427	0.0947335	0.198638	22141	12	0	0	13.3929	13.3409	20.9167	21.9167
ENSG00000163352	chr1	154964562	154966561	LENEP	55891	0.751265	0.703455	0.0478099	0.106584	0.0574568	0.155165	17397	7	0	0	11.5442	12.2597	20.4286	21.7143
ENSG00000160685	chr1	154973627	154975626	ZBTB7B	51043	0.0752151	0.0696429	0.00557226	0.0935273	0.0894862	0.192577	25045	8	0	0	13.6726	13.5227	21	21.625
ENSG00000163354	chr1	155005758	155007757	DCST2	127579	0.822299	0.819154	0.00314525	0.00546267	0.482201	0.527746	28812	9	0	0	13.7884	13.202	21	21.7778
ENSG00000163357	chr1	155004800	155006799	DCST1	149095	0.866295	0.856853	0.00944107	0.0171248	0.158697	0.25806	27237	8	0	0	13.8333	13.2784	21	21.875
ENSG00000143537	chr1	155021542	155023541	ADAM15	8751	0.0642383	0.0557298	0.00850853	0.11967	0.10296	0.207117	22378	5	0	0	12.1905	11.7182	21	22
ENSG00000243364	chr1	155034707	155036706	EFNA4	1945	0.111887	0.0949348	0.0169526	0.234604	0.0086932	0.0553143	16840	13	0	0	12.663	12.4266	20.9231	21.7692
ENSG00000251246	chr1	155034724	155036723	NA	NA	0.111887	0.0949348	0.0169526	0.234604	0.0086932	0.0553143	16840	13	0	0	12.663	12.4266	20.9231	21.7692
ENSG00000143590	chr1	155034724	155036723	EFNA3	1944	0.111887	0.0949348	0.0169526	0.234604	0.0086932	0.0553143	16840	13	0	0	12.663	12.4266	20.9231	21.7692
ENSG00000169242	chr1	155098436	155100435	EFNA1	1942	0.0942108	0.0701153	0.0240955	0.213094	0.00108067	0.0139109	13941	11	0	0	12.4762	12.6777	20.8182	21.6364
ENSG00000169241	chr1	155106320	155108319	SLC50A1	55974	0.260539	0.19682	0.0637188	0.364193	0.0038192	0.0326576	6724	2	0	0	15.4048	14.2273	21	21.5
ENSG00000179085	chr1	155112572	155114571	DPM3	54344	0.100872	0.09105	0.00982225	0.219704	0.0293678	0.109167	21218	9	0	0	12.2063	11.601	20.5556	21.3333
ENSG00000251780	chr1	155114247	155116246	RNU7-150P	NA	0.4906	0.47531	0.0152893	-0.0111863	0.168545	0.26644	28002	2	0	0	10.119	9.95455	21	21.5
ENSG00000163463	chr1	155145452	155147451	KRTCAP2	200185	0.120074	0.125238	-0.00516419	0.114757	0.0162062	0.0792513	25412	13	0	0	12.9194	12.472	20.9231	21.6923
ENSG00000273088	chr1	155159249	155161248	NA	NA	0.585163	0.761891	-0.176727	-0.373942	2.23273e-08	4.07557e-06	3864	3	0	0	11.2063	10.8182	20.6667	22
ENSG00000163462	chr1	155144373	155146372	TRIM46	80128	0.109491	0.0904798	0.0190117	0.240207	0.0113643	0.0649505	15838	15	0	0	12.2889	11.9091	20.8667	21.7333
ENSG00000185499	chr1	155162208	155164207	MUC1	4582	0.158316	0.158193	0.000123702	0.0217218	0.456295	0.505776	29473	6	0	0	12.0397	11.7652	20.3333	21
ENSG00000271748	chr1	155163468	155165467	MIR92B	693235	0.0871086	0.0811496	0.00595904	0.108548	0.145288	0.247114	24666	7	0	0	13.517	12.2662	20.8571	21.5714
ENSG00000169231	chr1	155178343	155180342	THBS3	7059	0.0737503	0.0668479	0.00690237	0.12744	0.0244787	0.0995409	23826	6	0	0	13.2619	13.0303	21	21.8333
ENSG00000231064	chr1	155165159	155167158	NA	NA	0.737597	0.814598	-0.0770011	-0.14143	0.00768542	0.0514525	13997	1	0	0	13.8571	15.3182	21	22
ENSG00000173171	chr1	155176990	155178989	MTX1	4580	0.244654	0.182316	0.0623388	0.216144	0.0159444	0.0786345	8634	5	0	0	12.9429	12.3455	20.8	21.6
ENSG00000160766	chr1	155196715	155198714	GBAP1	2630	0.144622	0.136716	0.00790611	0.10671	0.0616857	0.160757	22912	11	0	0	12.4113	12.5413	20.7273	21.4545
ENSG00000236675	chr1	155199266	155201265	MTX1P1	NA	0.415684	0.459612	-0.0439281	-0.141687	0.339036	0.405699	24712	1	0	0	12.2381	13	21	22
ENSG00000177628	chr1	155213991	155215990	GBA	2629	0.124166	0.0989693	0.0251968	0.131253	0.0969706	0.200757	14953	8	0	0	14.2143	13.4432	21	21.875
ENSG00000160767	chr1	155224775	155226774	FAM189B	10712	0.247464	0.224329	0.0231357	0.183519	0.0706257	0.17137	14275	10	0	0	11.7381	11.9545	20.8	21.6
ENSG00000116521	chr1	155231722	155233721	SCAMP3	10067	0.287384	0.252168	0.0352158	0.247156	0.0104227	0.0619889	11104	16	0	0	12.4286	12.5625	20.6875	21.625
ENSG00000176444	chr1	155247783	155249782	CLK2	1196	0.227736	0.19798	0.0297564	0.274399	0.0402879	0.12913	12353	2	0	0	12.1905	12.8864	20.5	22
ENSG00000143630	chr1	155245874	155247873	HCN3	57657	0.224702	0.197642	0.0270601	0.26293	0.0272762	0.105542	13099	12	0	0	13.0675	13.0909	20.8333	21.9167
ENSG00000143627	chr1	155270726	155272725	PKLR	5313	0.754599	0.690391	0.0642078	0.158908	0.036358	0.122426	12523	5	0	0	13.581	12.7636	21	21.4
ENSG00000160752	chr1	155277039	155279038	FDPS	2224	0.200365	0.190913	0.00945255	0.219353	0.00990503	0.0601315	21555	16	0	0	12.6042	12.1307	20.8125	21.625
ENSG00000225855	chr1	155293468	155295467	RUSC1-AS1	NA	0.0858993	0.0846606	0.00123869	0.0199295	0.158531	0.257875	28698	11	0	0	12.8139	12.5248	21	21.9091
ENSG00000160753	chr1	155289187	155291186	RUSC1	23623	0.477035	0.531556	-0.0545212	-0.196219	0.0865024	0.189212	13519	9	0	0	13.6984	13.5505	21	21.8889
ENSG00000116539	chr1	155532099	155534098	ASH1L	55870	0.0913415	0.0676242	0.0237173	0.256825	0.00736107	0.0500401	14080	8	0	0	12.1131	11.8864	20.75	21.25
ENSG00000207720	chr1	155315737	155317736	MIR555	693140	0.894997	0.843425	0.0515723	0.0870594	0.0679424	0.168402	19411	5	0	0	12.6286	13.2818	21	21.8
ENSG00000235919	chr1	155530321	155532320	ASH1L-AS1	645676	0.172899	0.179905	-0.00700598	-0.0993784	0.725375	0.747441	28698	2	0	0	13.5476	13.0682	21	22
ENSG00000271267	chr1	155535598	155537597	NA	NA	0.86081	0.859113	0.00169628	0.00281302	0.861981	0.872574	29212	1	0	0	13.2857	14.2273	21	22
ENSG00000232519	chr1	155579672	155581671	NA	NA	0.149851	0.12446	0.0253911	0.121093	0.0337591	0.117666	15919	6	0	0	12.4762	12.3864	20.6667	22
ENSG00000125459	chr1	155578479	155580478	MSTO1	55154	0.136982	0.113178	0.0238037	0.150991	0.045457	0.137783	14039	7	0	0	12.3741	12.6039	20.7143	22
ENSG00000203761	chr1	155579511	155581510	MSTO2P	NA	0.136982	0.113178	0.0238037	0.150991	0.045457	0.137783	14039	7	0	0	12.3741	12.6039	20.7143	22
ENSG00000163374	chr1	155658292	155660291	YY1AP1	55249	0.0955348	0.0736911	0.0218436	0.0911309	0.0930809	0.196752	18975	11	0	0	12.2597	12.405	20.7273	21.7273
ENSG00000132676	chr1	155656251	155658250	DAP3	7818	0.101476	0.0794738	0.0220022	0.272298	0.0509202	0.145808	14635	3	0	0	12.1587	11.3939	21	21
ENSG00000116580	chr1	155828692	155830691	GON4L	54856	0.112584	0.121611	-0.00902728	-0.0273441	0.0143926	0.0741619	25894	10	0	0	13.3476	12.8591	20.8	21.9
ENSG00000234937	chr1	155813658	155815657	NA	NA	0.429722	0.487097	-0.0573749	-0.176935	0.0140996	0.0732575	11092	1	0	0	13.7143	13.4545	21	22
ENSG00000132718	chr1	155827800	155829799	SYT11	23208	0.154098	0.129515	0.0245834	0.256831	0.0105002	0.0621826	13786	8	0	0	12.9226	12.8523	20.75	21.875
ENSG00000143622	chr1	155880696	155882695	RIT1	6016	0.287257	0.233349	0.0539082	0.24617	0.0189143	0.0866567	7901	6	0	0	13.4206	12.6894	20.6667	21.8333
ENSG00000132680	chr1	155903692	155905691	KIAA0907	22889	0.150899	0.105877	0.0450228	0.367183	0.00294822	0.0273899	9199	12	0	0	13.0833	13.3561	20.75	21.8333
ENSG00000207475	chr1	155889337	155891336	SNORA42	677823	0.76862	0.694087	0.0745331	0.189318	0.00916776	0.0573392	10269	4	0	0	14.2857	13.3864	20.75	21.25
ENSG00000252808	chr1	155895378	155897377	SCARNA4	677771	0.876502	0.728304	0.148198	0.268309	0.000452098	0.00754457	6329	4	0	0	14.4762	13.9205	20.75	22
ENSG00000173080	chr1	155909980	155911979	RXFP4	339403	0.479047	0.287715	0.191331	0.699322	1.63071e-05	0.000663299	1463	5	0	0	13.8667	13.5909	20.8	22
ENSG00000273002	chr1	155947090	155949089	NA	NA	0.168073	0.16688	0.00119314	0.0115959	0.160788	0.259704	28746	6	0	0	12.4444	12.2197	20.6667	22
ENSG00000163479	chr1	155990251	155992250	SSR2	6746	0.269026	0.249028	0.0199987	0.369468	0.0306834	0.111576	15414	4	0	0	14.0833	13.6136	20.75	22
ENSG00000160803	chr1	156023086	156025085	UBQLN4	56893	0.0864422	0.0699556	0.0164866	0.287802	0.0111316	0.0642209	17067	11	0	0	12.5455	12.0537	20.9091	21.7273
ENSG00000116586	chr1	156023043	156025042	LAMTOR2	28956	0.0864422	0.0699556	0.0164866	0.287802	0.0111316	0.0642209	17067	11	0	0	12.5455	12.0537	20.9091	21.7273
ENSG00000132698	chr1	156029451	156031450	RAB25	57111	0.308068	0.334098	-0.0260302	-0.15505	0.380176	0.439938	25554	4	0	0	12.7381	13.0455	20.75	22
[truncated: 27,572 more rows]

## Sheet: cohort1.dmr.CpGi
id	Chromosome	Start	End	symbol	entrezID	mean.mean.Normal	mean.mean.Tumor	mean.mean.diff	mean.mean.quot.log2	comb.p.val	comb.p.adj.fdr	combinedRank	num.sites	mean.num.na.Normal	mean.num.na.Tumor	mean.mean.covg.Normal	mean.mean.covg.Tumor	mean.nsamples.covg.thres5.Normal	mean.nsamples.covg.thres5.Tumor
2	chr1	28736	29810	MIR1302-10;MIR1302-11	100302278;100422831;100422834;100422919	0.227465	0.218327	0.00913771	0.0872782	0.329548	0.411426	13435	3	0	0	11.1905	10.8485	20.6667	21.6667
3	chr1	28866	29810	MIR1302-10;MIR1302-11	100302278;100422831;100422834;100422919	0.227465	0.218327	0.00913771	0.0872782	0.329548	0.411426	13435	3	0	0	11.1905	10.8485	20.6667	21.6667
1	chr1	29307	29810	WASH7P	653635	0.227465	0.218327	0.00913771	0.0872782	0.329548	0.411426	13435	3	0	0	11.1905	10.8485	20.6667	21.6667
6	chr1	713985	714547	NA	100287934	0.0903337	0.0910841	-0.000750424	-0.0482038	0.566558	0.602504	16265	6	0	0	12.5397	12.3561	20.6667	21.6667
5	chr1	713985	714547	NA	100288069	0.0903337	0.0910841	-0.000750424	-0.0482038	0.566558	0.602504	16265	6	0	0	12.5397	12.3561	20.6667	21.6667
8	chr1	762417	763445	NA	643837	0.041764	0.0480717	-0.00630772	-0.192287	0.311486	0.397816	13136	7	0	0	12.1701	11.6948	20.7143	22
7	chr1	762417	763445	LINC00115	79854	0.041764	0.0480717	-0.00630772	-0.192287	0.311486	0.397816	13136	7	0	0	12.1701	11.6948	20.7143	22
9	chr1	845315	845883	NA	284600	0.291608	0.288906	0.00270258	0.0129856	0.602728	0.633381	16057	1	0	0	13.0476	14.0909	21	21
10	chr1	854766	854973	NA	NA	0.723724	0.720609	0.00311459	-0.0157048	0.14638	0.277417	15917	6	0	0	12.3571	12.5152	21	21.6667
11	chr1	858971	860759	SAMD11	148398	0.195797	0.186766	0.00903174	0.0381136	0.386017	0.453606	14702	7	0	0	12.2925	11.9805	21	21.8571
12	chr1	894314	896189	NOC2L	26155	0.401103	0.386834	0.0142682	0.106281	0.179277	0.301007	10900	6	0	0	12.1746	11.8106	20.6667	21.3333
13	chr1	894467	896466	KLHL17	339451	0.345926	0.325601	0.0203244	0.154495	0.13101	0.266116	8259	9	0	0	12	11.904	20.7778	21.4444
14	chr1	900377	902376	PLEKHN1	84069	0.51546	0.45848	0.0569794	0.313445	0.0105001	0.082025	3209	12	0	0	14.4762	14.178	20.9167	21.9167
15	chr1	935053	937052	HES4	57801	0.138012	0.117445	0.0205673	0.224902	0.0596751	0.197376	5142	11	0	0	11.6753	11.2438	20.5455	21.5455
18	chr1	948671	948894	ISG15	9636	0.0484076	0.0444062	0.00400139	0.0929093	0.594829	0.626336	15933	3	0	0	14.3968	14.5606	21	22
16	chr1	948671	948894	NA	NA	0.0484076	0.0444062	0.00400139	0.0929093	0.594829	0.626336	15933	3	0	0	14.3968	14.5606	21	22
17	chr1	949330	949851	NA	NA	0.855568	0.724336	0.131231	0.237497	0.0167991	0.10624	4748	4	0	0	13.3571	14.3409	21	22
19	chr1	954769	956002	AGRN	375790	0.0758463	0.072516	0.00333025	0.0186639	0.266222	0.365611	15745	7	0	0	13.1837	12.539	20.8571	21.7143
20	chr1	990275	990694	NA	NA	0.869441	0.870042	-0.000601046	-0.00106232	0.403997	0.467789	16719	4	0	0	13.9643	14.0114	21	21.75
21	chr1	994437	995303	NA	NA	0.142459	0.133476	0.00898313	0.0280554	0.204143	0.319001	15209	4	0	0	12.7143	12.1591	20.75	22
22	chr1	1051242	1052445	C1orf159	54991	0.0701102	0.0645069	0.00560337	0.0541157	0.608066	0.638032	15990	7	0	0	11.966	11.8831	20.7143	21.7143
23	chr1	1072370	1072847	NA	254099	0.18274	0.136726	0.0460138	0.322848	0.0517788	0.185036	4695	2	0	0	13.8333	12.5682	21	22
25	chr1	1109315	1109763	TTLL10	254173	0.832155	0.819824	0.0123311	0.0215496	0.449615	0.505505	15574	2	0	0	13.381	14.0455	21	22
24	chr1	1115575	1116006	TTLL10-AS1	100506376	0.84667	0.840858	0.00581163	0.00971556	0.702369	0.721683	16329	3	0	0	12.5873	13.3636	21	22
26	chr1	1141671	1142150	TNFRSF18	8784	0.0910435	0.163832	-0.0727885	-0.887534	0.112723	0.250831	7540	5	0	0	13.4762	12.9909	21	21.8
27	chr1	1149056	1149524	TNFRSF4	7293	0.593612	0.569442	0.0241698	0.0864041	0.306246	0.39473	13017	4	0	0	13.1071	12.625	21	22
29	chr1	1167002	1168128	B3GALT6	126792	0.156519	0.1636	-0.00708109	0.0109215	0.245487	0.350295	16169	4	0	0	11.75	11.7159	20	21.75
28	chr1	1167002	1168911	SDF4	51150	0.478178	0.49141	-0.0132313	-0.00794603	0.0613013	0.198411	16327	7	0	0	11.2177	11.2727	20	21.5714
30	chr1	1181757	1182470	FAM132A	388581	0.318184	0.270901	0.0472831	-0.0251359	0.027216	0.137243	15376	5	0	0	12.5905	12.3	20.8	21.6
31	chr1	1208766	1209942	UBE2J2	118424	0.0484818	0.0466963	0.00178553	0.0694626	0.255994	0.357862	15512	4	0	0	14.0476	13.8182	21	22
32	chr1	1209103	1209942	NA	NA	0.0484818	0.0466963	0.00178553	0.0694626	0.255994	0.357862	15512	4	0	0	14.0476	13.8182	21	22
34	chr1	1242447	1244446	PUSL1	126789	0.073203	0.0706676	0.00253538	0.0157931	0.163507	0.289032	15909	11	0	0	13.2771	13.186	20.6364	22
33	chr1	1244490	1245185	ACAP3	116983	0.307914	0.206788	0.101126	0.372724	0.00145619	0.0217172	2605	5	0	0	12.8	11.6636	20.8	21.6
36	chr1	1254323	1254548	NA	NA	0.919517	0.906172	0.0133449	0.0212096	0.327796	0.410155	15598	2	0	0	13.381	13.3636	21	22
37	chr1	1259644	1260635	GLTPD1	80772	0.131736	0.12155	0.0101866	0.0985954	0.249926	0.353594	11858	7	0	0	11.1361	11.3442	21	21.5714
35	chr1	1259644	1260635	CPSF3L	54973	0.131736	0.12155	0.0101866	0.0985954	0.249926	0.353594	11858	7	0	0	11.1361	11.3442	21	21.5714
38	chr1	1265207	1265429	TAS1R3	83756	0.742897	0.717744	0.0251538	0.049023	0.633579	0.660055	16105	1	0	0	11.9048	12.2273	21	22
39	chr1	1267086	1267193	TAS1R3	83756	0.557889	0.396708	0.161181	0.480699	0.00355604	0.0409775	1989	2	0	0	14.9286	15.2273	21	22
40	chr1	1284231	1285345	DVL1	1855	0.0614116	0.0564521	0.00495947	0.101192	0.17928	0.301007	12980	5	0	0	12.781	12.0818	20.6	21.6
41	chr1	1310376	1311039	AURKAIP1	54998	0.0632971	0.0581593	0.00513784	0.0714336	0.67498	0.697208	16243	3	0	0	14.4444	14.3939	21	22
43	chr1	1334072	1335401	NA	NA	0.0607154	0.0593763	0.00133909	0.0262495	0.28975	0.383573	15833	7	0	0	11.8095	12.1494	20.7143	21.7143
42	chr1	1334209	1335602	CCNL2	81669	0.0581809	0.0545019	0.00367897	0.0826852	0.279972	0.376121	14048	10	0	0	12.9524	12.9455	20.8	21.7
45	chr1	1342005	1342632	NA	NA	0.0464982	0.06511	-0.0186119	-0.349751	0.0100568	0.0805364	5540	4	0	0	11.6548	11.8068	21	22
44	chr1	1342194	1342952	MRPL20	55052	0.0455391	0.0615978	-0.0160586	-0.310707	0.0197207	0.116055	6327	5	0	0	11.9619	11.9273	21	21.8
46	chr1	1355160	1356000	NA	NA	0.510507	0.324397	0.18611	0.638357	0.000288765	0.00650322	1468	1	0	0	13.4286	12.0909	21	22
48	chr1	1361561	1361787	TMEM88B	643965	0.686643	0.638932	0.0477109	0.100853	0.107145	0.245115	11204	3	0	0	14.3333	13.8485	21	21.3333
47	chr1	1362955	1363299	NA	NA	0.160711	0.150581	0.0101305	0.0636135	0.486133	0.535087	15243	2	0	0	11.8333	11.4318	21	21.5
49	chr1	1370768	1371449	NA	NA	0.196217	0.108885	0.0873326	0.650009	1.27408e-05	0.000568526	1682	3	0	0	13.381	13.5303	21	21.6667
50	chr1	1406845	1407642	ATAD3B	83858	0.11305	0.0972354	0.0158148	0.121949	0.179068	0.300832	10004	5	0	0	12.2095	12.5273	21	22
51	chr1	1446879	1448030	ATAD3A	55210	0.0983724	0.0936346	0.00473782	0.0990106	0.313264	0.399206	13166	7	0	0	12.7211	11.8831	20.2857	21.5714
52	chr1	1476094	1476669	TMEM240	339453	0.722487	0.681459	0.0410276	0.0790036	0.0206464	0.118836	12460	3	0	0	13.2857	13.303	21	22
54	chr1	1509483	1510747	NA	NA	0.101296	0.0875169	0.0137796	0.114326	0.212022	0.324987	10945	8	0	0	13.006	12.6307	20.625	22
53	chr1	1509750	1510747	SSU72	29101	0.101296	0.0875169	0.0137796	0.114326	0.212022	0.324987	10945	8	0	0	13.006	12.6307	20.625	22
55	chr1	1534977	1536136	C1orf233	643988	0.223205	0.232609	-0.00940329	-0.32769	0.548268	0.586927	15672	4	0	0	12.0952	12.6364	20.75	21.75
56	chr1	1550454	1551294	MIB2	142678	0.0806126	0.070292	0.0103206	0.119947	0.0959669	0.234679	10128	9	0	0	12.4815	11.5152	20.6667	21.6667
57	chr1	1565974	1567973	MMP23B	8510	0.448848	0.580689	-0.131841	-0.406259	0.00574456	0.056331	2372	7	0	0	12.7891	12.1818	20.7143	22
58	chr1	1590074	1590942	CDK11B	984	0.0516411	0.0549757	-0.00333456	-0.0414349	0.119426	0.256422	14532	8	0	0	11.4762	11.8409	20.875	22
59	chr1	1623668	1625067	SLC35E2B	728661	0.0949013	0.0945182	0.00038303	0.00527741	0.861944	0.869092	16640	1	0	0	14.7619	13.0455	21	22
62	chr1	1655396	1656231	NA	NA	0.0513704	0.0524523	-0.00108193	0.0085495	0.361616	0.435017	16289	4	0	0	13.369	13.8182	20.75	21.75
61	chr1	1655396	1656231	CDK11A	984;728642	0.0513704	0.0524523	-0.00108193	0.0085495	0.361616	0.435017	16289	4	0	0	13.369	13.8182	20.75	21.75
63	chr1	1676932	1678333	SLC35E2	9906	0.086497	0.0835366	0.00296042	0.0459151	0.510389	0.555301	15421	7	0	0	13.6803	12.6753	21	21.8571
65	chr1	1821410	1823272	NA	NA	0.151279	0.139093	0.0121861	0.100423	0.216917	0.32857	11227	8	0	0	12.2262	11.6534	20.75	21.625
64	chr1	1822003	1823272	GNB1	2782	0.174089	0.159845	0.0142436	0.103286	0.162362	0.288507	11068	6	0	0	12.8413	12.0152	21	21.6667
66	chr1	1850213	1851391	TMEM52	339456	0.152812	0.136489	0.0163225	0.0577154	0.220552	0.331228	13647	11	0	0	12.4459	12.6818	20.8182	21.6364
67	chr1	1935167	1935452	C1orf222	85452	0.0953026	0.264971	-0.169669	-1.36161	0.00138533	0.0209775	1108	2	0	0	13.5714	13.9545	21	22
68	chr1	1950412	1951279	GABRD	2563	0.177587	0.262285	-0.0846986	-0.610568	0.0440043	0.172019	4292	3	0	0	10.3492	10.1667	20.3333	21
70	chr1	1981252	1982408	PRKCZ	5590	0.123879	0.106349	0.01753	0.189851	0.0553457	0.19102	6427	5	0	0	13.2667	12.8545	20.6	22
69	chr1	1981252	1983009	NA	NA	0.157766	0.158957	-0.00119141	0.0838328	0.0707549	0.209148	15930	7	0	0	12.9864	12.487	20.7143	22
71	chr1	2116433	2116801	NA	NA	0.91598	0.908998	0.00698222	0.0105929	0.306182	0.3947	16186	3	0	0	14.6508	14.5758	21	22
72	chr1	2144200	2144497	C1orf86	199990	0.101428	0.169136	-0.0677074	-0.684937	0.129832	0.265246	8211	1	0	0	11.4762	11.9091	21	22
73	chr1	2144200	2144497	NA	NA	0.101428	0.169136	-0.0677074	-0.684937	0.129832	0.265246	8211	1	0	0	11.4762	11.9091	21	22
74	chr1	2158634	2160633	SKI	6497	0.0842872	0.0807218	0.00356545	0.0550677	0.308622	0.396082	14148	8	0	0	12.5179	12.0284	20.75	21.875
76	chr1	2316354	2316749	NA	NA	0.826776	0.744933	0.0818431	0.158132	0.0309045	0.146598	7999	4	0	0	14.0119	13.6477	21	22
77	chr1	2322482	2323764	RER1	11079	0.0681923	0.0655211	0.00267112	0.0354301	0.433664	0.491656	14866	10	0	0	12.7333	12.7818	20.8	21.7
75	chr1	2322647	2323764	MORN1	79906	0.0640892	0.0633765	0.000712655	0.00066488	0.549739	0.588122	16742	8	0	0	12.4762	12.2727	20.75	21.75
78	chr1	2345892	2346156	PEX10	5192	0.0274916	0.0237245	0.00376706	0.151961	0.187721	0.307847	13963	2	0	0	15.0238	12.9318	21	22
79	chr1	2398826	2399055	PLCH2	9651	0.137956	0.136702	0.00125396	0.0290147	0.209418	0.322839	15894	4	0	0	12.5476	12.6705	20.75	22
80	chr1	2457540	2458259	PANK4	55229	0.13643	0.0968952	0.0395346	0.372715	0.00530606	0.0533084	3111	8	0	0	12.7083	11.892	20.75	21.875
81	chr1	2461185	2462010	HES5	388585	0.0939668	0.100867	-0.0069006	-0.0814298	0.552105	0.590202	15695	8	0	0	12.5298	11.642	20.75	21.5
82	chr1	2517398	2518429	FAM213B	127281	0.163643	0.152299	0.0113435	0.100681	0.197156	0.314857	11211	9	0	0	12.709	12.5202	21	21.7778
84	chr1	2979276	2980459	NA	NA	0.739628	0.714377	0.0252505	0.0417689	0.411305	0.473473	14575	7	0	0	11.585	11.9286	20.4286	21.8571
85	chr1	2984232	2986231	PRDM16	63976	0.308044	0.246198	0.0618463	0.253656	0.061797	0.198893	5213	13	0	0	12.9524	12.5524	20.9231	21.7692
83	chr1	2984502	2986501	NA	440556	0.189208	0.134456	0.0547525	0.230038	0.0719406	0.211276	5713	10	0	0	12.8048	12.2182	21	21.6
86	chr1	3370906	3371489	ARHGEF16	27237	0.0735592	0.0761716	-0.00261246	-0.0528269	0.63612	0.662209	16117	3	0	0	13.5714	14.5	21	22
87	chr1	3527620	3528078	MEGF6	1953	0.0998919	0.0948357	0.00505619	0.0671981	0.378354	0.447559	14183	5	0	0	13.2667	12.6636	21	21.8
88	chr1	3528334	3528683	MEGF6	1953	0.25283	0.366492	-0.113661	-0.446774	0.00502962	0.0514958	2148	2	0	0	13.5714	13.8636	21	22
90	chr1	3540768	3542065	TPRG1L	127262	0.0785091	0.0703284	0.00818065	0.134282	0.215583	0.327602	11041	10	0	0	11.9619	12.1091	20.8	21.9
89	chr1	3540808	3542241	NA	NA	0.0805499	0.0713942	0.00915565	0.146573	0.168735	0.29386	9694	11	0	0	11.9481	12.124	20.8182	21.9091
92	chr1	3567584	3569583	TP73	7161	0.14735	0.267157	-0.119806	-0.650371	0.00211945	0.0285366	1435	23	0	0	11.4969	11.415	20.5217	21.4783
91	chr1	3568826	3569636	WRAP73	49856	0.179821	0.125126	0.0546949	0.374908	0.0183066	0.111426	2756	2	0	0	12.2143	12.7955	20.5	21
93	chr1	3663401	3664085	TP73-AS1	57212	0.100467	0.110144	-0.00967622	0.0501129	0.0655269	0.202993	14079	6	0	0	11.7778	11.8939	20.8333	21.1667
94	chr1	3688554	3689684	SMIM1	388588	0.125125	0.116789	0.00833626	0.0633256	0.231171	0.339432	13351	6	0	0	12.7143	12.4167	20.8333	21.5
95	chr1	3712569	3713234	LRRC47	57470	0.0771904	0.0780842	-0.00089379	-0.0363971	0.503992	0.550126	16169	8	0	0	13.3869	13.392	20.875	21.375
98	chr1	3773188	3774344	DFFB	1677	0.0833933	0.0735359	0.00985747	0.157565	0.1353	0.269315	9236	11	0	0	12.7013	12.1198	20.7273	21.6364
96	chr1	3773279	3774465	CEP104	9731	0.0833933	0.0735359	0.00985747	0.157565	0.1353	0.269315	9236	11	0	0	12.7013	12.1198	20.7273	21.6364
97	chr1	3775078	3775278	CEP104	9731	0.563669	0.591111	-0.0274421	-0.100188	0.350854	0.426939	13788	3	0	0	15.0635	13.8939	21	22
100	chr1	3816357	3817435	NA	100133612	0.103758	0.102704	0.00105365	0.0190007	0.333969	0.414191	16054	7	0	0	11.8231	11.7792	20.7143	21.7143
99	chr1	3816358	3818084	C1orf174	339448	0.0933799	0.0937913	-0.000411386	0.00336496	0.250917	0.354626	16595	10	0	0	12.0048	11.8955	20.8	21.7
101	chr1	4713990	4715291	AJAP1	55966	0.141252	0.314493	-0.173241	-1.1552	0.000551038	0.010639	869	6	0	0	12.0397	11.4848	20.8333	21.5
103	chr1	6051596	6052025	KCNAB2	8514	0.128967	0.109305	0.0196626	0.207271	0.219304	0.330282	11136	2	0	0	12.0714	12.4773	21	22
102	chr1	6052034	6052955	NPHP4	261734	0.035593	0.0369287	-0.0013357	-0.0254405	0.513408	0.557755	15835	7	0	0	10.7823	10.4675	20.2857	21.1429
104	chr1	6239684	6240814	CHD5	26038	0.129502	0.122623	0.00687901	-0.0085717	0.247558	0.351756	16288	6	0	0	12.0714	11.5985	20.5	21.3333
105	chr1	6241032	6241251	CHD5	26038	0.148635	0.227448	-0.0788135	-0.536232	0.253547	0.356104	11946	3	0	0	15.254	14.2424	21	22
108	chr1	6265826	6266034	RNF207	388591	0.177428	0.214377	-0.0369488	-0.262867	0.650038	0.674605	16167	3	0	0	12.2381	12.8333	20.6667	22
107	chr1	6265826	6266778	NA	NA	0.215445	0.224813	-0.0093676	-0.206642	0.428812	0.487605	14755	7	0	0	13.1633	12.6753	20.7143	21.8571
106	chr1	6268950	6269588	RPL22	6146	0.454798	0.380426	0.074372	0.25342	0.074846	0.214341	5858	3	0	0	12.4603	13.5909	20.3333	22
110	chr1	6295529	6296261	LINC00337	148645	0.0560476	0.0498405	0.00620702	0.140522	0.223949	0.333815	11988	4	0	0	11.869	12.2045	20.5	21
109	chr1	6295533	6296261	ICMT	23463	0.0560476	0.0498405	0.00620702	0.140522	0.223949	0.333815	11988	4	0	0	11.869	12.2045	20.5	21
112	chr1	6320536	6320942	GPR153	387509	0.0799337	0.075166	0.00476767	0.0823434	0.319379	0.403505	13280	2	0	0	10.7857	11.6136	19	21
113	chr1	6453952	6454185	ACOT7	11332	0.093802	0.0811257	0.0126762	0.212069	0.197132	0.314848	10505	4	0	0	12.5357	11.1705	20.5	21.5
115	chr1	6484504	6485327	ESPN	83715	0.242259	0.271104	-0.0288451	-0.249486	0.184924	0.305543	10153	6	0	0	12.2619	11.8939	20.8333	21.6667
114	chr1	6484504	6485327	HES2	54626	0.242259	0.271104	-0.0288451	-0.249486	0.184924	0.305543	10153	6	0	0	12.2619	11.8939	20.8333	21.6667
116	chr1	6507208	6508566	NA	NA	0.158578	0.251834	-0.0932564	-0.733523	0.086578	0.226323	6417	6	0	0	12.0635	11.9394	20.5	21.5
117	chr1	6525997	6526228	TNFRSF25	8718	0.461008	0.576259	-0.115251	-0.378343	0.0316465	0.147935	3588	3	0	0	12.0159	11.2879	20.6667	22
119	chr1	6614137	6614835	TAS1R1	80835	0.0764609	0.0728263	0.00363457	0.0518199	0.601962	0.632721	15961	7	0	0	13.1973	12.9481	21	22
118	chr1	6614137	6614835	NOL9	79707	0.0764609	0.0728263	0.00363457	0.0518199	0.601962	0.632721	15961	7	0	0	13.1973	12.9481	21	22
120	chr1	6639428	6640361	ZBTB48	3104	0.137077	0.117463	0.0196137	0.075157	0.324893	0.407739	13369	6	0	0	13.2222	13.6439	20.6667	22
122	chr1	6672787	6674244	PHF13	148479	0.135271	0.128811	0.00645999	0.057562	0.300886	0.39146	13655	11	0	0	12.2294	11.9711	20.4545	21.5455
121	chr1	6674168	6675741	KLHL21	9903	0.0906801	0.106002	-0.015322	-0.16745	0.183278	0.304459	10100	4	0	0	13.0714	13.2841	21	21.5
123	chr1	6685072	6685425	THAP3	90326	0.0787573	0.0768589	0.00189844	-0.00829092	0.460518	0.514317	16305	4	0	0	12.869	12.9659	20.5	22
124	chr1	6761485	6762131	DNAJC11	55735	0.0782931	0.0725011	0.00579199	0.044289	0.227306	0.336457	14397	4	0	0	12.8095	12.2273	20.75	22
126	chr1	6844314	6845883	CAMTA1	23261	0.103112	0.0981396	0.00497198	0.0623016	0.308844	0.396252	13407	11	0	0	12.4026	12.2273	21	21.6364
125	chr1	6844404	6846366	NA	NA	0.105294	0.102748	0.00254664	0.0205118	0.270298	0.368464	15637	11	0	0	12.2641	12.1198	21	21.5455
127	chr1	7831379	7831828	VAMP3	9341	0.0473141	0.0443455	0.0029686	0.069607	0.361879	0.435293	14615	2	0	0	12.4048	11.75	21	21.5
128	chr1	7843461	7843693	PER3	8863	0.145832	0.130416	0.0154156	0.230355	0.138456	0.271824	8546	2	0	0	15.1667	14.4318	21	22
129	chr1	7843916	7844879	PER3	8863	0.135392	0.14789	-0.0124975	-0.0695624	0.551308	0.589537	15690	5	0	0	13.1905	12.8	21	21.8
130	chr1	7887199	7887476	NA	NA	0.882007	0.882774	-0.000767004	-0.00131348	0.606089	0.636475	16693	4	0	0	11.8571	11.9091	20.5	21.5
131	chr1	8002409	8002426	TNFRSF9	3604	0.252763	0.317766	-0.0650038	-0.318908	0.138886	0.272188	8561	1	0	0	15.381	15.6364	21	22
132	chr1	8013994	8014651	PARK7	11315	0.0564928	0.0693761	-0.0128833	-0.268579	0.511365	0.556183	15426	4	0	0	13.2738	14.6136	20.75	22
134	chr1	8085555	8086854	NA	NA	0.0865185	0.0941869	-0.00766846	-0.093882	0.469817	0.521887	15104	7	0	0	13.034	12.7987	20.8571	21.7143
133	chr1	8085869	8086854	ERRFI1	54206	0.0928926	0.104729	-0.0118364	-0.140296	0.425311	0.48474	14721	4	0	0	13.2381	13.4091	20.75	22
135	chr1	8377785	8378385	SLC45A1	50651	0.347391	0.306766	0.0406245	0.15263	0.232154	0.340123	11452	5	0	0	11.5619	11.4909	20.8	22
138	chr1	8483390	8484339	NA	NA	0.0677939	0.0632588	0.00453513	0.0566481	0.184921	0.305543	13704	7	0	0	12.7415	12.3961	21	21.7143
136	chr1	8877203	8877283	RERE	473	0.0388265	0.0413613	-0.0025348	-0.0730174	0.693001	0.713104	16305	1	0	0	11.1905	13.3182	21	22
137	chr1	8877599	8878092	RERE	473	0.0951412	0.0824134	0.0127278	0.180828	0.161882	0.287962	9432	7	0	0	11.619	11.8442	20.8571	21.4286
141	chr1	8938099	8939393	ENO1-AS1	100505975	0.122268	0.112033	0.0102353	0.0906952	0.131281	0.266255	11784	11	0	0	12.1126	11.8636	20.6364	21.5455
140	chr1	8938099	8939409	ENO1-IT1	NA	0.122268	0.112033	0.0102353	0.0906952	0.131281	0.266255	11784	11	0	0	12.1126	11.8636	20.6364	21.5455
139	chr1	8938809	8939409	ENO1	2023	0.138882	0.119009	0.0198731	0.20288	0.10674	0.244599	7319	6	0	0	12.6508	12.4242	20.8333	21.6667
142	chr1	9188730	9189743	GPR157	80045	0.19448	0.17315	0.0213301	0.173932	0.106803	0.244599	7326	7	0	0	13.0408	12.6429	20.8571	21.7143
143	chr1	9242168	9242770	NA	NA	0.091613	0.0818262	0.00978673	0.184092	0.132997	0.267975	9288	2	0	0	11.6429	10.4773	21	21.5
144	chr1	9294402	9295118	H6PD	9563	0.110216	0.0972385	0.0129778	0.182393	0.157382	0.28503	9263	6	0	0	12.0079	11.5985	20.8333	21.6667
145	chr1	9599351	9600040	SLC25A33	84275	0.25266	0.228973	0.0236868	0.170122	0.130036	0.265383	8220	4	0	0	10.619	10.7841	19.75	21.75
146	chr1	9648587	9649431	TMEM201	199953	0.15187	0.146061	0.00580938	0.012108	0.0695723	0.208371	16113	5	0	0	10.6762	11.2	20.8	21.6
147	chr1	9711781	9712289	PIK3CD	5293	0.128377	0.0860256	0.0423512	0.527111	0.00670833	0.0628433	2961	1	0	0	12.1429	12	21	22
148	chr1	9884085	9884667	CLSTN1	22883	0.0801135	0.101763	-0.0216497	-0.392469	0.421754	0.481833	14686	5	0	0	12.1143	11.7909	21	21.6
149	chr1	9969895	9970063	CTNNBIP1	56998	0.167112	0.159166	0.00794605	0.0662226	0.537508	0.5778	15608	1	0	0	14.4286	13.1818	21	22
150	chr1	9970585	9970790	CTNNBIP1	56998	0.0962314	0.0884157	0.0078157	0.105311	0.303726	0.393008	12965	6	0	0	12.8016	13.0455	20.8333	21.8333
152	chr1	10003166	10003480	NA	NA	0.0793507	0.0736838	0.00566694	0.0936476	0.357011	0.431448	13883	4	0	0	13.0238	12.2955	21	21.75
153	chr1	10003166	10003585	NMNAT1	64802	0.0720265	0.066555	0.00547149	0.101794	0.353497	0.428848	13829	5	0	0	13.2381	12.4727	21	21.8
151	chr1	10003166	10003585	LZIC	84328	0.0720265	0.066555	0.00547149	0.101794	0.353497	0.428848	13829	5	0	0	13.2381	12.4727	21	21.8
154	chr1	10057122	10057763	RBP7	116362	0.0991012	0.110862	-0.0117611	-0.18422	0.56364	0.600352	15752	3	0	0	12.127	11.4697	21	22
155	chr1	10092533	10093389	UBE4B	10277	0.113019	0.103797	0.00922223	0.0857797	0.151103	0.281096	12072	6	0	0	12.2698	12.4545	20.6667	21.5
156	chr1	10270016	10271306	KIF1B	23095	0.0937774	0.0869719	0.00680554	0.0848665	0.389464	0.456633	14310	10	0	0	11.9762	11.7	20.8	21.4
157	chr1	10458549	10459148	PGD	5226	0.0834502	0.0753354	0.00811477	0.122457	0.256781	0.35822	12026	11	0	0	11.8961	11.4752	20.6364	21.8182
158	chr1	10490201	10490658	APITD1	378708;100526739	0.0991108	0.0854573	0.0136535	0.0828908	0.106156	0.24425	12244	4	0	0	13.881	13.5227	20.75	21.75
159	chr1	10490201	10490658	APITD1-CORT	100526739	0.0991108	0.0854573	0.0136535	0.0828908	0.106156	0.24425	12244	4	0	0	13.881	13.5227	20.75	21.75
161	chr1	10532178	10532800	PEX14	5195	0.0591965	0.0629824	-0.00378583	-0.0532443	0.30512	0.394157	13948	9	0	0	12.455	12.1566	20.7778	21.4444
160	chr1	10532178	10532800	DFFA	1676	0.0591965	0.0629824	-0.00378583	-0.0532443	0.30512	0.394157	13948	9	0	0	12.455	12.1566	20.7778	21.4444
162	chr1	10856208	10856964	CASZ1	54897	0.0839439	0.0811115	0.00283237	0.0435728	0.234171	0.341467	14731	5	0	0	13.2476	13.3091	21	21.8
163	chr1	11072320	11072913	TARDBP	23435	0.0967146	0.105859	-0.00914479	-0.140993	0.209714	0.323073	10891	2	0	0	11.3095	11.3636	21	22
164	chr1	11119582	11120634	SRM	6723	0.0435671	0.0430214	0.000545736	0.018065	0.559096	0.596459	16429	5	0	0	12.0286	11.6545	20.6	21.6
166	chr1	11159388	11160136	NA	NA	0.0885067	0.0921172	-0.00361048	-0.0559213	0.261362	0.36178	14113	6	0	0	12.0556	12.3712	21	21.8333
165	chr1	11159439	11160136	EXOSC10	5394	0.0705482	0.0758777	-0.00532947	-0.0748464	0.21762	0.329148	12703	5	0	0	11.9619	12.4727	21	21.8
167	chr1	11322259	11323036	MTOR	2475	0.0554186	0.0495296	0.00588898	0.120388	0.200726	0.316908	12246	11	0	0	13.5714	12.9628	21	21.8182
168	chr1	11333260	11333547	UBIAD1	29914	0.101721	0.0925959	0.00912501	0.102435	0.190365	0.309416	11104	4	0	0	13.4286	13.4659	21	22
169	chr1	11538670	11539722	PTCHD2	57540	0.106653	0.146724	-0.040071	-0.483138	0.274781	0.371947	12394	3	0	0	11.9206	11.4242	20.6667	21.6667
170	chr1	11714218	11714931	FBXO44	93611	0.163392	0.141601	0.0217916	0.116847	0.234312	0.341614	11508	8	0	0	12.4643	12.0114	20.875	21.875
171	chr1	11724114	11724680	FBXO6	26270	0.114296	0.0952476	0.0190487	0.181282	0.102194	0.240546	7128	5	0	0	12.0381	11.4545	20.6	21.8
173	chr1	11750702	11752285	DRAXIN	374946;100996614	0.107239	0.100636	0.00660337	0.0918167	0.225225	0.334765	11718	8	0	0	12.8571	13.3636	20.875	21.875
172	chr1	11751208	11752651	MAD2L2	10459	0.142771	0.194188	-0.0514169	-0.264248	0.0883248	0.227991	6498	8	0	0	12.4107	12.4602	20.625	21.75
174	chr1	11795976	11796263	AGTRAP	57085	0.0572417	0.0574499	-0.000208237	-0.0179169	0.678996	0.70054	16654	7	0	0	12.5918	12.6039	20.7143	21.8571
175	chr1	11822140	11822343	C1orf167	284498;100506310	0.15301	0.250326	-0.0973156	-0.7316	0.0291496	0.14292	3422	2	0	0	14.5476	14.75	21	22
177	chr1	11865463	11866566	CLCN6	1185	0.0881203	0.0795147	0.00860555	0.147447	0.135934	0.269627	10067	9	0	0	12.963	12.7525	20.7778	21.7778
176	chr1	11866478	11866566	MTHFR	4524	0.104451	0.106269	-0.00181815	0.0163135	0.349472	0.426029	15879	2	0	0	11.8333	11.5682	21	21.5
178	chr1	11919116	11919555	NPPB	4879	0.0798016	0.0876524	-0.00785078	-0.140956	0.224577	0.334365	11269	4	0	0	11.7381	12.1932	21	21.75
179	chr1	11985986	11986634	KIAA2013	90231	0.486877	0.478398	0.00847907	0.0426971	0.2688	0.367597	14474	4	0	0	13.5952	13.25	21	21.75
180	chr1	11994695	11994761	PLOD1	5351	0.113917	0.0838825	0.0300347	0.400448	0.0144198	0.0981222	3769	1	0	0	10.9048	10.9091	21	22
181	chr1	12040114	12040737	MFN2	9927	0.0758776	0.0718994	0.00397821	0.0828344	0.53413	0.574979	15586	8	0	0	12.6369	12.0511	21	22
182	chr1	12079252	12079903	MIIP	60672	0.0991868	0.0858978	0.0132891	0.0966727	0.339439	0.418287	13614	7	0	0	12.8776	12.4351	21	21.8571
183	chr1	12123489	12123933	TNFRSF8	943	0.0598932	0.135023	-0.0751302	-0.826587	0.0505176	0.183046	4629	2	0	0	12.8333	11.9318	21	22
184	chr1	12226877	12227559	TNFRSF1B	7133	0.130689	0.133954	-0.00326512	-0.0635599	0.167517	0.292679	14388	4	0	0	10.9762	10.7727	21	21
185	chr1	12251778	12251985	MIR4632	100616438	0.677999	0.561212	0.116787	0.290154	0.0620851	0.199247	5228	3	0	0	14.2222	13.4091	21	22
186	chr1	12289955	12290585	VPS13D	55187	0.0742799	0.0632639	0.0110159	0.219321	0.196131	0.3143	10469	2	0	0	12.8095	12.6364	21	21
187	chr1	12677238	12678642	DHRS3	9249	0.0591313	0.056795	0.00233635	0.0637273	0.430125	0.488668	15119	9	0	0	13.3069	13.1263	20.8889	21.6667
189	chr1	13839506	13840214	NA	NA	0.071527	0.239237	-0.16771	-1.60916	0.000691157	0.0126458	917	3	0	0	13.0952	12.9394	21	22
188	chr1	13840044	13840613	LRRC38	126755	0.0611194	0.121878	-0.060759	-0.907638	0.347279	0.424279	13733	2	0	0	14.1905	13.5227	21	22
190	chr1	13881411	13881612	NA	NA	0.871258	0.800774	0.0704838	0.131917	0.0189426	0.113264	9407	3	0	0	11.381	10.7879	20.6667	21.3333
191	chr1	13909607	13909842	PDPN	10630	0.460207	0.554052	-0.0938459	-0.339198	0.0389025	0.162042	4028	3	0	0	13.7778	12.8485	21	22
192	chr1	13910138	13910459	PDPN	10630	0.100918	0.143237	-0.0423188	-0.53468	0.205559	0.320289	10768	6	0	0	13.3254	12.9394	20.6667	21.5
193	chr1	14026482	14027192	PRDM2	7799	0.0861854	0.139732	-0.0535462	-0.729829	0.241246	0.3469	11668	8	0	0	11.9464	12.1648	20.75	21.625
194	chr1	14219351	14219551	C1orf196	NA	0.080189	0.0676428	0.0125462	0.216099	0.213369	0.326247	10973	1	0	0	13.2857	14.2273	20	22
195	chr1	14924611	14925699	KAZN	23254	0.120175	0.196095	-0.0759205	-0.680358	0.0760198	0.215929	5905	8	0	0	11.756	11.8068	21	21.375
197	chr1	15479220	15479527	TMEM51	55092	0.106412	0.108033	-0.00162046	-0.0271965	0.773869	0.786907	16500	2	0	0	13.619	13.7273	21	22
196	chr1	15479220	15480460	C1orf126	NA	0.103584	0.104536	-0.000951916	0.0170639	0.310987	0.397511	16134	6	0	0	13.5794	13.0076	21	21.6667
198	chr1	15573621	15573953	FHAD1	114827	0.0855596	0.0992759	-0.0137163	-0.126559	0.340545	0.418909	13638	3	0	0	13.619	12.8485	21	21.6667
200	chr1	15736034	15736890	EFHD2	79180	0.131391	0.113563	0.0178281	0.206885	0.106373	0.24425	7305	6	0	0	12.7302	12.2121	20.6667	21.8333
199	chr1	15736034	15737228	NA	NA	0.126635	0.110676	0.0159583	0.186571	0.136264	0.269969	8468	7	0	0	12.7687	12.1039	20.7143	21.8571
202	chr1	15853109	15853663	DNAJC16	23341	0.0487236	0.0461174	0.0026062	0.0337993	0.43352	0.491549	14918	7	0	0	11.5646	11.4156	20.8571	21.4286
201	chr1	15853109	15853663	CASP9	842	0.0487236	0.0461174	0.0026062	0.0337993	0.43352	0.491549	14918	7	0	0	11.5646	11.4156	20.8571	21.4286
203	chr1	15911106	15911608	AGMAT	79814	0.0454155	0.043933	0.00148252	0.0391217	0.696807	0.716493	16317	1	0	0	10.2857	11.9091	21	22
205	chr1	15929824	15930289	CHCHD2P6	NA	0.0513016	0.0559183	-0.0046167	-0.106884	0.0752996	0.214933	13271	4	0	0	14.1548	13.8864	21	22
204	chr1	15929824	15930289	NA	NA	0.0513016	0.0559183	-0.0046167	-0.106884	0.0752996	0.214933	13271	4	0	0	14.1548	13.8864	21	22
206	chr1	15943822	15944356	DDI2	6248;84301	0.107915	0.100513	0.007402	0.0474641	0.369153	0.440484	14204	5	0	0	13.1048	13.4	21	22
207	chr1	16011267	16011326	PLEKHM2	23207	0.0475198	0.0482785	-0.000758654	-0.0189039	0.682189	0.703187	16277	1	0	0	12.7143	13	21	22
208	chr1	16011267	16011466	NA	NA	0.0556891	0.0566953	-0.00100621	-0.0134426	0.52785	0.570011	16098	3	0	0	12.3175	12.6667	20.6667	21.6667
211	chr1	16173890	16174858	SPEN	23013	0.0847138	0.0742806	0.0104333	0.10826	0.0803315	0.220481	10790	7	0	0	14.381	13.2078	20.7143	21.8571
209	chr1	16174143	16175396	NA	729614	0.0900945	0.078284	0.0118105	0.110423	0.0821594	0.222795	10669	6	0	0	14.0238	12.553	20.6667	21.8333
210	chr1	16175830	16176117	NA	729614	0.0667001	0.0592681	0.00743193	0.161416	0.10921	0.247623	10948	3	0	0	12.9048	13.3182	20.6667	21.6667
212	chr1	16302128	16302672	ZBTB17	7709	0.0594022	0.0581682	0.00123395	0.0193294	0.62146	0.649285	16059	4	0	0	12.7976	12.5568	21	21.75
213	chr1	16399649	16400072	FAM131C	348487	0.0776596	0.0720065	0.00565307	0.0470719	0.192834	0.311451	14226	3	0	0	11.9048	11.6667	21	22
215	chr1	16481485	16482205	NA	NA	0.0492597	0.0453196	0.00394012	0.0986461	0.323798	0.406901	13809	4	0	0	12.1905	11.9886	20.5	21.5
214	chr1	16482083	16482782	EPHA2	1969	0.146551	0.162529	-0.0159784	-0.0774928	0.211492	0.32457	12546	5	0	0	13.5714	13.2545	20.4	21.6
216	chr1	16543684	16544307	ANO7L1	NA	0.0756359	0.0687953	0.0068406	0.149606	0.624015	0.651335	16074	3	0	0	12.8095	12.1818	21	21.3333
217	chr1	16563545	16563799	RSG1	79363	0.0356183	0.0323046	0.00331364	0.108017	0.544329	0.58386	15642	3	0	0	10.6984	10.3485	20.3333	21.6667
219	chr1	16678575	16679192	SZRD1	26099	0.111519	0.0926271	0.018892	0.208674	0.080181	0.220298	6105	8	0	0	12.6607	12.6364	20.625	21.75
218	chr1	16678575	16679192	FBXO42	54455	0.111519	0.0926271	0.018892	0.208674	0.080181	0.220298	6105	8	0	0	12.6607	12.6364	20.625	21.75
220	chr1	16766999	16767666	NECAP2	55707	0.0595711	0.0553819	0.00418921	0.101291	0.154198	0.28313	13592	7	0	0	12.8095	13.0779	20.8571	21.7143
221	chr1	16825253	16826377	CROCCP3	114819	0.118164	0.105277	0.0128861	0.134101	0.287284	0.381725	12627	5	0	0	12.8476	12.7455	20.8	21.6
224	chr1	16847281	16847688	NA	NA	0.33573	0.432943	-0.0972135	-0.390316	2.37842e-05	0.000938945	2466	2	0	0	12.881	13.9318	21	22
227	chr1	16860874	16862219	NA	NA	0.355095	0.495939	-0.140844	-0.509456	0.00156647	0.022657	1861	5	0	0	12.2667	12.1455	20.4	21.6
228	chr1	16860874	16862296	NA	100506533	0.355095	0.495939	-0.140844	-0.509456	0.00156647	0.022657	1861	5	0	0	12.2667	12.1455	20.4	21.6
225	chr1	16861006	16862296	NA	NA	0.355095	0.495939	-0.140844	-0.509456	0.00156647	0.022657	1861	5	0	0	12.2667	12.1455	20.4	21.6
226	chr1	16861645	16862296	NA	NA	0.373663	0.472975	-0.0993118	-0.412442	0.0593124	0.196941	5053	2	0	0	13.9048	12.7727	20	21.5
230	chr1	16939584	16940454	NBPF1	NA	0.0646898	0.0638871	0.000802678	0.00665464	0.408474	0.471378	16403	7	0	0	12.483	12.3247	20.8571	21.8571
232	chr1	16970856	16971492	MST1P2	NA	0.0882191	0.0755213	0.0126978	0.19229	0.0849572	0.225568	7670	7	0	0	13.034	13.1039	20.7143	22
231	chr1	16970856	16971492	CROCCP2	84809	0.0882191	0.0755213	0.0126978	0.19229	0.0849572	0.225568	7670	7	0	0	13.034	13.1039	20.7143	22
237	chr1	17186112	17186523	MIR3675	100500876	0.761661	0.836394	-0.0747331	-0.133362	0.000571862	0.0109709	9324	1	0	0	10.6667	11.4545	20	22
239	chr1	17197562	17197849	NA	440570	0.669407	0.678381	-0.0089738	-0.0181195	0.678526	0.700185	16259	2	0	0	12.2143	12.5227	20.5	21.5
238	chr1	17198627	17200049	NA	NA	0.47187	0.553357	-0.081487	-0.2853	0.0373193	0.159041	3937	6	0	0	13.2063	12.1894	21	22
240	chr1	17198703	17200049	NA	NA	0.421313	0.520705	-0.0993926	-0.345535	0.0195082	0.11529	2839	5	0	0	12.8286	12.1818	21	22
242	chr1	17215422	17216089	NA	NA	0.233628	0.328326	-0.0946974	-0.473492	0.0030225	0.0367474	2025	4	0	0	12.3571	12.2159	21	22
241	chr1	17215645	17216094	NA	100506687	0.236949	0.357383	-0.120434	-0.596618	0.000458432	0.0092558	1578	3	0	0	12.9683	12.8636	21	22
243	chr1	17222228	17222466	CROCC	9696	0.0732299	0.0906983	-0.0174684	-0.274866	0.466407	0.519028	15076	1	0	0	16.7143	16.1364	21	22
244	chr1	17222228	17222466	RNU1-2	6060;26863;26865;26866;26869;26870;26871	0.0732299	0.0906983	-0.0174684	-0.274866	0.466407	0.519028	15076	1	0	0	16.7143	16.1364	21	22
245	chr1	17306831	17307363	MFAP2	4237	0.105799	0.0756653	0.0301338	0.376593	0.0779528	0.217477	6013	2	0	0	12.5238	11.4773	20.5	22
246	chr1	17337924	17338590	ATP13A2	23400	0.0635663	0.0698785	-0.00631224	-0.123185	0.534997	0.575691	15592	4	0	0	12.5595	11.9205	20.5	21.75
247	chr1	17380457	17380722	SDHB	6390	0.0591178	0.0528919	0.00622595	0.109311	0.285529	0.380332	12592	5	0	0	10.7905	10.4091	20.4	21.4
248	chr1	17445652	17446088	PADI2	11240	0.1081	0.0760662	0.0320335	0.442409	0.0015431	0.0224692	3589	6	0	0	12.5794	12.1818	20.1667	21.8333
249	chr1	17765721	17765811	RCC2	55920	0.053322	0.0536904	-0.000368454	-0.00837035	0.751197	0.766129	16545	1	0	0	14.381	13.2727	21	22
250	chr1	17865864	17866630	ARHGEF10L	55160	0.175447	0.160564	0.0148832	0.125033	0.174589	0.297658	9841	3	0	0	12.746	12.2727	21	21.6667
251	chr1	18434106	18434739	IGSF21	84966	0.107014	0.147719	-0.0407045	-0.583085	0.164061	0.289506	9508	3	0	0	11.5714	10.9848	20.6667	20.6667
252	chr1	18956896	18957999	PAX7	5081	0.125764	0.369553	-0.243789	-1.49327	0.000333819	0.00730223	767	6	0	0	12.2063	11.9924	21	21.8333
254	chr1	19209627	19209914	MIR4695	100616120	0.8698	0.839027	0.0307733	0.054264	0.112841	0.250944	13852	4	0	0	13.0238	12.6136	21	21.5
253	chr1	19228829	19229634	ALDH4A1	8659	0.0896427	0.087163	0.00247966	0.0672355	0.113548	0.251733	15008	10	0	0	11.5048	11.8636	20.5	21.4
255	chr1	19282681	19283883	IFFO2	126917	0.100667	0.0911977	0.00946942	0.113442	0.154974	0.283612	10504	4	0	0	12.9048	12.9773	20.75	21.5
257	chr1	19536152	19537046	NA	NA	0.0812113	0.0650158	0.0161955	0.232629	0.105149	0.243155	7255	5	0	0	13.0952	12.6818	20.8	21.6
256	chr1	19536271	19537046	UBR4	23352	0.0864152	0.0683046	0.0181107	0.24417	0.09337	0.232773	6730	4	0	0	12.5238	12.125	20.75	21.5
259	chr1	19577885	19578532	MRTO4	51154	0.0639816	0.0544969	0.00948467	0.191051	0.175946	0.298697	9883	11	0	0	12.4719	12.7975	20.8182	21.9091
258	chr1	19577885	19578708	EMC1	23065	0.0617847	0.053321	0.00846363	0.175055	0.164139	0.28952	10192	13	0	0	12.7289	12.9685	20.7692	21.9231
260	chr1	19600250	19600942	AKR7L	NA	0.558781	0.534549	0.0242324	0.0521476	0.603407	0.633857	15972	8	0	0	12.1012	11.7102	20.5	21.75
261	chr1	19615245	19615660	AKR7A3	22977	0.237375	0.234199	0.00317574	-0.15175	0.344838	0.42219	14458	10	0	0	13.5429	13.2273	20.9	21.7
263	chr1	19638208	19639309	PQLC2	54896	0.1277	0.123379	0.00432022	0.0464457	0.472367	0.523853	15128	10	0	0	12.5905	12.5182	20.7	21.6
262	chr1	19638208	19639309	AKR7A2	8574	0.1277	0.123379	0.00432022	0.0464457	0.472367	0.523853	15128	10	0	0	12.5905	12.5182	20.7	21.6
264	chr1	19811704	19812644	CAPZB	832	0.113983	0.103596	0.010387	0.122551	0.268845	0.367597	12268	7	0	0	12.2993	12.2727	20.4286	21.7143
266	chr1	19923342	19923976	MINOS1	440574	0.0951478	0.0890232	0.00612454	0.0705617	0.333393	0.413846	13515	9	0	0	12.381	12.4343	20.7778	21.6667
265	chr1	19923342	19924002	NA	NA	0.0895197	0.0833515	0.00616824	0.0843073	0.290546	0.384143	12690	10	0	0	12.5476	12.6955	20.8	21.7
267	chr1	19991147	19992279	HTR6	3362	0.166074	0.201809	-0.035735	-0.142784	0.103856	0.242016	8796	5	0	0	13.3714	13.9	21	22
268	chr1	20126030	20126780	TMCO4	255104	0.122851	0.113249	0.0096018	0.0645335	0.245092	0.350067	13296	7	0	0	11.8095	11.6818	20.8571	21.7143
269	chr1	20208808	20209462	OTUD3	23252	0.0836955	0.0763233	0.00737224	0.0800085	0.245083	0.350067	12405	5	0	0	12.6095	12.3091	20.8	21.8
271	chr1	20512361	20512797	UBXN10	127733	0.140982	0.132046	0.00893584	0.0607284	0.248716	0.352505	13487	5	0	0	12.1143	12.4455	20.6	21.2
270	chr1	20512480	20512797	NA	NA	0.119768	0.120002	-0.000234035	-0.00709686	0.63947	0.665335	16638	3	0	0	12.4762	12.6818	20.3333	20.6667
272	chr1	20569456	20569817	NA	NA	0.815787	0.736734	0.0790534	0.148961	0.000984379	0.0166323	8462	2	0	0	13.4286	13.5682	20.5	22
273	chr1	20812214	20813511	CAMK2N1	55450	0.260207	0.228983	0.0312235	0.145329	0.0650011	0.202401	8661	4	0	0	12.7024	12.3182	21	22
274	chr1	20834417	20834883	MUL1	79594	0.0641763	0.0602136	0.00396271	0.0837765	0.309061	0.396379	13788	10	0	0	12.2905	12.1364	20.9	21.8
275	chr1	20878895	20879431	FAM43B	163933	0.0678726	0.123309	-0.0554368	-0.830719	0.0677736	0.205871	5520	4	0	0	13.7262	13.3977	20.75	21.75
276	chr1	20960046	20960447	PINK1	65018	0.145399	0.128257	0.0171422	0.217417	0.0914606	0.23138	6628	3	0	0	11.3333	11.2424	20.3333	22
277	chr1	20987517	20988238	DDOST	1650	0.0785672	0.0744323	0.00413492	0.0745873	0.329594	0.411426	13630	5	0	0	12.3048	12.5273	20.8	21.8
278	chr1	21044011	21044771	KIF17	57576	0.135834	0.122035	0.0137984	-0.0360474	0.00510999	0.0519608	14799	9	0	0	12.1005	11.6414	20.6667	21.6667
280	chr1	21058007	21059366	NA	NA	0.141884	0.138379	0.00350477	0.142725	0.10094	0.239686	14195	11	0	0	12.3593	12.4835	20.5455	21.5455
279	chr1	21058831	21059366	SH2D5	400745	0.133426	0.117417	0.0160087	0.209598	0.0905804	0.230305	6598	9	0	0	12.3545	12.4293	20.4444	21.4444
281	chr1	21113317	21114121	HP1BP3	50809	0.132224	0.113412	0.0188117	0.164686	0.184367	0.305302	10132	4	0	0	10.2619	10.1705	20.25	20.75
282	chr1	21503116	21503836	EIF4G3	8672	0.0843227	0.0725228	0.0117998	0.18247	0.173689	0.297177	9804	8	0	0	12.1369	12.4034	20.75	21.75
283	chr1	21503116	21503836	NA	NA	0.0843227	0.0725228	0.0117998	0.18247	0.173689	0.297177	9804	8	0	0	12.1369	12.4034	20.75	21.75
284	chr1	21671498	21672319	ECE1	1889	0.138208	0.121492	0.0167161	0.148827	0.164827	0.290196	9529	6	0	0	14.3571	13.8788	21	22
286	chr1	21754798	21755294	HS6ST1P1	NA	0.0978653	0.258716	-0.160851	-1.4238	0.000790484	0.0139755	949	2	0	0	11.119	11.4545	20.5	21
285	chr1	21754798	21755960	NBPF2P	NA	0.526637	0.622682	-0.0960452	-0.629087	0.00274473	0.0341781	1536	5	0	0	12.8667	12.6091	20.8	21.6
287	chr1	21766273	21767120	NBPF3	84224	0.131114	0.135554	-0.00444047	-0.0445925	0.242219	0.347435	14377	9	0	0	12.7937	12.5758	20.6667	21.8889
288	chr1	21786446	21786713	PFN1P10	NA	0.646582	0.611779	0.0348029	0.0785731	0.0476704	0.178132	12482	1	0	0	15.619	14.7273	21	22
289	chr1	21835549	21836344	ALPL	249	0.144649	0.164037	-0.0193881	-0.0617365	0.0708726	0.209201	13438	8	0	0	12.5536	12.6307	21	22
290	chr1	21995357	21995914	RAP1GAP	5909	0.107183	0.0938011	0.0133816	0.17123	0.146824	0.277695	8870	2	0	0	11	11.8864	21	21.5
291	chr1	21996162	21996409	RAP1GAP	5909	0.0767837	0.0732633	0.0035204	0.0416485	0.36857	0.440039	14523	4	0	0	12.0595	11.7841	20.25	21.75
292	chr1	22109600	22110261	USP48	84196	0.0455794	0.0407905	0.00478889	0.126315	0.12139	0.258384	13118	8	0	0	12.619	12.4375	20.875	22
294	chr1	22351918	22352180	LINC00339	29092	0.424455	0.430807	-0.00635188	-0.02094	0.722996	0.740292	16385	1	0	0	15.9524	15.0455	21	22
293	chr1	22351918	22352194	NA	NA	0.424455	0.430807	-0.00635188	-0.02094	0.722996	0.740292	16385	1	0	0	15.9524	15.0455	21	22
295	chr1	22379010	22379619	CDC42	998	0.0852547	0.0855484	-0.000293662	-0.0117783	0.742764	0.758035	16608	2	0	0	13.9524	13.5227	21	22
297	chr1	22778237	22778817	ZBTB40	9923	0.0498932	0.0456958	0.00419738	0.103554	0.277952	0.374487	13587	6	0	0	12.1587	12.3712	20.6667	22
298	chr1	22889596	22890096	EPHA8	2046	0.0835739	0.140848	-0.0572742	-0.534943	0.140726	0.273153	8640	3	0	0	12.2698	12.803	20.6667	22
299	chr1	23036824	23037831	EPHB2	2048	0.0562906	0.0507044	0.00558619	0.104939	0.210061	0.323458	12480	4	0	0	12.0714	12.3636	21	22
300	chr1	23345815	23346440	KDM1A	23028	0.107197	0.103129	0.00406799	0.0658695	0.294804	0.387119	13694	6	0	0	12.5159	12.1667	20.8333	21.8333
301	chr1	23504060	23504633	LUZP1	7798	0.0592744	0.061912	-0.00263755	-0.0359318	0.609336	0.639124	15996	5	0	0	12.819	12.8273	21	22
302	chr1	23670330	23671363	HNRNPR	10236	0.0491525	0.0516474	-0.0024949	-0.0470089	0.260543	0.361159	14998	11	0	0	12.5152	12.4876	20.6364	21.9091
304	chr1	23694691	23695989	C1orf213	148898	0.0685025	0.0621802	0.00632222	0.140227	0.253749	0.356297	11949	9	0	0	12.7513	12.8081	20.7778	21.3333
305	chr1	23695247	23696050	NA	148898	0.0863704	0.0775177	0.00885274	0.165666	0.294198	0.386717	12764	6	0	0	12.4365	12.3182	21	21.3333
303	chr1	23695436	23696050	ZNF436	80818	0.0926544	0.0828674	0.00978699	0.169805	0.259868	0.360545	12093	4	0	0	13.0714	12.8295	21	21.5
306	chr1	23750734	23751663	TCEA3	6920	0.118414	0.119085	-0.00067073	-0.0650777	0.351221	0.427231	16331	8	0	0	13.4405	13.5284	21	22
307	chr1	23810186	23810693	ASAP3	55616	0.0413266	0.0362259	0.00510061	0.163774	0.214736	0.327135	12880	2	0	0	14.3095	14.7045	21	22
308	chr1	23857213	23858089	E2F2	1870	0.0682734	0.0659665	0.00230694	0.0561037	0.39776	0.462996	15148	10	0	0	12.8048	13.1227	20.8	21.7
309	chr1	23885786	23886212	ID3	3399	0.131346	0.122343	0.0090029	0.12829	0.337597	0.41673	13592	5	0	0	11.6	11.8909	20.8	22
310	chr1	24018356	24018567	RPL11	6135	0.0588097	0.0537497	0.00506002	0.100912	0.36064	0.434373	13930	4	0	0	12.7143	12.4545	20	22
311	chr1	24069696	24070144	TCEB3	6924	0.129582	0.119361	0.0102217	0.0929313	0.153417	0.28282	11663	6	0	0	11.2857	11.3939	20.5	21.6667
313	chr1	24104503	24105263	PITHD1	57095	0.0508972	0.0502302	0.000666924	0.0199096	0.342388	0.420079	16334	7	0	0	12.2041	11.8636	20.8571	22
312	chr1	24104503	24105263	NA	100506963	0.0508972	0.0502302	0.000666924	0.0199096	0.342388	0.420079	16334	7	0	0	12.2041	11.8636	20.8571	22
314	chr1	24117483	24117824	LYPLA2	11313	0.0470313	0.041598	0.00543333	0.121257	0.155406	0.28363	12594	3	0	0	13.0317	12.7273	21	21.6667
315	chr1	24126800	24127549	GALE	2582	0.134323	0.116133	0.0181901	0.195011	0.127493	0.263824	8108	8	0	0	10.5774	10.5739	20.125	21.25
316	chr1	24194285	24194990	FUCA1	2517	0.0747237	0.0691874	0.0055363	0.0849008	0.271915	0.369917	12519	8	0	0	12.5833	12.5114	20.625	21.75
318	chr1	24229116	24229537	NA	NA	0.120234	0.301231	-0.180998	-1.23542	2.63915e-06	0.000162793	626	2	0	0	11.3333	12.5909	21	22
319	chr1	24285786	24286098	PNRC2	55629;100996626	0.0650378	0.0637515	0.00128634	0.0448409	0.489273	0.537838	15865	4	0	0	12.0714	12.1364	21	21.5
317	chr1	24285786	24286701	CNR2	1269	0.0716094	0.0696162	0.00199319	0.0501526	0.598025	0.629323	15943	10	0	0	12.2048	12.2273	20.8	21.6
321	chr1	24513950	24514477	IL28RA	163702	0.0974057	0.126259	-0.028853	-0.197456	0.331833	0.413095	13477	5	0	0	13.5524	12.8909	21	22
322	chr1	24648203	24648985	NA	NA	0.389109	0.461284	-0.072175	-0.501964	0.0628467	0.199667	5281	5	0	0	14.3619	13.6091	21	22
324	chr1	24742672	24742783	NIPAL3	57185	0.0448357	0.0413912	0.00344454	0.0935951	0.488179	0.536847	15257	1	0	0	11.9048	12.8182	21	22
325	chr1	24828866	24829878	RCAN3	11123	0.119682	0.115884	0.0037982	0.0540313	0.313885	0.399724	13933	9	0	0	11.9153	11.8485	20.5556	22
326	chr1	25071353	25072347	CLIC4	25932	0.0765925	0.0685209	0.00807161	0.120099	0.364385	0.437249	13981	8	0	0	13.1964	13.1818	20.625	22
327	chr1	25558564	25559178	SYF2	25949	0.0560489	0.054697	0.00135183	0.0449745	0.654623	0.678523	16187	5	0	0	11.2095	11.1364	20.4	21.6
330	chr1	25593958	25594487	NA	NA	0.0159172	0.0182261	-0.00230895	-0.123123	0.0700891	0.208651	15144	1	0	0	10.9524	10.4091	21	21
334	chr1	25664287	25664907	TMEM50A	23585	0.0492484	0.0503849	-0.00113648	-0.065444	0.811284	0.821815	16563	2	0	0	11.6667	11.0909	20	21.5
328	chr1	25664287	25665398	C1orf63	57035	0.0538251	0.051081	0.0027441	0.037794	0.660895	0.683757	16216	4	0	0	11.7976	10.9318	20.25	21.75
332	chr1	25664287	25665398	NA	NA	0.0538251	0.051081	0.0027441	0.037794	0.660895	0.683757	16216	4	0	0	11.7976	10.9318	20.25	21.75
336	chr1	25756471	25757887	TMEM57	55219	0.0977966	0.0844113	0.0133853	0.16793	0.16499	0.290295	9535	13	0	0	12.8498	12.4266	20.7692	21.7692
335	chr1	25756471	25758115	RHCE	6006	0.0962637	0.0829889	0.0132748	0.171132	0.160887	0.287085	9402	14	0	0	12.7007	12.3799	20.7857	21.7857
337	chr1	25869894	25870570	LDLRAP1	26119	0.234139	0.219421	0.0147176	0.0657373	0.151707	0.281502	13224	7	0	0	12	11.9935	20.7143	21.7143
338	chr1	25942662	25943191	MAN1C1	57134	0.055388	0.0516608	0.00372727	0.0957264	0.251273	0.354721	13995	4	0	0	13.369	12.5341	21	22
339	chr1	25944100	25944458	MAN1C1	57134	0.117635	0.0884852	0.0291503	0.374051	0.0627812	0.19961	5277	1	0	0	11.5714	12.1364	20	21
340	chr1	26146123	26147349	NA	NA	0.0818548	0.0756793	0.0061755	0.0831204	0.359329	0.433276	13912	13	0	0	12.5824	12.3706	20.9231	21.7692
341	chr1	26146789	26147349	NA	NA	0.0912058	0.0859711	0.00523467	0.064556	0.406318	0.469614	14516	5	0	0	11.9619	11.6091	20.8	21.6
343	chr1	26185473	26186356	NA	NA	0.0795643	0.0671705	0.0123938	0.195947	0.0918037	0.231621	7827	6	0	0	12.0397	12.3182	20.3333	21.1667
342	chr1	26185473	26186356	AUNIP	79000	0.0795643	0.0671705	0.0123938	0.195947	0.0918037	0.231621	7827	6	0	0	12.0397	12.3182	20.3333	21.1667
346	chr1	26232446	26233624	MIR3917	100500808	0.140363	0.116782	0.0235812	0.226905	0.0786509	0.218514	6039	13	0	0	13.2381	13.6364	20.8462	21.8462
345	chr1	26232983	26233624	STMN1	3925	0.172117	0.14292	0.0291969	0.230006	0.0779255	0.217477	6011	8	0	0	13.8393	14.25	20.75	22
347	chr1	26324550	26324934	PAFAH2	5051	0.053125	0.0516454	0.00147958	0.0451497	0.235067	0.342194	15734	5	0	0	11.7238	11.4545	20.4	21.2
348	chr1	26372282	26373313	SLC30A2	7780	0.0962314	0.126453	-0.0302217	-0.29922	0.287664	0.382079	12632	8	0	0	13.4762	13.7216	21	21.75
349	chr1	26437320	26438163	PDIK1L	149420	0.0842327	0.079691	0.0045417	0.0955221	0.444618	0.501264	14882	9	0	0	12.4815	12.5152	20.7778	21.7778
350	chr1	26496180	26496824	ZNF593	51042	0.0586135	0.0586118	1.62897e-06	-0.0226071	0.232555	0.340354	16778	12	0	0	12.381	12.3902	20.9167	21.75
351	chr1	26560450	26561028	CEP85	64793	0.137061	0.120689	0.0163715	0.189843	0.0934046	0.232825	6731	9	0	0	12.5979	12.5808	20.5556	21.6667
352	chr1	26737247	26737768	LIN28A	79727	0.147792	0.293695	-0.145903	-0.934288	0.00707878	0.0649775	1824	3	0	0	13.2222	13.2121	21	22
353	chr1	26758493	26758856	DHDDS	79947	0.0827404	0.0712673	0.011473	0.163592	0.122061	0.25898	8336	11	0	0	11.684	11.376	20.9091	21.7273
354	chr1	26798367	26799440	HMGN2	3151;100996852	0.0425277	0.0415789	0.000948804	0.0176882	0.377934	0.447272	16136	4	0	0	12.2143	11.3182	20.25	21.75
355	chr1	26856192	26856684	RPS6KA1	6195	0.0922733	0.0989253	-0.00665203	-0.0864154	0.495501	0.543012	15310	4	0	0	11.7262	11.375	20.75	21
356	chr1	27021834	27022122	NA	NA	0.119048	0.0994544	0.0195937	0.239381	0.0148894	0.100046	5312	3	0	0	13.1587	13.9545	21	22
357	chr1	27021834	27023023	ARID1A	8289	0.111434	0.0966417	0.014792	0.141987	0.0429744	0.170332	8844	5	0	0	12.6476	13.5182	20.8	22
358	chr1	27114119	27114462	PIGV	55650	0.192466	0.169569	0.0228966	0.212066	0.127745	0.263954	8120	7	0	0	12.0544	12.3182	20.8571	21.8571
360	chr1	27189913	27190128	SFN	2810	0.89905	0.717626	0.181425	0.321201	0.00057879	0.0110653	3080	2	0	0	12.5	12.2273	21	21.5
361	chr1	27216289	27217045	GPN2	54707	0.0587467	0.0518528	0.00689382	0.150672	0.244987	0.35	11744	9	0	0	11.6138	11.4091	20.7778	21.3333
363	chr1	27226493	27227009	NUDC	10726	0.0509044	0.0409441	0.0099603	0.251557	0.0877377	0.227304	9177	6	0	0	13.9127	13.75	20.8333	22
362	chr1	27226493	27227009	GPATCH3	63906	0.0509044	0.0409441	0.0099603	0.251557	0.0877377	0.227304	9177	6	0	0	13.9127	13.75	20.8333	22
364	chr1	27286398	27287101	C1orf172	126695	0.0579058	0.0549205	0.00298525	0.0774417	0.679565	0.700999	16265	3	0	0	12	11.8939	21	21.3333
365	chr1	27320128	27320697	TRNP1	388610	0.0561059	0.0566456	-0.000539727	-0.00573817	0.582497	0.615902	16461	4	0	0	10.7976	10.6477	20.75	21.75
366	chr1	27338880	27339441	FAM46B	115572	0.152471	0.12588	0.0265901	0.104237	0.129565	0.265106	11009	5	0	0	12.3429	12.6182	20.8	21.8
367	chr1	27527885	27528085	NA	NA	0.67814	0.707776	-0.0296361	-0.045238	0.0292734	0.142945	14339	2	0	0	12.4762	12.5909	21	21.5
369	chr1	27560706	27561506	WDTC1	23038	0.0992011	0.0916493	0.00755184	0.178486	0.235825	0.342717	11545	8	0	0	12.8214	12.8125	20.875	21.75
368	chr1	27560706	27561707	NA	NA	0.0959478	0.0875573	0.00839043	0.192221	0.157633	0.285181	10236	9	0	0	13.037	12.9293	20.8889	21.7778
370	chr1	27648454	27649006	TMEM222	84065	0.0681316	0.0622018	0.00592987	0.141118	0.134866	0.269123	12210	7	0	0	11.1565	10.8117	20.4286	21.2857
371	chr1	27692884	27693243	MAP3K6	9064	0.0635253	0.0452098	0.0183154	0.413315	0.0190787	0.113875	5624	1	0	0	15.8571	14.4545	21	22
372	chr1	27709601	27709831	CD164L2	388611	0.1531	0.19307	-0.0399708	-0.370103	0.422873	0.482847	14694	4	0	0	13.5119	13.0682	20.75	22
373	chr1	27718893	27719349	GPR3	2827	0.0930207	0.0696341	0.0233867	0.228807	0.010708	0.0824913	5011	4	0	0	11.9881	11.7386	20.5	22
374	chr1	27816343	27816853	WASF2	10163	0.0950376	0.0874384	0.00759927	0.140936	0.209625	0.32301	10888	9	0	0	12.0794	12.3535	20.6667	21.7778
375	chr1	27930443	27930866	AHDC1	27245	0.144614	0.131983	0.0126306	0.119182	0.241896	0.347336	11683	5	0	0	12.419	12.1909	21	21.4
376	chr1	27961560	27961810	FGR	2268	0.676226	0.771067	-0.0948407	-0.188677	0.000116299	0.00323056	6474	4	0	0	12.3929	11.625	21	22
377	chr1	27994728	27995031	NA	NA	0.634884	0.679921	-0.045037	-0.112648	0.0764449	0.216385	10552	4	0	0	11.5952	11.3636	20.75	22
378	chr1	28052146	28052989	FAM76A	199870	0.0888149	0.0824325	0.00638236	0.0862882	0.329283	0.411328	13431	9	0	0	11.5291	11.3737	20.5556	21.4444
379	chr1	28099629	28100031	STX12	23673	0.0652736	0.0639029	0.00137067	0.0287794	0.459411	0.513324	15814	4	0	0	12.3214	12.6136	21	21.75
380	chr1	28157222	28157788	PPP1R8	5511	0.0545318	0.0464478	0.00808396	0.144256	0.288252	0.382648	12639	4	0	0	12.7381	12.6477	21	21.75
381	chr1	28199032	28199257	THEMIS2	9473	0.0500626	0.0424147	0.00764794	0.198335	0.106377	0.24425	10766	2	0	0	12	11.8409	20.5	21.5
382	chr1	28240758	28241535	RPA2	6118	0.0620238	0.075028	-0.0130042	-0.195738	0.444833	0.501405	14885	13	0	0	12.9011	12.7063	20.6923	21.5385
384	chr1	28285021	28285304	XKR8	55113	0.927679	0.918618	0.00906075	0.014215	0.233437	0.340862	16000	3	0	0	15.2698	14.9242	21	22
385	chr1	28286020	28286472	XKR8	55113	0.0768613	0.0669233	0.00993803	0.157792	0.12418	0.260894	9194	6	0	0	13.5794	13.7348	20.6667	22
383	chr1	28286205	28286838	NA	NA	0.0896347	0.0783881	0.0112465	0.173928	0.0979502	0.236936	8473	5	0	0	13.4286	13.8182	20.6	22
386	chr1	28415099	28415312	EYA3	2140	0.0832325	0.0779643	0.00526825	0.113576	0.280545	0.376558	12729	7	0	0	12.3129	12.2857	20.5714	21.2857
387	chr1	28559146	28559597	DNAJC8	22826	0.131767	0.118357	0.0134097	0.125969	0.0678693	0.205871	9765	9	0	0	12.1481	12.298	20.8889	21.7778
388	chr1	28562511	28562976	ATPIF1	93974	0.0785785	0.0796818	-0.00110328	-0.0246196	0.80917	0.819871	16559	3	0	0	13.9206	12.0909	20.6667	21
389	chr1	28585832	28586537	SESN2	83667	0.0518508	0.0585638	-0.00671302	-0.10994	0.251965	0.355119	11904	5	0	0	13	12.9	21	22
390	chr1	28655366	28655667	MED18	54797;100996782	0.0549666	0.0761978	-0.0212312	-0.430117	0.647947	0.672809	16158	8	0	0	12.1131	12.4545	20.625	21.625
391	chr1	28696042	28696613	PHACTR4	65979	0.0674254	0.0589925	0.00843289	0.14965	0.176984	0.299362	10204	7	0	0	12.3605	12.3312	20.8571	21.7143
392	chr1	28879403	28879704	TRNAU1AP	54952	0.0692705	0.0613152	0.00795536	0.13542	0.243951	0.348962	11729	5	0	0	11.8667	11.6909	20.4	21.6
393	chr1	28908070	28908524	SNORA44	677825	0.121355	0.104498	0.016857	0.253355	0.100835	0.2396	7061	3	0	0	12.3175	13.3636	21	21.6667
394	chr1	28908070	28908799	SNORA16A	692073	0.0885875	0.0793562	0.00923128	0.144601	0.230824	0.339239	11416	8	0	0	11.8036	12.2727	20.75	21.625
397	chr1	28969554	28969898	NA	NA	0.0629681	0.0553548	0.0076133	0.184978	0.157023	0.284722	10791	10	0	0	12.2952	12.2909	20.9	21.9
395	chr1	28969554	28969898	TAF12	6883	0.0629681	0.0553548	0.0076133	0.184978	0.157023	0.284722	10791	10	0	0	12.2952	12.2909	20.9	21.9
398	chr1	29063067	29063632	YTHDF2	51441	0.139156	0.116733	0.0224227	0.229947	0.0670371	0.205096	5484	5	0	0	12.2857	11.9545	20.6	22
399	chr1	29138502	29139153	OPRD1	4985	0.0581551	0.0618897	-0.00373461	-0.0692087	0.381394	0.449612	14232	4	0	0	11.5119	12.0227	20.5	21.5
400	chr1	29213439	29214102	EPB41	2035	0.129675	0.113887	0.0157876	0.171429	0.174403	0.297545	9831	9	0	0	12.1746	11.9091	20.8889	21.5556
401	chr1	29449948	29451847	TMEM200B	399474	0.153583	0.161696	-0.00811335	-0.0782692	0.467902	0.520277	15089	8	0	0	13.4107	13.9091	21	22
402	chr1	29508000	29508686	SRSF4	6429	0.0952093	0.0875162	0.00769307	0.122675	0.186585	0.307113	10742	5	0	0	11.8	11.7545	21	21.8
403	chr1	29557221	29557627	MECR	51102	0.0705761	0.0641608	0.00641522	0.0928068	0.3427	0.420401	13677	4	0	0	12.0119	11.25	20.5	21.25
404	chr1	29562746	29563527	PTPRU	10076	0.059964	0.0605018	-0.000537848	-0.0142322	0.785088	0.7973	16521	3	0	0	11.6667	12.0152	20.6667	21
405	chr1	31190973	31191221	MATN1-AS1	100129196	0.137532	0.110679	0.0268529	0.289853	0.0349943	0.154712	4116	1	0	0	12.7143	13.3636	21	22
406	chr1	31381539	31381966	SDC3	9672	0.126831	0.123763	0.00306763	0.0167284	0.490152	0.538523	15862	2	0	0	12.9048	13.7045	21	22
407	chr1	31538413	31538938	PUM1	9698	0.0616872	0.0604664	0.00122084	0.0385114	0.413349	0.475142	15914	11	0	0	12.3333	12.6488	21	21.4545
408	chr1	31712079	31712812	NKAIN1	79570	0.204655	0.171526	0.0331297	0.241849	0.0957851	0.234532	6851	1	0	0	10.619	9.81818	20	21
410	chr1	31769247	31769978	ZCCHC17	51538	0.151564	0.138243	0.0133205	0.157949	0.211889	0.324872	10942	13	0	0	12.348	12.1748	20.5385	21.7692
409	chr1	31769247	31769978	SNRNP40	9410	0.151564	0.138243	0.0133205	0.157949	0.211889	0.324872	10942	13	0	0	12.348	12.1748	20.5385	21.7692
411	chr1	32083150	32083786	HCRTR1	3061	0.27138	0.258569	0.0128109	0.0672262	0.29959	0.390501	13151	1	0	0	14.4762	15.2273	21	22
413	chr1	32110211	32110794	NA	NA	0.0591962	0.0566942	0.00250193	0.0301256	0.435602	0.493394	15088	7	0	0	13.7959	13.4026	20.8571	22
414	chr1	32110211	32110961	NA	NA	0.0569533	0.0538157	0.00313763	0.0554672	0.354947	0.429862	14493	9	0	0	13.9206	13.697	20.8889	21.8889
412	chr1	32110211	32110961	PEF1	553115	0.0569533	0.0538157	0.00313763	0.0554672	0.354947	0.429862	14493	9	0	0	13.9206	13.697	20.8889	21.8889
415	chr1	32169538	32169869	COL16A1	1307	0.219247	0.32223	-0.102984	-0.598069	0.0955006	0.234403	6832	4	0	0	13.131	13.0341	20.75	21.75
416	chr1	32229995	32230252	BAI2	576	0.067634	0.0706464	-0.00301239	-0.104307	0.321677	0.405218	14579	5	0	0	12.0762	11.5091	20.8	21.8
417	chr1	32254005	32254353	NA	NA	0.0592761	0.0588644	0.000411738	0.0250427	0.353656	0.429009	16518	4	0	0	13.2143	13.2727	20.75	21.5
418	chr1	32410189	32410630	PTP4A2	8073	0.48008	0.520765	-0.0406846	-0.189994	0.487995	0.536749	15254	4	0	0	13.5238	13.0909	21	21.75
419	chr1	32479103	32479929	KHDRBS1	10657	0.109493	0.100886	0.00860722	0.0743843	0.36605	0.438334	14009	5	0	0	11.3524	11.7273	20.2	21.8
421	chr1	32574062	32574138	KPNA6	23633	0.0594194	0.06746	-0.00804056	-0.154	0.368544	0.440039	14052	2	0	0	13.119	12.0909	21	22
422	chr1	32645155	32645786	TXLNA	200081	0.0821279	0.0729832	0.0091447	0.11195	0.352593	0.427985	13822	7	0	0	11.7347	11.2662	20.7143	21.4286
423	chr1	32666232	32666460	CCDC28B	79140	0.0815309	0.0772469	0.004284	0.119501	0.183573	0.304618	13513	3	0	0	11.127	11.9848	20.6667	22
424	chr1	32670570	32671735	IQCC	55721	0.103249	0.0885468	0.0147025	0.174354	0.189504	0.309079	10287	11	0	0	12.645	12.2273	20.9091	21.6364
426	chr1	32687522	32688028	EIF3I	8668	0.0682882	0.0653668	0.00292138	0.0678997	0.312742	0.398835	14654	5	0	0	12.581	12.6909	21	21.8
425	chr1	32687522	32688040	TMEM234	56063	0.0682882	0.0653668	0.00292138	0.0678997	0.312742	0.398835	14654	5	0	0	12.581	12.6909	21	21.8
427	chr1	32706722	32707141	MTMR9LP	339483	0.0831019	0.0813743	0.00172752	0.0614337	0.345774	0.423028	15561	3	0	0	12.6508	12	21	21.6667
428	chr1	32757415	32758034	HDAC1	3065	0.0822583	0.0709313	0.0113271	0.172837	0.201002	0.317108	10632	7	0	0	12.2449	11.9935	20.7143	21.5714
429	chr1	32801481	32802229	MARCKSL1	65108	0.318661	0.131087	0.187573	1.02658	1.44122e-09	3.40575e-07	727	7	0	0	12.3129	11.6299	20.4286	21.7143
431	chr1	32817199	32817588	TSSK3	81629	0.061911	0.060071	0.00184	0.0580343	0.337534	0.416712	15472	3	0	0	13.8095	13.4697	21	22
430	chr1	32817199	32817588	NA	NA	0.061911	0.060071	0.00184	0.0580343	0.337534	0.416712	15472	3	0	0	13.8095	13.4697	21	22
432	chr1	32859833	32860348	BSDC1	55108	0.0680799	0.0621304	0.00594953	0.114624	0.223375	0.333444	12187	2	0	0	13.1905	13.0227	20	22
433	chr1	32892429	32892835	LRRC37A12P	NA	0.19397	0.498314	-0.304344	-1.31736	4.17786e-05	0.00147261	476	1	0	0	14.7143	13.9545	21	22
434	chr1	32930501	32931061	NA	NA	0.066824	0.093182	-0.026358	-0.450402	0.372929	0.443099	14120	6	0	0	12.5	12.053	21	21.1667
435	chr1	32930501	32931061	ZBTB8B	728116	0.066824	0.093182	-0.026358	-0.450402	0.372929	0.443099	14120	6	0	0	12.5	12.053	21	21.1667
438	chr1	33116544	33117242	RBBP4	5928	0.112294	0.0978136	0.0144807	0.0986781	0.336681	0.416117	13575	7	0	0	12.3401	11.7403	20.8571	21.5714
437	chr1	33116544	33117363	ZBTB8OS	339487	0.104834	0.0914037	0.01343	0.104749	0.301429	0.391741	12910	8	0	0	12.7083	12.2045	20.875	21.625
439	chr1	33168698	33168865	SYNC	81493	0.0485802	0.0491991	-0.00061894	-0.0151631	0.840889	0.849292	16612	1	0	0	12.0952	12.0455	21	21
440	chr1	33207637	33207874	KIAA1522	57648	0.129359	0.10068	0.0286788	0.33241	0.0974333	0.23637	6916	1	0	0	15.8571	13.1818	21	22
442	chr1	33282676	33282867	S100PBP	64766	0.0533913	0.056261	-0.00286971	-0.0638754	0.436577	0.49406	14825	1	0	0	12.8571	10.8182	20	22
441	chr1	33283255	33283906	YARS	8565	0.0584494	0.0537528	0.00469663	0.0952556	0.302726	0.392532	13200	8	0	0	13.8571	13.5398	21	21.875
443	chr1	33351687	33352094	HPCA	3208	0.148408	0.169487	-0.0210783	-0.233876	0.284585	0.379703	12575	3	0	0	11.9524	12.1212	20.6667	21
445	chr1	33429787	33430513	RNF19B	127544	0.0714437	0.0677818	0.00366191	0.0832562	0.318407	0.402852	14067	7	0	0	12.2449	12.4221	20.5714	21.8571
447	chr1	33546525	33547204	ADC	113451	0.163682	0.138517	0.0251643	0.211831	0.116187	0.253992	7674	9	0	0	12.4603	12.2929	20.8889	21.6667
446	chr1	33546525	33547243	AK2	204	0.163682	0.138517	0.0251643	0.211831	0.116187	0.253992	7674	9	0	0	12.4603	12.2929	20.8889	21.6667
448	chr1	33647161	33647878	TRIM62	55223	0.0587185	0.0582066	0.000511971	-0.0543106	0.317686	0.402365	16455	2	0	0	14	12.9773	21	22
449	chr1	33721449	33721703	ZNF362	149076	0.0810315	0.0946143	-0.0135829	-0.212353	0.597458	0.628905	15939	2	0	0	14.7619	13.5455	21	22
450	chr1	33772147	33773104	NA	NA	0.455084	0.67839	-0.223307	-0.676689	2.94374e-07	2.61323e-05	1359	4	0	0	13.2143	12.6818	21	22
452	chr1	33814784	33815770	NA	NA	0.0859312	0.0730075	0.0129237	0.164556	0.165882	0.291126	9559	4	0	0	12.381	12.0909	21	22
453	chr1	33815951	33816193	NA	NA	0.0409115	0.0405605	0.000350958	-0.0143741	0.322404	0.405737	16557	5	0	0	12.0095	11.4091	20.8	21.6
451	chr1	33896154	33896929	PHC2	1912	0.082629	0.0724779	0.010151	0.102316	0.239555	0.345654	11628	4	0	0	11.7976	11.2727	20.5	21.5
454	chr1	33938026	33938328	ZSCAN20	7579	0.0480587	0.0408499	0.00720878	0.179281	0.267536	0.366516	12247	5	0	0	11.7238	11.7818	20.6	21.2
455	chr1	34630944	34630976	CSMD2	114784	0.0791583	0.0729245	0.00623374	0.10457	0.61502	0.644033	16022	1	0	0	11.1905	11.0455	21	22
456	chr1	34642383	34643024	NA	NA	0.150439	0.376155	-0.225716	-1.41277	0.000106848	0.0030231	593	7	0	0	11.3878	12.3961	20.5714	21.8571
459	chr1	35258565	35258791	GJA4	2701	0.171575	0.360526	-0.188951	-1.0785	0.0378537	0.159977	3970	2	0	0	12.9048	12.7727	21	22
457	chr1	35325183	35325550	C1orf212	113444	0.0576435	0.0547558	0.00288769	0.0558456	0.500761	0.547355	15349	8	0	0	12.2262	11.9659	20.875	22
460	chr1	35394748	35396206	DLGAP3	58512	0.0934216	0.0886646	0.00475703	0.0113506	0.203909	0.318953	16153	2	0	0	10.1905	9.81818	19.5	21.5
461	chr1	35450650	35451037	NA	653160	0.109941	0.0914104	0.0185306	0.230876	0.0523051	0.185888	5563	2	0	0	13.1667	12.6818	21	21.5
463	chr1	35450650	35451037	ZMYM6NB	100506144	0.109941	0.0914104	0.0185306	0.230876	0.0523051	0.185888	5563	2	0	0	13.1667	12.6818	21	21.5
462	chr1	35497122	35497587	ZMYM6	9204	0.0459522	0.0418214	0.00413088	0.0931859	0.11202	0.250063	13634	4	0	0	14.4286	13.3864	21	22
464	chr1	35586332	35586591	NA	NA	0.332232	0.553368	-0.221135	-0.737604	0.00101215	0.0167971	1195	4	0	0	13.381	13	21	22
465	chr1	35658250	35658811	SFPQ	6421;100996496	0.0618324	0.0545336	0.00729878	0.132802	0.320342	0.404216	13296	5	0	0	9.82857	10.0364	20.6	20.4
466	chr1	35734224	35734855	ZMYM4	9202	0.118645	0.0967287	0.0219163	0.195607	0.137823	0.271228	8525	5	0	0	11.9619	11.8818	20.6	21.8
468	chr1	36022681	36023573	NCDN	23154	0.111616	0.0942096	0.0174062	0.212787	0.133412	0.26807	8350	8	0	0	13.5536	12.9489	20.875	21.875
467	chr1	36023052	36023834	KIAA0319L	79932	0.121384	0.102552	0.0188323	0.21174	0.131847	0.266713	8294	9	0	0	13.3598	13	20.7778	21.7778
470	chr1	36038928	36039470	TFAP2E	339488	0.107089	0.124592	-0.0175035	-0.215365	0.869217	0.876162	16645	2	0	0	13.4048	12.6818	20.5	22
469	chr1	36042831	36043444	NA	NA	0.571139	0.672484	-0.101345	-0.237851	0.031781	0.148343	4737	5	0	0	13.0476	12.6455	21	21.8
471	chr1	36106970	36107261	PSMB2	5690	0.0492583	0.0460898	0.00316853	0.0313424	0.100639	0.239404	15030	5	0	0	12.4952	11.7545	21	21.4
472	chr1	36184574	36184774	C1orf216	127703	0.122393	0.115004	0.00738897	0.082852	0.320557	0.404384	13300	1	0	0	14.0952	13.7273	21	22
473	chr1	36235069	36235800	CLSPN	63967	0.0733204	0.0648633	0.00845713	0.128698	0.256316	0.358062	12008	8	0	0	13.131	13.2784	20.625	21.125
474	chr1	36273500	36274272	EIF2C4	192670	0.112429	0.104485	0.00794344	0.0845494	0.365455	0.438128	13995	5	0	0	12.8952	12.4545	20.8	22
475	chr1	36396250	36396818	EIF2C3	192669	0.076969	0.0772071	-0.000238025	-0.0197678	0.305593	0.394347	16634	3	0	0	11.3651	11.5	20.6667	22
476	chr1	36549555	36549965	TEKT2	27285	0.107343	0.102234	0.00510913	0.0347549	0.270055	0.368388	14862	2	0	0	15.4048	15.1136	20.5	22
477	chr1	36554326	36554955	ADPRHL2	54936	0.034798	0.0369971	-0.00219907	-0.087879	0.506049	0.551975	15382	2	0	0	11.7857	12.1136	21	21.5
478	chr1	36590762	36591121	COL8A2	1296	0.226073	0.139918	0.0861556	0.655065	2.882e-05	0.00110146	1705	1	0	0	11.4286	10.5909	21	22
479	chr1	36614856	36615462	TRAPPC3	27095	0.0465656	0.0459852	0.000580377	0.0159752	0.606339	0.636671	16397	2	0	0	12.881	13.2045	21	22
481	chr1	36689760	36690087	THRAP3	9967	0.0513442	0.0490276	0.00231661	0.0579467	0.507072	0.552589	15396	5	0	0	14.019	13.8455	21	22
482	chr1	36771831	36772487	SH3D21	79729	0.126864	0.134304	-0.00743986	-0.230101	0.706575	0.725515	16340	4	0	0	12.0952	12.1705	21	21.5
484	chr1	36787835	36789402	NA	NA	0.546298	0.547728	-0.00143044	-0.00295334	0.69416	0.71421	16610	6	0	0	12.0079	12.1515	20.6667	21.8333
483	chr1	36789256	36789402	FAM176B	55194	0.0440636	0.0437836	0.000280056	0.00123486	0.656757	0.680357	16701	2	0	0	12.7857	13	21	21.5
485	chr1	36851090	36851873	STK40	83931	0.161979	0.161101	0.000877861	0.0289294	0.349544	0.42607	16180	7	0	0	12.7483	11.7987	20.7143	21.7143
486	chr1	36863212	36863603	LSM10	84967	0.0871763	0.0721839	0.0149924	0.23922	0.0581091	0.195115	6726	6	0	0	12.373	11.7955	21	21.8333
487	chr1	36915797	36916324	OSCP1	127700	0.175544	0.165019	0.0105246	0.0953521	0.198452	0.315695	11527	6	0	0	12.0556	11.7803	20.5	21.8333
488	chr1	36929539	36930131	MRPS15	64960	0.0780448	0.0690726	0.00897216	0.131366	0.170059	0.294389	9808	5	0	0	13.7238	13.7091	21	21.8
489	chr1	37499231	37500624	GRIK3	2899	0.184849	0.236992	-0.052143	-0.514586	0.136126	0.269807	8465	9	0	0	11.7672	11.6818	20.6667	21.8889
491	chr1	37939724	37940650	ZC3H12A	80149	0.0867349	0.0853955	0.00133941	-0.00478315	0.365898	0.438334	16520	10	0	0	12.9476	12.5864	21	21.7
490	chr1	37939724	37940650	NA	728431	0.0867349	0.0853955	0.00133941	-0.00478315	0.365898	0.438334	16520	10	0	0	12.9476	12.5864	21	21.7
492	chr1	37980072	37980565	MEAF6	64769	0.0406834	0.0416093	-0.000925914	-0.0467444	0.376619	0.446189	16153	5	0	0	11.781	11.4091	20.6	21.8
493	chr1	38019607	38019823	SNIP1	79753	0.104105	0.0847363	0.0193686	0.258025	0.104445	0.242485	7224	3	0	0	11.6349	10.6515	20.3333	19.6667
494	chr1	38022453	38022719	DNALI1	7802	0.174718	0.194679	-0.0199612	-0.137964	0.659194	0.682314	16208	5	0	0	13.2667	13.5273	21	22
495	chr1	38061429	38061740	GNL2	29889	0.0978195	0.0861013	0.0117182	0.143543	0.159413	0.286425	9338	6	0	0	12.0159	12.0076	20.6667	21.8333
496	chr1	38100096	38100864	RSPO1	284654	0.126713	0.130759	-0.00404642	0.0232531	0.138927	0.272188	15477	4	0	0	13.9881	14.2045	21	22
498	chr1	38157296	38158586	CDCA8	55143	0.0956609	0.0890455	0.00661547	0.085742	0.310738	0.39747	13116	8	0	0	12.9464	12.7557	20.875	21.875
497	chr1	38157415	38158586	C1orf109	54955	0.100962	0.0947124	0.0062499	0.0683789	0.342008	0.419785	13666	7	0	0	13.1156	12.8506	21	22
499	chr1	38230306	38230888	EPHA10	284656	0.0755615	0.164074	-0.0885126	-0.959285	0.0573672	0.193845	4962	3	0	0	12.7302	12.2576	20.6667	22
500	chr1	38259096	38259973	MANEAL	149175	0.121581	0.126409	-0.00482792	0.0312041	0.188154	0.308012	15040	8	0	0	11.9643	12.3295	20.75	22
501	chr1	38273375	38274402	YRDC	79693	0.105849	0.0946906	0.0111587	0.15125	0.223587	0.333602	11245	8	0	0	11.5952	11.5	20.625	21.75
503	chr1	38325151	38325999	NA	NA	0.0961359	0.087707	0.00842888	0.0860629	0.211037	0.324188	12050	6	0	0	14.2063	13.1212	21	21.8333
502	chr1	38325151	38325999	MTF1	4520	0.0961359	0.087707	0.00842888	0.0860629	0.211037	0.324188	12050	6	0	0	14.2063	13.1212	21	21.8333
504	chr1	38455634	38455769	NA	NA	0.0439394	0.0410778	0.00286152	0.0758422	0.476449	0.52716	15164	4	0	0	11.381	11.25	20.75	21.25
505	chr1	38470779	38471396	FHL3	2275	0.182491	0.159346	0.0231448	0.184816	0.151219	0.281187	9023	1	0	0	10.1905	11.0455	20	22
507	chr1	38511486	38513485	NA	NA	0.106964	0.150631	-0.0436665	-0.400909	0.122471	0.259447	7920	11	0	0	12.5541	12.3595	20.8182	21.8182
506	chr1	38511951	38513642	POU3F1	5453	0.15178	0.207263	-0.0554828	-0.366571	0.106068	0.24415	7289	12	0	0	13.127	13.0795	20.8333	21.8333
508	chr1	39174380	39174940	NA	NA	0.694902	0.6528	0.0421021	0.09122	0.042815	0.170266	11753	6	0	0	12.7857	13.4394	20.6667	21.8333
510	chr1	39324816	39325721	NA	NA	0.141421	0.129046	0.0123751	0.126725	0.21895	0.330124	11127	10	0	0	13.2476	12.3773	20.7	21.5
509	chr1	39324996	39325721	RRAGC	64121	0.153799	0.139778	0.0140205	0.15027	0.191368	0.3104	10344	9	0	0	13.3545	12.4495	20.7778	21.5556
511	chr1	39456656	39457271	AKIRIN1	79647	0.0976201	0.0898273	0.00779285	0.0761407	0.327421	0.409875	13402	10	0	0	11.9476	11.8636	20.7	21.8
512	chr1	39547014	39547487	MACF1	23499	0.170016	0.158568	0.0114475	0.0947905	0.246696	0.351125	11788	1	0	0	9.66667	10.0455	20	22
513	chr1	39874651	39875239	KIAA0754	643314	0.0857432	0.0826216	0.00312163	0.0188761	0.392021	0.458637	15738	13	0	0	12.967	12.6818	20.8462	21.8462
514	chr1	39956425	39957817	BMP8A	353500	0.093457	0.0930073	0.000449722	-0.0219339	0.228527	0.337431	16497	14	0	0	11.8844	11.8442	20.5714	21.7143
516	chr1	40041963	40042667	PABPC4	8761	0.209035	0.191374	0.017661	0.319617	0.25808	0.359307	12050	2	0	0	13.4762	12.7045	20.5	22
517	chr1	40105118	40105707	HEYL	26508	0.172696	0.127238	0.0454578	0.366977	0.0172444	0.107517	2795	5	0	0	11.9524	11.9364	21	21.6
518	chr1	40137211	40138087	NT5C1A	84618	0.0972928	0.165291	-0.0679979	-0.54404	0.0318312	0.148475	3597	4	0	0	13.8452	13.4659	21	22
520	chr1	40156931	40158353	PPIE	10450	0.126769	0.105743	0.0210267	0.232893	0.144171	0.276256	8756	11	0	0	12.4719	12.6901	20.7273	21.3636
519	chr1	40156931	40158514	HPCAL4	51440	0.159915	0.138162	0.0217532	0.220369	0.17001	0.294389	9684	12	0	0	12.4246	12.6402	20.5833	21.3333
523	chr1	40253684	40255147	NA	NA	0.097764	0.0908992	0.0068648	0.0905732	0.194727	0.313004	11792	13	0	0	11.674	11.5035	20.4615	21.6154
521	chr1	40254034	40255172	BMP8B	656	0.0923593	0.0837791	0.00858022	0.107316	0.191415	0.310415	10843	12	0	0	11.6944	11.6553	20.4167	21.8333
524	chr1	40348942	40349288	TRIT1	54802	0.0638096	0.0607149	0.00309465	0.0672435	0.404145	0.467795	14519	4	0	0	13.5476	14.0341	20.75	22
525	chr1	40367429	40368213	MYCL1	4610	0.0836756	0.0764504	0.00722512	0.0477373	0.219315	0.330282	14195	10	0	0	12.0857	12.3318	21	21.9
526	chr1	40420488	40421301	MFSD2A	84879	0.183015	0.163443	0.0195716	0.0857464	0.0907943	0.230513	12074	13	0	0	12.3516	11.9825	20.7692	21.7692
527	chr1	40505412	40506404	CAP1	10487	0.0939567	0.0833492	0.0106075	0.135873	0.171554	0.295366	9745	7	0	0	12.6122	12.3247	21	22
528	chr1	40562876	40563128	PPT1	5538	0.0849818	0.0812631	0.00371874	0.05762	0.525877	0.568425	15522	1	0	0	12.4762	13.1364	21	22
529	chr1	40598509	40598933	NA	NA	0.159846	0.52331	-0.363463	-1.68853	4.53912e-08	5.64128e-06	135	2	0	0	12.7381	12.6818	21	22
530	chr1	40626914	40627544	RLF	6018	0.0855779	0.0781146	0.00746331	0.111714	0.173481	0.296945	10923	7	0	0	12.6395	12.5455	20.8571	21.7143
533	chr1	40723387	40723698	ZMPSTE24	10269	0.0501042	0.0442647	0.00583949	0.133933	0.217858	0.329388	12280	5	0	0	12.2381	11.5364	20.6	21.2
531	chr1	40723387	40723698	NA	NA	0.0501042	0.0442647	0.00583949	0.133933	0.217858	0.329388	12280	5	0	0	12.2381	11.5364	20.6	21.2
534	chr1	40723797	40724010	ZMPSTE24	10269	0.130261	0.127058	0.0032023	0.0011329	0.579378	0.613145	16709	5	0	0	11.6381	11.6636	20.8	21.2
532	chr1	40723797	40724010	NA	NA	0.130261	0.127058	0.0032023	0.0011329	0.579378	0.613145	16709	5	0	0	11.6381	11.6636	20.8	21.2
535	chr1	40782989	40783145	COL9A2	1298	0.232867	0.24677	-0.0139034	-0.0911632	0.860884	0.868284	16635	2	0	0	13.2143	13.5	20.5	22
536	chr1	40915606	40916072	ZNF643	65243	0.111172	0.0998224	0.0113499	0.0929985	0.146546	0.277542	11660	5	0	0	12.381	11.7091	20.6	21.8
537	chr1	40942785	40943386	ZNF642	339559	0.0747558	0.0697545	0.00500139	0.0525486	0.325603	0.408386	13956	6	0	0	13.7857	13.947	20.8333	21.8333
539	chr1	40974057	40974786	DEM1	64789	0.110307	0.101574	0.00873293	0.0695608	0.225964	0.335432	13022	6	0	0	11.9524	11.7121	20.6667	21.8333
538	chr1	40974057	40974786	NA	NA	0.110307	0.101574	0.00873293	0.0695608	0.225964	0.335432	13022	6	0	0	11.9524	11.7121	20.6667	21.8333
540	chr1	40997161	40997439	ZNF684	127396	0.0443284	0.042042	0.00228643	0.0502697	0.418386	0.479181	15169	7	0	0	12.3333	12.9416	20.4286	21.4286
541	chr1	41131112	41131378	RIMS3	9783	0.0988209	0.137349	-0.0385278	-0.554971	0.369253	0.440541	14063	2	0	0	9.85714	9.75	21	22
542	chr1	41157163	41157819	NFYC	4802	0.149288	0.137653	0.0116348	0.10735	0.278035	0.374568	12454	3	0	0	12.0952	12.4697	21	21.3333
543	chr1	41249091	41250161	KCNQ4	9132	0.215798	0.145419	0.0703795	0.422952	0.0106302	0.0823243	2274	6	0	0	11.8254	11.8106	20.6667	22
544	chr1	41327519	41328285	CITED4	163732	0.103086	0.105643	-0.00255729	-0.0820028	0.299137	0.390066	14951	8	0	0	12.5119	12.625	20.625	21.75
545	chr1	41328086	41328285	NA	NA	0.109727	0.113529	-0.00380186	-0.125099	0.171477	0.295293	13929	5	0	0	12.0667	12.8	20.6	21.6
546	chr1	41444871	41445506	CTPS1	1503	0.102826	0.147822	-0.0449957	-0.299034	0.229175	0.338031	11375	3	0	0	13.4127	12.6515	21	21
548	chr1	41706958	41708327	NA	NA	0.116601	0.101876	0.0147254	0.113984	0.159506	0.286468	10469	8	0	0	12.2262	11.4034	20.625	21.75
547	chr1	41707327	41708327	SCMH1	22955	0.116601	0.101876	0.0147254	0.113984	0.159506	0.286468	10469	8	0	0	12.2262	11.4034	20.625	21.75
549	chr1	41826681	41828093	FOXO6	NA	0.0447398	0.040137	0.00460277	0.123039	0.38011	0.448771	14210	3	0	0	12.4921	11.8636	20.6667	21.6667
550	chr1	42501097	42501980	HIVEP3	59269	0.0688312	0.0659424	0.00288881	0.0534332	0.579309	0.613145	15852	6	0	0	12.873	13.0758	20.6667	22
551	chr1	42801049	42801370	FOXJ3	22887	0.0576129	0.0586794	-0.00106648	-0.00634241	0.801105	0.812485	16543	5	0	0	10.9238	10.2182	20.6	21.4
552	chr1	42845979	42846965	RIMKLA	284716	0.086679	0.0814133	0.0052658	0.072959	0.463923	0.51688	15059	6	0	0	11.746	11.5227	20.6667	21.6667
554	chr1	42921717	42922287	PPCS	79717	0.0555042	0.0538408	0.00166333	0.0392174	0.222174	0.332884	15614	6	0	0	13.4444	13.1439	21	21.8333
553	chr1	42921717	42922575	ZMYND12	84217	0.0589316	0.0568811	0.00205049	0.0460055	0.286272	0.380924	15316	8	0	0	13.2798	13.0568	21	21.875
555	chr1	42928798	42929500	CCDC30	728621	0.0756125	0.0697952	0.00581727	0.0929086	0.279582	0.375891	12479	5	0	0	14.6571	13.4182	21	21.4
556	chr1	43123978	43124422	PPIH	10465	0.123615	0.118012	0.00560317	0.0843503	0.290906	0.384438	12696	7	0	0	12.6122	12.8896	20.5714	21.7143
557	chr1	43147501	43148597	YBX1	4904	0.120872	0.121528	-0.000656299	0.0705439	0.120025	0.256956	16345	9	0	0	12.7302	12.7525	20.7778	21.8889
559	chr1	43232215	43233359	C1orf50	79078;100129924	0.0744454	0.0646432	0.00980222	0.167593	0.211059	0.324191	10923	8	0	0	13.381	14.0625	21	22
558	chr1	43232256	43233359	LEPRE1	64175	0.0761275	0.0659543	0.0101732	0.170013	0.181353	0.302761	10050	7	0	0	13.1769	13.9416	21	22
561	chr1	43282575	43283090	ERMAP	114625	0.0753692	0.0702524	0.00511679	0.0447292	0.387788	0.455227	14375	8	0	0	12.0655	12.0398	20.5	21.625
560	chr1	43282575	43283090	CCDC23	374969	0.0753692	0.0702524	0.00511679	0.0447292	0.387788	0.455227	14375	8	0	0	12.0655	12.0398	20.5	21.625
565	chr1	43312259	43312513	ZNF691	51058	0.061536	0.0569683	0.0045677	0.0693493	0.214011	0.32651	13308	4	0	0	13.5714	13.1364	21	21.75
562	chr1	43312259	43312513	NA	NA	0.061536	0.0569683	0.0045677	0.0693493	0.214011	0.32651	13308	4	0	0	13.5714	13.1364	21	21.75
563	chr1	43312259	43312513	NA	NA	0.061536	0.0569683	0.0045677	0.0693493	0.214011	0.32651	13308	4	0	0	13.5714	13.1364	21	21.75
564	chr1	43312259	43312513	NA	NA	0.061536	0.0569683	0.0045677	0.0693493	0.214011	0.32651	13308	4	0	0	13.5714	13.1364	21	21.75
566	chr1	43353948	43354170	NA	NA	0.872674	0.873614	-0.000939766	-0.00111673	0.00454245	0.0484201	16712	3	0	0	12.3968	12.1515	21	21.6667
568	chr1	43423468	43424768	SLC2A1-AS1	440584	0.0629183	0.0574515	0.00546674	0.0735124	0.18392	0.304861	12789	10	0	0	11.7524	11.3955	20.5	21.8
567	chr1	43424031	43424768	SLC2A1	6513	0.0659552	0.0570081	0.00894707	0.151296	0.133844	0.26836	9819	6	0	0	11.4683	11.0682	20.1667	21.8333
569	chr1	43637504	43638052	WDR65	149465	0.0477558	0.0431076	0.00464813	0.103569	0.301337	0.391682	13242	8	0	0	12.5714	12.1307	20.75	21.625
571	chr1	43824135	43825059	CDC20	991	0.11947	0.11074	0.00873084	0.128881	0.198105	0.315426	10536	7	0	0	13.4422	12.4026	20.5714	21.4286
570	chr1	43824135	43825059	NA	NA	0.11947	0.11074	0.00873084	0.128881	0.198105	0.315426	10536	7	0	0	13.4422	12.4026	20.5714	21.4286
572	chr1	43833829	43834137	ELOVL1	64834	0.0828745	0.0733768	0.00949773	0.121298	0.196833	0.314624	10496	5	0	0	12.2571	12.0636	20.8	21.8
574	chr1	43855376	43855921	SZT2	23334	0.106055	0.0955783	0.010477	0.0961537	0.277188	0.373882	12436	12	0	0	12.1349	12.0758	20.6667	21.75
573	chr1	43855376	43855921	MED8	112950	0.106055	0.0955783	0.010477	0.0961537	0.277188	0.373882	12436	12	0	0	12.1349	12.0758	20.6667	21.75
576	chr1	43919084	43919814	HYI-AS1	NA	0.138832	0.129355	0.00947764	0.0866566	0.162979	0.288868	12018	6	0	0	12.1429	11.8636	21	22
575	chr1	43919161	43919814	HYI	81888	0.138384	0.12398	0.0144039	0.131568	0.114111	0.252213	9428	5	0	0	11.7143	11.9091	21	22
577	chr1	44115617	44116309	KDM4A	9682	0.0816313	0.0758169	0.00581442	0.0968584	0.243916	0.348959	12299	8	0	0	12.8512	12.608	20.875	21.75
578	chr1	44173310	44173763	KDM4A-AS1	NA	0.0585807	0.0568087	0.001772	0.0404343	0.707872	0.726803	16341	2	0	0	12.0714	11.5455	21	21
579	chr1	44399069	44399491	ARTN	9048	0.105852	0.147132	-0.0412801	-0.439696	0.245195	0.350158	11748	1	0	0	15.0476	15.5909	21	22
581	chr1	44412074	44412804	IPO13	9670	0.0847428	0.0764369	0.00830593	0.103361	0.305796	0.394483	13005	12	0	0	11.873	11.5795	20.8333	21.75
580	chr1	44412074	44412804	NA	NA	0.0847428	0.0764369	0.00830593	0.103361	0.305796	0.394483	13005	12	0	0	11.873	11.5795	20.8333	21.75
582	chr1	44435410	44436114	DPH2	1802	0.0794809	0.0743968	0.00508414	0.110391	0.324769	0.407675	13366	10	0	0	12.8143	11.6227	20.8	21.3
583	chr1	44440143	44440658	ATP6V0B	533	0.114773	0.107921	0.00685188	0.0896346	0.397256	0.462666	14406	4	0	0	12.2619	12.0114	20.75	21.5
584	chr1	44444636	44445114	B4GALT2	8704	0.232604	0.194158	0.0384465	0.248921	0.0739091	0.212993	5822	1	0	0	14.4762	14.3182	21	22
585	chr1	44457151	44457530	CCDC24	149473	0.105416	0.100734	0.00468206	0.0618814	0.191793	0.310754	13421	6	0	0	14.4841	14.1894	21	21.8333
586	chr1	44496640	44497112	SLC6A9	6536	0.046987	0.0462131	0.000773927	0.00799314	0.188499	0.308351	16325	2	0	0	11.881	11.2273	21	21.5
587	chr1	44679004	44679465	DMAP1	55929	0.0840719	0.0702953	0.0137766	0.205302	0.13043	0.265803	8233	6	0	0	12.2302	12.0152	20.8333	21.8333
588	chr1	44820658	44821113	ERI3	79033	0.0972498	0.084551	0.0126987	0.131407	0.230213	0.33855	11409	10	0	0	12.7667	12.4773	20.9	21.8
589	chr1	44871110	44871365	RNF220	55182	0.139773	0.135926	0.00384704	0.0375409	0.613785	0.643068	16014	1	0	0	11.5238	11.6364	20	22
591	chr1	45139771	45140584	C1orf228	339541	0.0719669	0.064927	0.00703986	0.119746	0.104484	0.242485	11293	9	0	0	12.8095	12.7424	20.7778	21.7778
590	chr1	45139771	45140584	TMEM53	79639	0.0719669	0.064927	0.00703986	0.119746	0.104484	0.242485	11293	9	0	0	12.8095	12.7424	20.7778	21.7778
592	chr1	45205324	45205745	KIF2C	11004	0.0653089	0.0606465	0.00466242	0.0686664	0.592768	0.624597	15923	3	0	0	10.7302	10.3182	20.6667	21.3333
594	chr1	45241014	45241422	RPS8	6202;26811;94163	0.052691	0.0520387	0.000652368	0.00813189	0.420726	0.481051	16349	5	0	0	12.6667	11.7091	20.6	21.6
595	chr1	45241014	45241900	SNORD55	26811	0.101881	0.0923099	0.00957161	0.0893057	0.0785598	0.218369	11872	10	0	0	12.6667	11.9091	20.7	21.5
596	chr1	45241014	45241900	SNORD46	94161	0.101881	0.0923099	0.00957161	0.0893057	0.0785598	0.218369	11872	10	0	0	12.6667	11.9091	20.7	21.5
593	chr1	45241014	45241900	NA	NA	0.101881	0.0923099	0.00957161	0.0893057	0.0785598	0.218369	11872	10	0	0	12.6667	11.9091	20.7	21.5
597	chr1	45265535	45266396	PLK3	1263	0.0710197	0.0640481	0.00697166	0.136778	0.168883	0.29386	11350	6	0	0	13.3175	13.6288	20.8333	21.8333
598	chr1	45308544	45309159	PTCH2	8643	0.212702	0.213308	-0.000606777	-0.176212	0.128266	0.264395	16384	4	0	0	11.8571	12.1932	21	22
599	chr1	45452038	45452444	EIF2B3	8891	0.0989348	0.0950681	0.00386662	0.0609988	0.128427	0.264425	13876	3	0	0	12.3333	12.1212	21	21.3333
601	chr1	45476319	45477022	UROD	7389	0.0654318	0.0615878	0.00384398	0.053245	0.380366	0.448915	14216	7	0	0	12.1361	11.5974	20.5714	21.7143
600	chr1	45476502	45477022	HECTD3	79654	0.0694507	0.0643907	0.00506002	0.0777736	0.356087	0.430733	13870	6	0	0	11.9524	11.5379	20.5	21.6667
602	chr1	45792420	45793044	HPDL	84842	0.0748242	0.105942	-0.0311176	-0.355786	0.472227	0.523802	15126	6	0	0	12.5952	13.3258	20.6667	21.8333
604	chr1	45805565	45805841	TOE1	114034	0.0758078	0.0753745	0.000433315	0.0234289	0.409529	0.472239	16507	3	0	0	11.8889	12.0758	21	21.6667
603	chr1	45805643	45805983	MUTYH	4595	0.0657489	0.0629531	0.00279587	0.0782774	0.275506	0.372447	14766	8	0	0	11.881	12.0455	21	21.75
605	chr1	45956373	45956893	TESK2	10420	0.0542167	0.0585815	-0.00436483	-0.112908	0.394161	0.46034	14366	5	0	0	12.9238	11.9182	21	21.2
607	chr1	45965587	45966049	MMACHC	25974	0.0659278	0.0646184	0.00130948	0.0121674	0.374293	0.444111	16110	9	0	0	11.2222	11.2828	20.3333	21.8889
606	chr1	45965587	45966049	CCDC163P	NA	0.0659278	0.0646184	0.00130948	0.0121674	0.374293	0.444111	16110	9	0	0	11.2222	11.2828	20.3333	21.8889
608	chr1	46016404	46016694	AKR1A1	10327	0.0628135	0.0546224	0.00819118	0.192042	0.153954	0.283005	10385	6	0	0	13.627	12.8788	20.6667	21.5
609	chr1	46049591	46050017	NASP	4678	0.0729475	0.0680822	0.00486534	0.116027	0.242192	0.347426	13057	4	0	0	13.0238	12.1591	21	21.5
610	chr1	46151752	46153080	TMEM69	51249	0.0840236	0.0775508	0.00647281	0.0925927	0.383545	0.451267	14260	10	0	0	13.0714	13.0909	20.9	21.9
611	chr1	46216234	46216514	IPP	3652	0.15949	0.13472	0.0247706	0.234734	0.115679	0.253709	7649	2	0	0	14.2381	13.8864	21	22
612	chr1	46598127	46599129	NA	NA	0.0888456	0.0953488	-0.00650323	-0.112485	0.370822	0.441744	14084	13	0	0	11.304	11.3147	20.3846	21.3846
613	chr1	46668822	46669258	LURAP1	541468	0.237797	0.251056	-0.0132593	-0.0732083	0.708877	0.727611	16346	4	0	0	13.0357	12.8523	21	21.75
615	chr1	46767803	46769036	UQCRH	7388;440567	0.0908239	0.0742033	0.0166206	0.132512	0.114148	0.25223	9378	4	0	0	13.3452	12.625	20.75	21.5
614	chr1	46768781	46769036	LRRC41	10489	0.0643553	0.0623196	0.00203569	-0.0195018	0.45921	0.513265	15701	3	0	0	13.6984	12.6212	20.6667	22
616	chr1	46806340	46806348	NSUN4	387338	0.0594504	0.0485326	0.0109179	0.246744	0.0458566	0.175413	8647	1	0	0	13.8095	14	21	22
617	chr1	46859725	46860291	FAAH	2166	0.119417	0.163313	-0.0438961	-0.309425	0.296979	0.388394	12829	6	0	0	11.9921	12.2045	20.5	21.6667
618	chr1	47082017	47082526	MKNK1	8569	0.099131	0.103575	-0.00444385	-0.0576213	0.614946	0.644002	16021	4	0	0	12.5595	11.6705	20.75	22
619	chr1	47082064	47082526	MOB3C	148932	0.103384	0.109169	-0.00578572	-0.074746	0.574868	0.609603	15822	3	0	0	12.1587	11.4848	20.6667	22
621	chr1	47133675	47134395	ATPAF1-AS1	374973	0.101438	0.0926403	0.00879744	0.118711	0.1985	0.315741	10548	9	0	0	13.3862	13.0657	20.8889	21.8889
620	chr1	47184403	47185083	KIAA0494	9813	0.076722	0.0759991	0.000722815	0.0639567	0.30575	0.394483	16296	4	0	0	10.9643	11.0795	20	21.5
623	chr1	47690981	47691727	NA	NA	0.153883	0.200457	-0.046574	-0.451863	0.151626	0.281444	9039	6	0	0	12.4444	12.2348	20.6667	22
622	chr1	47697393	47698197	TAL1	6886	0.124913	0.331157	-0.206244	-1.45236	0.00223641	0.0295691	1268	6	0	0	10.881	10.8939	20.6667	21.3333
624	chr1	47779708	47780211	STIL	6491	0.0787705	0.0737866	0.00498388	0.0601149	0.385923	0.453528	14277	10	0	0	11.8333	11.4682	20.8	21.8
625	chr1	47799412	47799968	CMPK1	51727	0.101341	0.0855094	0.0158319	0.197896	0.294901	0.387136	12780	3	0	0	14.4127	14.0606	21	22
627	chr1	47899814	47900385	FOXD2-AS1	84793	0.199129	0.555328	-0.356199	-1.49856	3.00482e-09	6.22406e-07	241	4	0	0	12.25	11.6932	20.75	21.5
628	chr1	47900189	47900385	FOXD2	2306	0.199129	0.555328	-0.356199	-1.49856	3.00482e-09	6.22406e-07	241	4	0	0	12.25	11.6932	20.75	21.5
629	chr1	48462132	48462976	TRABD2B	388630	0.11736	0.133462	-0.0161016	-0.131429	0.420341	0.480742	14670	4	0	0	12.9048	12.8977	20.75	22
630	chr1	48937346	48937683	SPATA6	54558	0.0796838	0.0781235	0.00156027	-0.0237195	0.344386	0.421788	15678	2	0	0	12.5952	11.4545	20	21.5
632	chr1	49242372	49242810	BEND5	79656	0.0658468	0.0630438	0.00280301	0.0522078	0.45283	0.508131	14952	4	0	0	12.2143	11.8295	20.75	21.5
631	chr1	50489418	50489846	AGBL4	84871	0.105192	0.140448	-0.0352561	-0.400078	0.241594	0.347221	11674	10	0	0	11.6333	11.5818	20.9	21.5
633	chr1	50513645	50514185	ELAVL4	1996	0.122737	0.332234	-0.209496	-1.51405	0.000607854	0.0115108	886	7	0	0	12.1701	12.8442	20.8571	22
634	chr1	50888673	50890672	DMRTA2	63950	0.164508	0.419034	-0.254526	-1.38356	0.00126104	0.0198478	1066	10	0	0	13.2714	12.5591	21	21.8
636	chr1	51425448	51426070	CDKN2C	1031	0.0666926	0.0655608	0.00113175	0.00769236	0.490525	0.538766	16343	10	0	0	12.281	12.4364	20.8	21.8
635	chr1	51425448	51426070	FAF1	11124	0.0666926	0.0655608	0.00113175	0.00769236	0.490525	0.538766	16343	10	0	0	12.281	12.4364	20.8	21.8
637	chr1	51701768	51702268	NA	NA	0.0821859	0.0812602	0.000925676	0.0265652	0.354208	0.42937	16155	5	0	0	14.1333	13.2727	21	22
638	chr1	51701768	51702442	RNF11	26994	0.0764827	0.0753012	0.00118149	0.0325672	0.424864	0.484396	15944	6	0	0	14.4603	13.2652	21	22
639	chr1	51810328	51810687	TTC39A	22996	0.283518	0.239933	0.043585	0.223343	0.0850644	0.225568	6326	3	0	0	13.3492	12.7727	21	22
640	chr1	51984548	51985216	EPS15	2060	0.0754282	0.0667799	0.00864829	0.170847	0.333829	0.414191	13522	7	0	0	12.8844	12.3831	20.8571	22
641	chr1	52344179	52344939	NRD1	4898	0.0680935	0.0640275	0.00406604	0.0779702	0.294571	0.386935	13696	7	0	0	13.7687	13.2597	20.8571	22
642	chr1	52455971	52456453	RAB3B	5865	0.110425	0.109644	0.000780801	-0.0345885	0.253626	0.356155	16243	6	0	0	12.9683	12.7045	20.5	21.1667
645	chr1	52498453	52499505	NA	NA	0.0960447	0.0997467	-0.00370198	-0.0531317	0.811399	0.821882	16564	7	0	0	12.9524	12.2727	20.8571	21.5714
644	chr1	52498989	52499505	KTI12	112970	0.101412	0.0992878	0.00212444	0.0223313	0.640388	0.666087	16130	3	0	0	12.5397	11.4091	21	21.3333
646	chr1	52520747	52521124	BTF3L4	91408	0.0470371	0.0436296	0.00340752	0.0288031	0.178423	0.300403	15174	2	0	0	11.0952	10.3864	20.5	22
647	chr1	52521781	52522296	BTF3L4	91408	0.0463221	0.0436839	0.00263825	0.0764174	0.16127	0.287453	14895	4	0	0	12.9048	13.1477	21	21.25
643	chr1	52521781	52522296	TXNDC12	51060	0.0463221	0.0436839	0.00263825	0.0764174	0.16127	0.287453	14895	4	0	0	12.9048	13.1477	21	21.25
648	chr1	52607401	52608504	ZFYVE9	9372	0.0623086	0.0672366	-0.00492801	-0.0969114	0.243131	0.348193	13006	7	0	0	12.5306	12.1104	20.4286	21
649	chr1	52831512	52832181	CC2D1B	200014	0.120453	0.107331	0.0131226	0.13664	0.184987	0.305543	10158	7	0	0	12.517	12.6039	20.8571	21.2857
650	chr1	52834140	52834528	PLA2G12AP1	NA	0.0688898	0.0619176	0.00697222	0.14333	0.203593	0.318794	11349	3	0	0	13.5079	12.7424	21	22
652	chr1	52869868	52870305	PRPF38A	84950	0.0897233	0.0822565	0.00746676	0.0689224	0.254644	0.357046	13052	9	0	0	13.0476	12.2576	20.8889	21.5556
651	chr1	52869868	52870305	ORC1	4998	0.0897233	0.0822565	0.00746676	0.0689224	0.254644	0.357046	13052	9	0	0	13.0476	12.2576	20.8889	21.5556
653	chr1	53018660	53019599	ZCCHC11	23318	0.0806908	0.0801863	0.000504542	0.0186234	0.408534	0.471407	16461	2	0	0	13.7143	13.6818	21	22
654	chr1	53067881	53068543	GPX7	2882	0.0989006	0.0992661	-0.000365545	0.00938559	0.285216	0.380152	16548	4	0	0	12.9643	12.3409	21	22
655	chr1	53098630	53099303	FAM159A	348378	0.253225	0.293553	-0.0403274	-0.214517	0.489835	0.538296	15267	6	0	0	11.9286	12.0227	20.3333	21.6667
656	chr1	53163689	53164180	SELRC1	65260	0.0781816	0.0736527	0.00452888	0.0803054	0.341168	0.419345	13650	8	0	0	13.5357	13.2614	21	22
657	chr1	53192024	53192428	ZYG11B	79699	0.0990482	0.116749	-0.0177003	-0.216616	0.128517	0.264425	8153	2	0	0	13.5238	13.8182	21	22
658	chr1	53308295	53308682	ZYG11A	440590	0.133814	0.291495	-0.157681	-1.07307	0.0366596	0.158117	3890	2	0	0	12.0714	11.7045	21	22
660	chr1	53392881	53393400	SCP2	6342	0.0544275	0.0480957	0.00633179	0.171836	0.462657	0.515881	15047	5	0	0	13.5238	13.0636	21	22
661	chr1	53392881	53393645	MIR1273F	100616156	0.0513485	0.0481726	0.00317586	0.0953864	0.294435	0.386786	14456	7	0	0	13.0272	12.5649	21	22
659	chr1	53392881	53393645	ECHDC2	55268	0.0513485	0.0481726	0.00317586	0.0953864	0.294435	0.386786	14456	7	0	0	13.0272	12.5649	21	22
662	chr1	53527573	53528353	PODN	127435	0.150913	0.21279	-0.0618778	-0.308537	0.0362867	0.15748	3866	4	0	0	13.131	12.7045	21	22
665	chr1	53685946	53686391	NA	NA	0.10885	0.130945	-0.0220947	-0.245987	0.058927	0.196704	5025	1	0	0	10.0476	10.4091	21	22
664	chr1	53685946	53686391	C1orf123	54987	0.10885	0.130945	-0.0220947	-0.245987	0.058927	0.196704	5025	1	0	0	10.0476	10.4091	21	22
667	chr1	53703960	53704642	NA	100507564	0.151802	0.134674	0.0171281	0.105884	0.275377	0.372396	12405	11	0	0	12.2987	11.876	20.5455	21.3636
666	chr1	53703960	53704642	MAGOH	4116	0.151802	0.134674	0.0171281	0.105884	0.275377	0.372396	12405	11	0	0	12.2987	11.876	20.5455	21.3636
669	chr1	53792421	53793496	NA	NA	0.0665931	0.0698349	-0.00324182	-0.0548173	0.227231	0.336435	14406	3	0	0	13.2698	12.5909	21	21.6667
668	chr1	53793243	53793496	LRP8	7804	0.0674813	0.0762739	-0.00879266	-0.16229	0.233125	0.340653	11482	2	0	0	12.4524	11.8864	21	21.5
670	chr1	53905194	53905247	SLC25A3P1	163742	0.954857	0.950924	0.00393217	0.00589157	0.758201	0.772708	16463	1	0	0	11	10.9091	21	22
671	chr1	53925192	53925571	DMRTB1	63948	0.819425	0.844892	-0.0254671	-0.0457354	0.0659014	0.203785	14308	2	0	0	11.381	11.8409	20	22
672	chr1	54304034	54304262	TMEM48	55706	0.0670916	0.0633963	0.00369528	0.0640909	0.318715	0.402939	14034	5	0	0	11.6286	12.2636	21	22
673	chr1	54355412	54355656	DIO1	1733	0.0666894	0.0613412	0.00534815	0.0738981	0.319255	0.403378	13279	5	0	0	13.6476	13.1273	21	21.8
675	chr1	54411058	54411943	LRRC42	115353	0.139631	0.138695	0.000936319	0.0287323	0.391754	0.458501	16147	8	0	0	12.5893	12.2102	20.75	21.75
674	chr1	54411476	54411943	HSPB11	51668	0.112863	0.102968	0.00989427	0.109823	0.224573	0.334365	11268	4	0	0	13.2262	12.8977	20.75	22
677	chr1	54518602	54519299	TCEANC2	127428	0.077666	0.072981	0.00468498	0.070403	0.251155	0.354626	13209	9	0	0	11.8995	11.9242	20.4444	21.7778
678	chr1	54518602	54519299	MIR4781	100616315	0.077666	0.072981	0.00468498	0.070403	0.251155	0.354626	13209	9	0	0	11.8995	11.9242	20.4444	21.7778
676	chr1	54518678	54519299	TMEM59	9528	0.0818964	0.0777287	0.00416776	0.0469168	0.303636	0.392995	14237	8	0	0	11.6667	11.8068	20.375	21.75
679	chr1	54665822	54666259	NA	NA	0.136608	0.13053	0.00607824	0.0411241	0.354689	0.429691	14549	7	0	0	11.4422	11.1688	20.4286	21
680	chr1	54665822	54666259	CYB5RL	606495	0.136608	0.13053	0.00607824	0.0411241	0.354689	0.429691	14549	7	0	0	11.4422	11.1688	20.4286	21
681	chr1	55007705	55008429	ACOT11	26027	0.0946369	0.100055	-0.00541778	-0.093074	0.31842	0.402852	13261	7	0	0	12.102	12.0714	20.8571	21.8571
682	chr1	55181346	55181853	TTC4	7268	0.0744477	0.0680376	0.00641011	0.103704	0.112758	0.250876	11804	7	0	0	13.1769	12.9091	20.7143	22
683	chr1	55229993	55230369	PARS2	25973	0.0441789	0.042495	0.00168387	0.0466321	0.35243	0.427923	15594	5	0	0	13.4571	12.6636	21	22
684	chr1	55266441	55267058	TTC22	55001	0.0591402	0.064892	-0.00575176	-0.124692	0.374926	0.444653	14147	5	0	0	12.5429	12.2455	20.6	21.8
685	chr1	55271666	55271972	C1orf177	163747	0.75906	0.837588	-0.0785278	-0.145497	0.000270957	0.00620306	8649	5	0	0	14.181	14.1818	21	22
687	chr1	55352464	55353047	NA	NA	0.0567374	0.0550985	0.00163897	0.068305	0.416326	0.477452	15621	4	0	0	13.131	12.7727	21	21.25
688	chr1	55352464	55353328	NA	NA	0.0876997	0.0786291	0.00907066	0.115847	0.154528	0.283258	10353	8	0	0	13.5119	13.1875	20.875	21.625
686	chr1	55352464	55353328	DHCR24	1718	0.0876997	0.0786291	0.00907066	0.115847	0.154528	0.283258	10353	8	0	0	13.5119	13.1875	20.875	21.625
689	chr1	55446088	55446846	TMEM61	199964	0.096742	0.118489	-0.0217475	-0.210633	0.160832	0.287037	9401	6	0	0	11.7143	10.9621	20.3333	21.5
690	chr1	55505061	55505720	PCSK9	255738	0.0845142	0.13615	-0.0516359	-0.73783	0.216777	0.328519	11071	7	0	0	12.4762	12.0584	20.4286	21.7143
691	chr1	55680540	55681708	USP24	23358	0.0650181	0.0577814	0.00723671	0.143674	0.272066	0.370033	12336	4	0	0	13.1786	12.0455	21	22
693	chr1	57110664	57111337	PRKAA2	5563	0.120715	0.103773	0.0169425	0.143447	0.127648	0.263936	8761	10	0	0	12	11.7091	20.6	21.8
692	chr1	57110664	57111337	PPAP2B	8613	0.120715	0.103773	0.0169425	0.143447	0.127648	0.263936	8761	10	0	0	12	11.7091	20.6	21.8
694	chr1	59012327	59012577	DAB1	1600	0.104332	0.100648	0.00368476	0.0268471	0.513216	0.557582	15442	6	0	0	13.4524	12.9015	21	21.8333
695	chr1	59012327	59012577	OMA1	115209	0.104332	0.100648	0.00368476	0.0268471	0.513216	0.557582	15442	6	0	0	13.4524	12.9015	21	21.8333
696	chr1	59042667	59043295	TACSTD2	4070	0.196643	0.25265	-0.0560062	-0.378899	0.183815	0.304748	10120	8	0	0	13	12.5341	21	21.5
697	chr1	59249286	59250940	JUN	3725	0.0725868	0.0687117	0.00387504	0.0972474	0.324538	0.407445	13863	12	0	0	12.9206	12.4545	20.9167	21.75
698	chr1	59249323	59250940	NA	100131060	0.0725868	0.0687117	0.00387504	0.0972474	0.324538	0.407445	13863	12	0	0	12.9206	12.4545	20.9167	21.75
699	chr1	59762103	59762794	FGGY	55277	0.0948107	0.0911491	0.00366163	0.031598	0.378282	0.447526	15015	8	0	0	13.1012	13.0511	20.75	21.75
700	chr1	60280625	60280957	HOOK1	51361	0.0938783	0.101195	-0.00731665	-0.0754101	0.190833	0.309684	12668	3	0	0	12.4762	12.4091	21	22
701	chr1	60392273	60392583	CYP2J2	1573	0.0781865	0.0746367	0.0035498	0.0603654	0.447752	0.504086	14903	5	0	0	11.3714	10.9091	20.6	21.4
702	chr1	60539316	60539540	C1orf87	127795	0.165555	0.471657	-0.306101	-1.45668	1.33365e-06	9.17048e-05	275	2	0	0	13.0238	12.0909	21	21.5
703	chr1	61548754	61549564	NA	NA	0.0665427	0.0666008	-5.80942e-05	-0.00610193	0.574072	0.608942	16744	6	0	0	12.9127	11.8864	20.6667	21.5
704	chr1	62119875	62120093	NA	NA	0.812199	0.808206	0.00399281	0.00885719	0.184081	0.304979	16271	3	0	0	13.1429	11.8636	20.6667	22
705	chr1	62190648	62190942	TM2D1	83941	0.0480311	0.0400622	0.00796889	0.212375	0.207705	0.321687	10833	2	0	0	14.7381	13.5	21	22
706	chr1	62207828	62208648	INADL	10207	0.0813167	0.0772507	0.00406596	0.0292765	0.242328	0.347562	15141	4	0	0	11.9286	11.2273	20.5	21.5
707	chr1	62660556	62660946	L1TD1	54596	0.319374	0.653429	-0.334055	-1.04249	2.4842e-09	5.44752e-07	698	3	0	0	13.1905	12.9848	21	22
708	chr1	62784586	62785133	KANK4	163782	0.0767011	0.0842612	-0.00756011	-0.169309	0.63688	0.662918	16119	4	0	0	12.4762	12.3295	20.75	21.75
709	chr1	62901652	62902467	USP1	7398	0.086065	0.0799396	0.00612547	0.0791462	0.378843	0.44781	14194	7	0	0	12.0884	12.0584	20.4286	22
711	chr1	63153381	63154349	NA	400756	0.0685428	0.061385	0.00715786	0.138726	0.462474	0.51577	15043	3	0	0	13.6349	12.3333	20.6667	21.6667
710	chr1	63153470	63154349	DOCK7	85440	0.0685428	0.061385	0.00715786	0.138726	0.462474	0.51577	15043	3	0	0	13.6349	12.3333	20.6667	21.6667
712	chr1	63782403	63784402	LINC00466	199899	0.180009	0.269617	-0.0896076	-0.494026	0.023674	0.127677	3111	8	0	0	13.8869	13.3807	21	21.75
714	chr1	63787230	63789229	FOXD3	27022	0.121477	0.171971	-0.0504935	-0.437475	0.145644	0.277337	8810	9	0	0	13.2063	12.7576	20.7778	21.8889
713	chr1	63789613	63790471	NA	NA	0.227896	0.559916	-0.33202	-1.26042	5.01977e-05	0.00171531	491	1	0	0	14.2381	13.7727	21	22
715	chr1	63833110	63833760	ALG6	29929	0.0740531	0.0691817	0.00487138	0.0707108	0.213425	0.326272	13053	3	0	0	13.7619	13.6667	21	22
717	chr1	64058938	64059446	PGM1	5236	0.0815068	0.081876	-0.000369237	-0.013957	0.504844	0.550924	16544	4	0	0	15.0357	14.5795	21	22
716	chr1	64058938	64059913	ITGB3BP	23421	0.0735899	0.073079	0.000510902	0.00783669	0.515972	0.559828	16456	6	0	0	14.4841	14	21	22
718	chr1	64239466	64240192	ROR1	4919	0.098684	0.0923044	0.00637953	0.106894	0.268843	0.367597	12267	6	0	0	12.7143	12.4773	21	22
719	chr1	64935555	64936614	CACHD1	57685	0.0691337	0.0727453	-0.00361162	-0.101208	0.124868	0.261484	14111	7	0	0	11.932	11.8312	20.7143	21.5714
720	chr1	65210283	65211238	RAVER2	55225	0.0734236	0.070608	0.00281563	0.000380592	0.101298	0.239763	16760	4	0	0	14.369	13.875	20.75	22
721	chr1	65431688	65432614	JAK1	3716	0.111165	0.100109	0.0110556	0.148441	0.13895	0.27219	8569	8	0	0	12.5	12.2045	20.75	22
722	chr1	65468273	65468828	NA	NA	0.0713362	0.124217	-0.0528803	-0.727546	0.318668	0.40291	13270	6	0	0	12.6984	11.7955	21	22
724	chr1	65533593	65533965	NA	NA	0.0595143	0.0483107	0.0112036	0.239652	0.390567	0.457575	14321	2	0	0	13.5238	12.9545	21	21.5
725	chr1	65613042	65613731	AK4	205;100507855	0.111388	0.098784	0.0126039	0.121288	0.151822	0.281653	10038	8	0	0	12.3869	12.0511	20.75	21.75
726	chr1	65885857	65886704	LEPR	3953	0.12112	0.106717	0.0144035	0.147883	0.226446	0.335755	11314	5	0	0	11.7238	11.9182	21	21.8
727	chr1	65885857	65886704	LEPROT	54741	0.12112	0.106717	0.0144035	0.147883	0.226446	0.335755	11314	5	0	0	11.7238	11.9182	21	21.8
728	chr1	66258441	66258696	PDE4B	5142	0.0790257	0.103415	-0.0243897	-0.25786	0.278417	0.374841	12462	2	0	0	13.4286	12.2727	21	22
729	chr1	66998729	66999060	SGIP1	84251	0.130455	0.276741	-0.146286	-1.01207	0.193104	0.311558	10399	2	0	0	13.619	12.7955	21	22
730	chr1	67218080	67218293	TCTEX1D1	200132	0.118326	0.338549	-0.220222	-1.43766	3.12246e-05	0.00116939	448	5	0	0	11.7333	11.9636	20.2	21.8
732	chr1	67390469	67391077	MIER1	57708	0.195957	0.189189	0.00676845	-0.0332841	0.0589004	0.196704	14933	5	0	0	13.781	13.6273	21	22
731	chr1	67390469	67391109	WDR78	79819	0.24087	0.231634	0.00923602	-0.0165706	0.0737455	0.212794	15868	6	0	0	13.254	12.9924	20.8333	22
733	chr1	67519283	67520139	SLC35D1	23169	0.149018	0.142019	0.00699891	0.0859235	0.321083	0.404765	13308	4	0	0	12.2381	12.3523	20.75	22
734	chr1	67600391	67600715	C1orf141	400757	0.253796	0.520926	-0.267129	-1.01681	0.000208969	0.00514843	734	2	0	0	10.4048	10.4091	20	21.5
735	chr1	67773330	67773546	IL12RB2	3595	0.067192	0.0605296	0.00666242	0.121889	0.224182	0.334006	11589	2	0	0	11.4286	11.6364	20.5	21.5
736	chr1	67895599	67896826	SERBP1	26135	0.147615	0.141444	0.00617133	0.0174182	0.278528	0.374841	15825	9	0	0	13.0106	13.1717	20.7778	21.7778
737	chr1	68150914	68151243	GADD45A	1647	0.0621201	0.0567058	0.00541423	0.112588	0.764436	0.778401	16477	1	0	0	12.0476	13.5909	21	22
739	chr1	68298372	68298485	GNG12-AS1	100289178	0.0855973	0.0792648	0.00633251	0.0988787	0.526493	0.568923	15525	1	0	0	9.71429	9.68182	19	21
738	chr1	68298651	68299315	GNG12	55970	0.347016	0.291451	0.0555646	0.288036	0.0194983	0.11529	3589	2	0	0	11.8333	12.4545	21	21.5
741	chr1	68516237	68516473	ARL5AP3	NA	0.579168	0.632548	-0.0533793	-0.12634	0.154682	0.283293	9741	7	0	0	13.2381	12.8831	20.8571	22
740	chr1	68517255	68517474	DIRAS3	9077	0.578651	0.701564	-0.122912	-0.286834	0.00485521	0.0505967	3608	2	0	0	13.0952	12.3182	20.5	21.5
742	chr1	68629000	68629202	NA	NA	0.745677	0.737187	0.00849019	0.0159125	0.182367	0.303547	15902	4	0	0	12.2619	12.5455	20.5	21.75
744	chr1	68962284	68962858	NA	NA	0.0696116	0.0590753	0.0105363	0.210806	0.0671362	0.205198	8855	5	0	0	12.9333	12.0636	21	22
743	chr1	68962405	68963006	DEPDC1	55635	0.0652389	0.0591296	0.00610925	0.112843	0.334393	0.414361	13540	7	0	0	12.7211	12.1753	20.7143	21.7143
745	chr1	70032968	70034495	LRRC7	57554	0.0621264	0.0827088	-0.0205824	-0.379474	0.207084	0.321237	10814	7	0	0	11.9592	11.8961	20.7143	21.8571
746	chr1	70385044	70385270	PIN1P1	5301	0.777921	0.691963	0.0859581	0.171049	0.0656378	0.203187	7305	3	0	0	14.1111	14.2879	21	22
748	chr1	70671184	70671442	SRSF11	9295	0.0645641	0.0580701	0.00649403	0.115877	0.354729	0.429691	13850	9	0	0	12.1217	12.5808	20.6667	21.6667
747	chr1	70671184	70671442	LRRC40	55631	0.0645641	0.0580701	0.00649403	0.115877	0.354729	0.429691	13850	9	0	0	12.1217	12.5808	20.6667	21.6667
749	chr1	70687301	70687560	NA	NA	0.0959479	0.0918586	0.00408936	0.0437703	0.378512	0.44764	14423	3	0	0	12.2381	11.803	21	21
751	chr1	70819734	70820719	HHLA3	11147	0.0594192	0.0557191	0.00370012	0.0820085	0.303438	0.392977	14023	10	0	0	13.7333	13.6	20.7	21.6
750	chr1	70819918	70820719	ANKRD13C	81573	0.0594192	0.0557191	0.00370012	0.0820085	0.303438	0.392977	14023	10	0	0	13.7333	13.6	20.7	21.6
752	chr1	70876623	70877091	CTH	1491	0.0593971	0.0556124	0.00378477	0.0820594	0.380103	0.448771	14209	9	0	0	13.0529	12.8131	20.8889	21.4444
753	chr1	71512992	71513804	PTGER3	5733	0.105204	0.14528	-0.0400762	-0.410663	0.320072	0.403953	13292	6	0	0	12.5714	12.5	21	21.8333
754	chr1	71513038	71513804	ZRANB2-AS1	NA	0.105204	0.14528	-0.0400762	-0.410663	0.320072	0.403953	13292	6	0	0	12.5714	12.5	21	21.8333
756	chr1	71546487	71546783	ZRANB2-AS2	100852410	0.0540143	0.0543642	-0.000349914	0.0114257	0.691208	0.711478	16558	5	0	0	14.019	13.5182	21	22
755	chr1	71546487	71546783	ZRANB2	9406	0.0540143	0.0543642	-0.000349914	0.0114257	0.691208	0.711478	16558	5	0	0	14.019	13.5182	21	22
757	chr1	72748472	72749736	NEGR1	257194	0.0895397	0.1017	-0.0121599	-0.247314	0.545325	0.584481	15654	7	0	0	13.1633	13.4545	20.8571	22
759	chr1	74663827	74664035	FPGT	8790	0.0808422	0.0748969	0.00594531	0.0580232	0.31816	0.402683	13626	4	0	0	13.7976	12.1136	21	21.5
760	chr1	74663827	74664035	NA	100526835	0.0808422	0.0748969	0.00594531	0.0580232	0.31816	0.402683	13626	4	0	0	13.7976	12.1136	21	21.5
761	chr1	74663827	74664035	FPGT-TNNI3K	51086;100526835	0.0808422	0.0748969	0.00594531	0.0580232	0.31816	0.402683	13626	4	0	0	13.7976	12.1136	21	21.5
758	chr1	74663827	74664035	LRRIQ3	127255	0.0808422	0.0748969	0.00594531	0.0580232	0.31816	0.402683	13626	4	0	0	13.7976	12.1136	21	21.5
762	chr1	75590818	75591112	NA	NA	0.436124	0.6281	-0.191976	-0.525424	0.00141761	0.0213492	1821	3	0	0	12.9206	13.3485	21	21.6667
764	chr1	76189917	76190535	ACADM	34	0.0551588	0.0502907	0.00486811	0.113477	0.240563	0.346452	13054	6	0	0	12.5794	12.4167	20.6667	22
763	chr1	76189917	76190730	NA	NA	0.0548764	0.0490586	0.00581786	0.138739	0.191712	0.310657	12297	7	0	0	12.6667	12.4481	20.7143	21.8571
765	chr1	76262537	76262903	MSH4	4438	0.782509	0.757227	0.0252815	0.0478223	0.786044	0.798224	16522	5	0	0	14.0095	13.7727	21	22
766	chr1	76540148	76540653	ST6GALNAC3	256435	0.0586643	0.0799822	-0.021318	-0.378253	0.539065	0.579252	15614	8	0	0	12.6131	12.1705	21	21.875
767	chr1	77333112	77333625	ST6GALNAC5	81849	0.0798921	0.0703558	0.00953634	0.136448	0.225013	0.334576	11283	4	0	0	12.7619	12.2955	21	22
768	chr1	77684997	77685252	PIGK	10026	0.103412	0.0899614	0.0134511	0.206034	0.117249	0.254655	7725	6	0	0	13.2143	12.947	20.6667	22
769	chr1	77747315	77748224	AK5	26289	0.0908479	0.0996913	-0.00884338	-0.143181	0.264926	0.364757	12186	8	0	0	13.0357	12.875	20.875	21.875
770	chr1	78148605	78149418	ZZZ3	26009	0.0634803	0.0513648	0.0121155	0.244312	0.0333232	0.151558	7969	5	0	0	14.1143	13.9182	21	21.4
771	chr1	78225038	78225650	USP33	23032	0.0649645	0.0783998	-0.0134353	-0.149401	0.179634	0.301367	10000	4	0	0	10.5476	9.67045	21	21.25
772	chr1	78277367	78277607	NA	NA	0.932721	0.899925	0.0327969	0.0555308	0.0103121	0.0816112	13771	3	0	0	13.6032	13.6364	21	21.6667
773	chr1	78354382	78354673	NEXN	91624	0.053509	0.0821366	-0.0286276	-0.54412	0.219302	0.330282	11135	2	0	0	12.9762	12.25	20	22
776	chr1	78444304	78444605	DNAJB4	11080	0.0598988	0.0557565	0.00414224	0.0601801	0.36776	0.439553	14035	2	0	0	15.5714	15.4318	21	22
778	chr1	78444304	78444605	GIPC2	54810	0.0598988	0.0557565	0.00414224	0.0601801	0.36776	0.439553	14035	2	0	0	15.5714	15.4318	21	22
774	chr1	78444304	78444605	FUBP1	8880	0.0598988	0.0557565	0.00414224	0.0601801	0.36776	0.439553	14035	2	0	0	15.5714	15.4318	21	22
777	chr1	78444764	78445281	DNAJB4	11080	0.0859125	0.0837668	0.00214567	0.0549294	0.566235	0.602275	15772	7	0	0	12.8435	12.6948	20.7143	21.7143
779	chr1	78444764	78445281	GIPC2	54810	0.0859125	0.0837668	0.00214567	0.0549294	0.566235	0.602275	15772	7	0	0	12.8435	12.6948	20.7143	21.7143
775	chr1	78444764	78445281	FUBP1	8880	0.0859125	0.0837668	0.00214567	0.0549294	0.566235	0.602275	15772	7	0	0	12.8435	12.6948	20.7143	21.7143
780	chr1	79472282	79472537	ELTD1	64123	0.144325	0.510818	-0.366493	-1.77108	4.1959e-09	7.99986e-07	88	6	0	0	13.7222	13.2424	21	22
781	chr1	84326268	84326838	NA	NA	0.211535	0.181491	0.0300435	0.199643	0.197735	0.315152	10525	7	0	0	12.7075	12.961	20.2857	22
782	chr1	84464334	84465232	TTLL7	79739	0.11933	0.109421	0.00990908	0.0936561	0.403769	0.467589	14488	3	0	0	13.0635	13.6818	20.3333	21.3333
783	chr1	84543147	84544244	PRKACB	5567	0.0522344	0.0511331	0.00110128	0.0298887	0.597909	0.629264	16008	8	0	0	11.875	11.233	20.75	21.25
784	chr1	84764109	84764548	SAMD13	148418	0.0415691	0.0379228	0.00364634	0.102313	0.399043	0.464071	14427	2	0	0	12.9524	13.8864	21	21.5
785	chr1	84944933	84945350	RPF1	80135	0.128596	0.122278	0.00631817	0.124492	0.295397	0.387413	12793	4	0	0	11.881	11.5341	20.75	22
787	chr1	84971345	84972473	SPATA1	NA	0.0970604	0.0892964	0.007764	0.0582767	0.147048	0.277991	13615	12	0	0	11.869	11.4848	20.5833	21.5833
786	chr1	84971749	84972491	GNG5	2787	0.103323	0.0964906	0.00683193	0.0204553	0.155632	0.283733	15640	11	0	0	12.7359	12.3884	20.6364	21.6364
788	chr1	85039826	85040344	CTBS	1486	0.179496	0.18651	-0.00701451	-0.0907078	0.321561	0.405132	13317	6	0	0	11.254	11.7955	21	21.3333
789	chr1	85155987	85156574	SSX2IP	117178	0.100933	0.0884424	0.0124909	0.0903451	0.103142	0.241323	11810	6	0	0	12.0476	12.4015	21	21.8333
790	chr1	85358397	85359187	LPAR3	23566	0.0683916	0.111231	-0.0428391	-0.764972	0.148788	0.279241	8936	2	0	0	13.0714	12.5455	21	22
791	chr1	85462586	85463435	MCOLN2	255231	0.145287	0.14929	-0.00400278	-0.0496481	0.766453	0.780218	16482	7	0	0	11.898	11.1234	20.8571	21.7143
793	chr1	85463330	85463435	WDR63	126820	0.104577	0.126558	-0.0219813	-0.253199	0.76795	0.7816	16485	1	0	0	9.66667	10.6364	21	22
794	chr1	85463885	85464167	WDR63	126820	0.249582	0.293682	-0.0440993	-0.246577	0.833024	0.842123	16595	3	0	0	13.5079	13.4848	21	22
792	chr1	85463885	85464167	MCOLN2	255231	0.249582	0.293682	-0.0440993	-0.246577	0.833024	0.842123	16595	3	0	0	13.5079	13.4848	21	22
795	chr1	85513683	85514555	MCOLN3	55283	0.0930484	0.0820509	0.0109975	0.122938	0.133258	0.26807	9946	8	0	0	12.6607	12.2614	20.875	21.875
796	chr1	85666230	85667650	SYDE2	84144	0.058542	0.0541288	0.00441315	0.0831793	0.380018	0.448758	14208	8	0	0	13.3333	13.7273	21	21.875
[truncated: 16,011 more rows]

## Sheet: cohort1.genes
id	Chromosome	Start	End	symbol	entrezID	mean.mean.Normal	mean.mean.Tumor	mean.mean.diff	mean.mean.quot.log2	comb.p.val	comb.p.adj.fdr	combinedRank	num.sites	mean.num.na.Normal	mean.num.na.Tumor	mean.mean.covg.Normal	mean.mean.covg.Tumor	mean.nsamples.covg.thres5.Normal	mean.nsamples.covg.thres5.Tumor
[truncated: 29,497 more rows]

[truncated: 1 more sheets: cohort1.CpGi]
