# Supplementary material for: Genome-wide genetic and epigenetic analyses of pancreatic acinar cell carcinomas reveal aberrations in genome stability
Source: Nat Commun. 2017 Nov 6;8:1323. doi: 10.1038/s41467-017-01118-x (PMC5673892; doi:10.1038/s41467-017-01118-x)
Supplement: Supplementary file 9 — Supplementary Data 6 [file 41467_2017_1118_MOESM9_ESM.xlsx]

## Sheet: Sheet1
gene bodies	promoter segments	promoters		overlap of genes, promoter segments, promoters
ENSG00000258952	ENSG00000226745	ENSG00000250850		ENSG00000258952
ENSG00000234854	ENSG00000237424	ENSG00000238099		ENSG00000234854
ENSG00000229964	ENSG00000186564	ENSG00000253305		ENSG00000229964
ENSG00000198327	ENSG00000230798	ENSG00000179909		ENSG00000198327
ENSG00000270182	ENSG00000162618	ENSG00000247993		ENSG00000270182
ENSG00000207716	ENSG00000092607	ENSG00000234952		ENSG00000207716
ENSG00000238230	ENSG00000201142	ENSG00000253159		ENSG00000238230
ENSG00000234437	ENSG00000234283	ENSG00000271100		ENSG00000234437
ENSG00000267570	ENSG00000224540	ENSG00000226740		ENSG00000267570
ENSG00000262096	ENSG00000223519	ENSG00000154025		ENSG00000262096
ENSG00000207715	ENSG00000224128	ENSG00000248550		ENSG00000207715
ENSG00000179909	ENSG00000230090	ENSG00000146001		ENSG00000179909
ENSG00000256316	ENSG00000168899	ENSG00000261267		ENSG00000256316
ENSG00000228925	ENSG00000163064	ENSG00000253485		ENSG00000228925
ENSG00000170178	ENSG00000163064	ENSG00000128652		ENSG00000170178
ENSG00000257056	ENSG00000136732	ENSG00000117586		ENSG00000257056
ENSG00000159182	ENSG00000231147	ENSG00000262209		ENSG00000159182
ENSG00000248802	ENSG00000232742	ENSG00000249505		ENSG00000248802
ENSG00000196570	ENSG00000224076	ENSG00000078043		ENSG00000196570
ENSG00000260738	ENSG00000251621	ENSG00000198327		ENSG00000260738
ENSG00000251621	ENSG00000144290	ENSG00000270935		ENSG00000251621
ENSG00000253187	ENSG00000217236	ENSG00000164438		ENSG00000253187
ENSG00000105996	ENSG00000170178	ENSG00000113248		ENSG00000105996
ENSG00000202167	ENSG00000216193	ENSG00000262096		ENSG00000202167
ENSG00000078399	ENSG00000128710	ENSG00000236989		ENSG00000078399
ENSG00000232709	ENSG00000128710	ENSG00000121075		ENSG00000232709
ENSG00000226063	ENSG00000237380	ENSG00000253731		ENSG00000226063
ENSG00000008196	ENSG00000128709	ENSG00000129596		ENSG00000008196
ENSG00000259711	ENSG00000175892	ENSG00000253873		ENSG00000259711
ENSG00000182968	ENSG00000175879	ENSG00000253767		ENSG00000182968
ENSG00000228478	ENSG00000175879	ENSG00000227817		ENSG00000228478
ENSG00000175879	ENSG00000128652	ENSG00000204262		ENSG00000175879
ENSG00000229637	ENSG00000119042	ENSG00000253846		ENSG00000229637
ENSG00000226740	ENSG00000135903	ENSG00000117477		ENSG00000226740
ENSG00000165588	ENSG00000163081	ENSG00000234437		ENSG00000165588
ENSG00000248449	ENSG00000163508	ENSG00000092607		ENSG00000248449
ENSG00000128709	ENSG00000241472	ENSG00000144290		ENSG00000128709
ENSG00000264304	ENSG00000241472	ENSG00000271956		ENSG00000264304
ENSG00000231951	ENSG00000241472	ENSG00000249149		ENSG00000231951
ENSG00000106540	ENSG00000249505	ENSG00000236437		ENSG00000106540
ENSG00000122592	ENSG00000170893	ENSG00000259725		ENSG00000122592
ENSG00000142700	ENSG00000168875	ENSG00000122592		ENSG00000142700
ENSG00000225280	ENSG00000121853	ENSG00000270182		ENSG00000225280
ENSG00000198558	ENSG00000157005	ENSG00000231453		ENSG00000198558
ENSG00000187559	ENSG00000250238	ENSG00000229637		ENSG00000187559
ENSG00000148826	ENSG00000235608	ENSG00000253953		ENSG00000148826
ENSG00000235988	ENSG00000163132	ENSG00000256316		ENSG00000235988
ENSG00000270475	ENSG00000169676	ENSG00000159182		ENSG00000270475
ENSG00000151615	ENSG00000250467	ENSG00000261934		ENSG00000151615
ENSG00000170122	ENSG00000109182	ENSG00000230798		ENSG00000170122
ENSG00000237380	ENSG00000179059	ENSG00000078399		ENSG00000237380
ENSG00000257184	ENSG00000142319	ENSG00000224076		ENSG00000257184
ENSG00000113248	ENSG00000259757	ENSG00000128709		ENSG00000113248
ENSG00000092607	ENSG00000186493	ENSG00000183729		ENSG00000092607
ENSG00000235051	ENSG00000170549	ENSG00000135903		ENSG00000235051
ENSG00000261168	ENSG00000251573	ENSG00000197459		ENSG00000261168
ENSG00000263426	ENSG00000248918	ENSG00000139800		ENSG00000263426
ENSG00000182853	ENSG00000249149	ENSG00000253187		ENSG00000182853
ENSG00000253910	ENSG00000247993	ENSG00000230756		ENSG00000253910
ENSG00000272382	ENSG00000171540	ENSG00000272801		ENSG00000272382
ENSG00000253485	ENSG00000132840	ENSG00000168242		ENSG00000253485
ENSG00000262576	ENSG00000113319	ENSG00000207584		ENSG00000262576
ENSG00000215474	ENSG00000129596	ENSG00000238230		ENSG00000215474
ENSG00000146001	ENSG00000204962	ENSG00000081853		ENSG00000146001
ENSG00000238284	ENSG00000262576	ENSG00000165588		ENSG00000238284
ENSG00000240990	ENSG00000253485	ENSG00000234595		ENSG00000240990
ENSG00000162618	ENSG00000262209	ENSG00000253308		ENSG00000162618
ENSG00000254221	ENSG00000253953	ENSG00000255886		ENSG00000254221
ENSG00000164736	ENSG00000253305	ENSG00000257657		ENSG00000164736
ENSG00000163406	ENSG00000254122	ENSG00000263426		ENSG00000163406
ENSG00000262209	ENSG00000253873	ENSG00000105997		ENSG00000262209
ENSG00000163081	ENSG00000253159	ENSG00000273433		ENSG00000163081
ENSG00000231764	ENSG00000242419	ENSG00000186047		ENSG00000231764
ENSG00000254245	ENSG00000255373	ENSG00000170178		ENSG00000254245
ENSG00000184302	ENSG00000164438	ENSG00000163081		ENSG00000184302
ENSG00000081853	ENSG00000196570	ENSG00000234531		ENSG00000081853
ENSG00000174963	ENSG00000124827	ENSG00000251621		ENSG00000174963
ENSG00000253537	ENSG00000124827	ENSG00000203809		ENSG00000253537
ENSG00000204956	ENSG00000235051	ENSG00000198558		ENSG00000204956
ENSG00000216753	ENSG00000198327	ENSG00000179059		ENSG00000216753
ENSG00000230756	ENSG00000256316	ENSG00000271090		ENSG00000230756
ENSG00000253731	ENSG00000197459	ENSG00000201142		ENSG00000253731
ENSG00000251493	ENSG00000256018	ENSG00000254122		ENSG00000251493
ENSG00000253953	ENSG00000218690	ENSG00000254245		ENSG00000253953
ENSG00000178919	ENSG00000218690	ENSG00000244301		ENSG00000178919
ENSG00000253767	ENSG00000168242	ENSG00000106038		ENSG00000253767
ENSG00000189134	ENSG00000168242	ENSG00000263089		ENSG00000189134
ENSG00000136099	ENSG00000182572	ENSG00000253508		ENSG00000136099
ENSG00000125816	ENSG00000198558	ENSG00000005073		ENSG00000125816
ENSG00000261934	ENSG00000235863	ENSG00000136732		ENSG00000261934
ENSG00000235608	ENSG00000213435	ENSG00000259711		ENSG00000235608
ENSG00000234952	ENSG00000112837	ENSG00000105131		ENSG00000234952
ENSG00000141748	ENSG00000112238	ENSG00000170549		ENSG00000141748
ENSG00000187714	ENSG00000228010	ENSG00000170893		ENSG00000187714
ENSG00000249505	ENSG00000122691	ENSG00000232742		ENSG00000249505
ENSG00000132840	ENSG00000146618	ENSG00000120156		ENSG00000132840
ENSG00000232742	ENSG00000197576	ENSG00000250133		ENSG00000232742
ENSG00000176435	ENSG00000207584	ENSG00000225280		ENSG00000176435
ENSG00000129596	ENSG00000005073	ENSG00000271776		ENSG00000129596
ENSG00000253305	ENSG00000164532	ENSG00000232230		ENSG00000253305
ENSG00000152977	ENSG00000185811	ENSG00000197576		ENSG00000152977
ENSG00000269543	ENSG00000106236	ENSG00000272382		ENSG00000269543
ENSG00000176165	ENSG00000234715	ENSG00000232869		ENSG00000176165
ENSG00000156150	ENSG00000174697	ENSG00000176165		ENSG00000156150
ENSG00000253508	ENSG00000180053	ENSG00000253537		ENSG00000253508
ENSG00000164438	ENSG00000253471	ENSG00000248719		ENSG00000164438
ENSG00000207816	ENSG00000104332	ENSG00000229150		ENSG00000207816
ENSG00000272163	ENSG00000164736	ENSG00000235988		ENSG00000272163
ENSG00000253846	ENSG00000254254	ENSG00000174697		ENSG00000253846
ENSG00000152192	ENSG00000231191	ENSG00000241472		ENSG00000152192
ENSG00000162722	ENSG00000250850	ENSG00000259757		ENSG00000162722
ENSG00000272191	ENSG00000225337	ENSG00000125816		ENSG00000272191
ENSG00000128713	ENSG00000077327	ENSG00000256018		ENSG00000128713
ENSG00000250103	ENSG00000165606	ENSG00000118526		ENSG00000250103
ENSG00000198914	ENSG00000155254	ENSG00000250120		ENSG00000198914
ENSG00000257935	ENSG00000257582	ENSG00000257126		ENSG00000257935
ENSG00000164093	ENSG00000232230	ENSG00000106004		ENSG00000164093
ENSG00000237152	ENSG00000226740	ENSG00000265075		ENSG00000237152
ENSG00000253405	ENSG00000226740	ENSG00000181201		ENSG00000253405
ENSG00000254369	ENSG00000148704	ENSG00000081842		ENSG00000254369
ENSG00000187140	ENSG00000234952	ENSG00000128710		ENSG00000187140
ENSG00000176046	ENSG00000154478	ENSG00000231147		ENSG00000176046
ENSG00000255562	ENSG00000186766	ENSG00000175879		ENSG00000255562
ENSG00000120328	ENSG00000234531	ENSG00000089225		ENSG00000120328
ENSG00000254122	ENSG00000183734	ENSG00000239389		ENSG00000254122
ENSG00000271956	ENSG00000109851	ENSG00000260738		ENSG00000271956
ENSG00000138083	ENSG00000187811	ENSG00000271071		ENSG00000138083
ENSG00000102924	ENSG00000149201	ENSG00000105996		ENSG00000102924
ENSG00000184492	ENSG00000183644	ENSG00000263146		ENSG00000184492
ENSG00000263146	ENSG00000236437	ENSG00000256463		ENSG00000263146
ENSG00000184344	ENSG00000258343	ENSG00000089116		ENSG00000184344
ENSG00000197576	ENSG00000139343	ENSG00000182968		ENSG00000197576
ENSG00000189332	ENSG00000089116	ENSG00000224540		ENSG00000189332
ENSG00000253293	ENSG00000089225	ENSG00000254254		ENSG00000253293
ENSG00000197459	ENSG00000255399	ENSG00000131016		ENSG00000197459
ENSG00000107807	ENSG00000189238	ENSG00000268723		ENSG00000107807
ENSG00000253873	ENSG00000151952	ENSG00000204963		ENSG00000253873
ENSG00000069011	ENSG00000186047	ENSG00000130226		ENSG00000069011
ENSG00000148704	ENSG00000139800	ENSG00000272311		ENSG00000148704
ENSG00000168875	ENSG00000182968	ENSG00000250103		ENSG00000168875
ENSG00000232638	ENSG00000224243	ENSG00000262576		ENSG00000232638
ENSG00000187372	ENSG00000129467	ENSG00000129467		ENSG00000187372
ENSG00000188779	ENSG00000257056	ENSG00000263602		ENSG00000188779
ENSG00000228400	ENSG00000198807	ENSG00000187626		ENSG00000228400
ENSG00000170128	ENSG00000198807	ENSG00000228010		ENSG00000170128
ENSG00000171540	ENSG00000165588	ENSG00000216193		ENSG00000171540
ENSG00000213435	ENSG00000165588	ENSG00000255399		ENSG00000213435
ENSG00000259439	ENSG00000248550	ENSG00000132840		ENSG00000259439
ENSG00000255399	ENSG00000260053	ENSG00000233502		ENSG00000255399
ENSG00000165862	ENSG00000159556	ENSG00000263958		ENSG00000165862
ENSG00000267142	ENSG00000255571	ENSG00000269067		ENSG00000267142
ENSG00000204779	ENSG00000248441	ENSG00000109851		ENSG00000204779
ENSG00000143869	ENSG00000103351	ENSG00000169594		ENSG00000143869
ENSG00000203818	ENSG00000134398	ENSG00000234283		ENSG00000203818
ENSG00000006377	ENSG00000166501	ENSG00000255408		ENSG00000006377
ENSG00000227700	ENSG00000259952	ENSG00000159556		ENSG00000227700
ENSG00000120322	ENSG00000261614	ENSG00000113140		ENSG00000120322
ENSG00000121075	ENSG00000259725	ENSG00000189134		ENSG00000121075
ENSG00000120324	ENSG00000177294	ENSG00000179008		ENSG00000120324
ENSG00000196963	ENSG00000262786	ENSG00000213435		ENSG00000196963
ENSG00000186047	ENSG00000186075	ENSG00000207816		ENSG00000186047
ENSG00000229195	ENSG00000159182	ENSG00000134398		ENSG00000229195
ENSG00000256018	ENSG00000159182	ENSG00000134802		ENSG00000256018
ENSG00000164616	ENSG00000229637	ENSG00000232973		ENSG00000164616
ENSG00000168779	ENSG00000263602	ENSG00000164458		ENSG00000168779
ENSG00000181195	ENSG00000121075	ENSG00000141485		ENSG00000181195
ENSG00000243981	ENSG00000182446	ENSG00000267882		ENSG00000243981
ENSG00000255966	ENSG00000267336	ENSG00000224092		ENSG00000255966
ENSG00000196109	ENSG00000215474	ENSG00000185504		ENSG00000196109
ENSG00000149346	ENSG00000166342	ENSG00000185177		ENSG00000149346
ENSG00000260426	ENSG00000263958	ENSG00000072201		ENSG00000260426
ENSG00000256546	ENSG00000263146	ENSG00000110514		ENSG00000256546
ENSG00000146666	ENSG00000256463	ENSG00000259143		ENSG00000146666
ENSG00000258346	ENSG00000105131	ENSG00000263776		ENSG00000258346
ENSG00000226965	ENSG00000160321	ENSG00000273179		ENSG00000226965
ENSG00000229627	ENSG00000196350	ENSG00000259372		ENSG00000229627
ENSG00000260647	ENSG00000215998	ENSG00000187474		ENSG00000260647
ENSG00000154263	ENSG00000249233	ENSG00000261603		ENSG00000154263
ENSG00000158488	ENSG00000179909	ENSG00000253616		ENSG00000158488
ENSG00000261275	ENSG00000121413	ENSG00000099622		ENSG00000261275
ENSG00000228022	ENSG00000125878	ENSG00000232788		ENSG00000228022
ENSG00000202031	ENSG00000125816	ENSG00000158481		ENSG00000202031
ENSG00000180483	ENSG00000225280	ENSG00000234977		ENSG00000180483
ENSG00000255148	ENSG00000132671	ENSG00000180483		ENSG00000255148
ENSG00000209480	ENSG00000101017	ENSG00000211804		ENSG00000209480
ENSG00000254818	ENSG00000124227	ENSG00000238297		ENSG00000254818
ENSG00000185686	ENSG00000198768	ENSG00000252367		ENSG00000185686
ENSG00000253288	ENSG00000231290	ENSG00000164500		ENSG00000253288
ENSG00000143878	ENSG00000224269	ENSG00000140931		ENSG00000143878
ENSG00000204941		ENSG00000209582		ENSG00000204941
ENSG00000169908		ENSG00000224579		ENSG00000169908
ENSG00000225058		ENSG00000197364		ENSG00000225058
ENSG00000256137		ENSG00000269575		ENSG00000256137
ENSG00000255087		ENSG00000215621		ENSG00000255087
ENSG00000147434		ENSG00000168899		ENSG00000147434
ENSG00000231394		ENSG00000240470		ENSG00000231394
ENSG00000205030		ENSG00000225528		ENSG00000205030
ENSG00000259143		ENSG00000221468		ENSG00000259143
ENSG00000168995		ENSG00000242282		ENSG00000168995
ENSG00000225285		ENSG00000215458		ENSG00000225285
ENSG00000251205		ENSG00000224093		ENSG00000251205
ENSG00000232551		ENSG00000173991		ENSG00000232551
ENSG00000143546		ENSG00000271798		ENSG00000143546
ENSG00000259905		ENSG00000180210		ENSG00000259905
ENSG00000263370		ENSG00000229953		ENSG00000263370
ENSG00000264424		ENSG00000252531		ENSG00000264424
ENSG00000199004		ENSG00000199004		ENSG00000199004
ENSG00000231188		ENSG00000100023		ENSG00000231188
ENSG00000261633		ENSG00000263986		ENSG00000261633
ENSG00000232788		ENSG00000263644		ENSG00000232788
ENSG00000122133		ENSG00000249417		ENSG00000122133
ENSG00000205971		ENSG00000248206		ENSG00000205971
ENSG00000167644		ENSG00000108679		ENSG00000167644
ENSG00000234771		ENSG00000268194		ENSG00000234771
ENSG00000237243		ENSG00000238649		ENSG00000237243
ENSG00000266824		ENSG00000212309		ENSG00000266824
ENSG00000249737		ENSG00000226416		ENSG00000249737
ENSG00000269066		ENSG00000232987		ENSG00000269066
ENSG00000246526		ENSG00000259952		ENSG00000246526
ENSG00000172487		ENSG00000162458		ENSG00000172487
ENSG00000255550		ENSG00000207405		ENSG00000255550
ENSG00000184247		ENSG00000235863		ENSG00000184247
ENSG00000224037		ENSG00000142327		ENSG00000224037
ENSG00000263986		ENSG00000251909		ENSG00000263986
ENSG00000225905		ENSG00000163818		ENSG00000225905
ENSG00000251909		ENSG00000238578		ENSG00000251909
ENSG00000221957		ENSG00000253128		ENSG00000221957
ENSG00000143954		ENSG00000261845		ENSG00000143954
ENSG00000269758		ENSG00000205537		ENSG00000269758
ENSG00000248206		ENSG00000224104		ENSG00000248206
ENSG00000131068		ENSG00000226087		ENSG00000131068
ENSG00000232263		ENSG00000178199		ENSG00000232263
ENSG00000236635		ENSG00000253302		ENSG00000236635
ENSG00000200418		ENSG00000242385		ENSG00000200418
ENSG00000168899		ENSG00000256466		ENSG00000168899
ENSG00000267895		ENSG00000128298		ENSG00000267895
ENSG00000181698		ENSG00000231172		ENSG00000181698
ENSG00000238917		ENSG00000226756		ENSG00000238917
ENSG00000225750		ENSG00000196878		ENSG00000225750
ENSG00000254598		ENSG00000256374		ENSG00000254598
ENSG00000255351		ENSG00000161381		ENSG00000255351
ENSG00000230563		ENSG00000227006		ENSG00000230563
ENSG00000270174		ENSG00000227748		ENSG00000270174
ENSG00000209582		ENSG00000243478		ENSG00000209582
ENSG00000261741		ENSG00000168421		ENSG00000261741
ENSG00000253616				ENSG00000253616
ENSG00000264630				ENSG00000264630
ENSG00000196578				ENSG00000196578
ENSG00000226935				ENSG00000226935
ENSG00000272068				ENSG00000272068
ENSG00000201754				ENSG00000201754
ENSG00000172464				ENSG00000172464
ENSG00000181935				ENSG00000181935
ENSG00000230301				ENSG00000230301
ENSG00000201689				ENSG00000201689
ENSG00000094661				ENSG00000094661
ENSG00000199673				ENSG00000199673
ENSG00000263499				ENSG00000263499
ENSG00000230124				ENSG00000230124
ENSG00000253302				ENSG00000253302
ENSG00000235529				ENSG00000235529
ENSG00000188694				ENSG00000188694
ENSG00000264577				ENSG00000264577
ENSG00000221116				ENSG00000221116
ENSG00000254129				ENSG00000254129
ENSG00000259362				ENSG00000259362
ENSG00000233532				ENSG00000233532
ENSG00000207405				ENSG00000207405
ENSG00000215458				ENSG00000215458
ENSG00000268194				ENSG00000268194
				ENSG00000226745
				ENSG00000237424
				ENSG00000186564
				ENSG00000230798
				ENSG00000201142
				ENSG00000234283
				ENSG00000224540
				ENSG00000223519
				ENSG00000224128
				ENSG00000230090
				ENSG00000163064
				ENSG00000136732
				ENSG00000231147
				ENSG00000224076
				ENSG00000144290
				ENSG00000217236
				ENSG00000216193
				ENSG00000128710
				ENSG00000175892
				ENSG00000128652
				ENSG00000119042
				ENSG00000135903
				ENSG00000163508
				ENSG00000241472
				ENSG00000170893
				ENSG00000121853
				ENSG00000157005
				ENSG00000250238
				ENSG00000163132
				ENSG00000169676
				ENSG00000250467
				ENSG00000109182
				ENSG00000179059
				ENSG00000142319
				ENSG00000259757
				ENSG00000186493
				ENSG00000170549
				ENSG00000251573
				ENSG00000248918
				ENSG00000249149
				ENSG00000247993
				ENSG00000113319
				ENSG00000204962
				ENSG00000253159
				ENSG00000242419
				ENSG00000255373
				ENSG00000124827
				ENSG00000218690
				ENSG00000168242
				ENSG00000182572
				ENSG00000235863
				ENSG00000112837
				ENSG00000112238
				ENSG00000228010
				ENSG00000122691
				ENSG00000146618
				ENSG00000207584
				ENSG00000005073
				ENSG00000164532
				ENSG00000185811
				ENSG00000106236
				ENSG00000234715
				ENSG00000174697
				ENSG00000180053
				ENSG00000253471
				ENSG00000104332
				ENSG00000254254
				ENSG00000231191
				ENSG00000250850
				ENSG00000225337
				ENSG00000077327
				ENSG00000165606
				ENSG00000155254
				ENSG00000257582
				ENSG00000232230
				ENSG00000154478
				ENSG00000186766
				ENSG00000234531
				ENSG00000183734
				ENSG00000109851
				ENSG00000187811
				ENSG00000149201
				ENSG00000183644
				ENSG00000236437
				ENSG00000258343
				ENSG00000139343
				ENSG00000089116
				ENSG00000089225
				ENSG00000189238
				ENSG00000151952
				ENSG00000139800
				ENSG00000224243
				ENSG00000129467
				ENSG00000198807
				ENSG00000248550
				ENSG00000260053
				ENSG00000159556
				ENSG00000255571
				ENSG00000248441
				ENSG00000103351
				ENSG00000134398
				ENSG00000166501
				ENSG00000259952
				ENSG00000261614
				ENSG00000259725
				ENSG00000177294
				ENSG00000262786
				ENSG00000186075
				ENSG00000263602
				ENSG00000182446
				ENSG00000267336
				ENSG00000166342
				ENSG00000263958
				ENSG00000256463
				ENSG00000105131
				ENSG00000160321
				ENSG00000196350
				ENSG00000215998
				ENSG00000249233
				ENSG00000121413
				ENSG00000125878
				ENSG00000132671
				ENSG00000101017
				ENSG00000124227
				ENSG00000198768
				ENSG00000231290
				ENSG00000224269
				ENSG00000238099
				ENSG00000271100
				ENSG00000154025
				ENSG00000261267
				ENSG00000117586
				ENSG00000078043
				ENSG00000270935
				ENSG00000236989
				ENSG00000227817
				ENSG00000204262
				ENSG00000117477
				ENSG00000231453
				ENSG00000183729
				ENSG00000272801
				ENSG00000234595
				ENSG00000253308
				ENSG00000255886
				ENSG00000257657
				ENSG00000105997
				ENSG00000273433
				ENSG00000203809
				ENSG00000271090
				ENSG00000244301
				ENSG00000106038
				ENSG00000263089
				ENSG00000120156
				ENSG00000250133
				ENSG00000271776
				ENSG00000232869
				ENSG00000248719
				ENSG00000229150
				ENSG00000118526
				ENSG00000250120
				ENSG00000257126
				ENSG00000106004
				ENSG00000265075
				ENSG00000181201
				ENSG00000081842
				ENSG00000239389
				ENSG00000271071
				ENSG00000131016
				ENSG00000268723
				ENSG00000204963
				ENSG00000130226
				ENSG00000272311
				ENSG00000187626
				ENSG00000233502
				ENSG00000269067
				ENSG00000169594
				ENSG00000255408
				ENSG00000113140
				ENSG00000179008
				ENSG00000134802
				ENSG00000232973
				ENSG00000164458
				ENSG00000141485
				ENSG00000267882
				ENSG00000224092
				ENSG00000185504
				ENSG00000185177
				ENSG00000072201
				ENSG00000110514
				ENSG00000263776
				ENSG00000273179
				ENSG00000259372
				ENSG00000187474
				ENSG00000261603
				ENSG00000099622
				ENSG00000158481
				ENSG00000234977
				ENSG00000211804
				ENSG00000238297
				ENSG00000252367
				ENSG00000164500
				ENSG00000140931
				ENSG00000224579
				ENSG00000197364
				ENSG00000269575
				ENSG00000215621
				ENSG00000240470
				ENSG00000225528
				ENSG00000221468
				ENSG00000242282
				ENSG00000224093
				ENSG00000173991
				ENSG00000271798
				ENSG00000180210
				ENSG00000229953
				ENSG00000252531
				ENSG00000100023
				ENSG00000263644
				ENSG00000249417
				ENSG00000108679
				ENSG00000238649
				ENSG00000212309
				ENSG00000226416
				ENSG00000232987
				ENSG00000162458
				ENSG00000142327
				ENSG00000163818
				ENSG00000238578
				ENSG00000253128
				ENSG00000261845
				ENSG00000205537
				ENSG00000224104
				ENSG00000226087
				ENSG00000178199
				ENSG00000242385
				ENSG00000256466
				ENSG00000128298
				ENSG00000231172
				ENSG00000226756
				ENSG00000196878
				ENSG00000256374
				ENSG00000161381
				ENSG00000227006
				ENSG00000227748
				ENSG00000243478
				ENSG00000168421
