# Supplementary material for: Genome-wide genetic and epigenetic analyses of pancreatic acinar cell carcinomas reveal aberrations in genome stability
Source: Nat Commun. 2017 Nov 6;8:1323. doi: 10.1038/s41467-017-01118-x (PMC5673892; doi:10.1038/s41467-017-01118-x)
Supplement: Supplementary file 10 — Supplementary Data 7 [file 41467_2017_1118_MOESM10_ESM.xlsx]

## Sheet: cohort1.deleted
cytoband	9p21.3	11q24.3	4q35.2	7q32.1	16p13.3	18q21.2	16q23.1	4q25	1p36.31	2q37.3	5q13.2	3q13.31	8p23.3
q value	0.0027972	0.0066715	0.0026293	0.017039	0.024483	0.032035	0.033336	0.0044082	0.10821	0.1185	0.1185	0.12916	0.1305
residual q value	0.0029812	0.0066715	0.013433	0.017039	0.023717	0.032294	0.033124	0.058581	0.10821	0.1185	0.1185	0.12916	0.12916
wide peak boundaries	chr9:21335552-26892068	chr11:130184489-133711253	chr4:156874767-190417064	chr7:127627252-127742472	chr16:279224-338078	chr18:48346844-51747222	chr16:71323419-90354753	chr4:92522793-139937033	chr1:1-109616136	chr2:242816557-243199373	chr5:66492465-139028605	chr3:114037618-114790595	chr8:1-42396760
genes in wide peak	hsa-mir-31	OPCML	hsa-mir-1305	hsa-mir-593	ARHGDIG	DCC	hsa-mir-1910	hsa-mir-2054	hsa-mir-553	LOC728323	hsa-mir-874	ZBTB20	hsa-mir-486
	CDKN2A	ADAMTS8	hsa-mir-4276	SND1-IT1	RGS11	SMAD4	hsa-mir-3182	hsa-mir-1973	hsa-mir-137		hsa-mir-886	ZBTB20-AS1	hsa-mir-3148
	CDKN2B	NTM	hsa-mir-548t	LRRC4	PDIA2	ME2	AP1G1	hsa-mir-577	hsa-mir-760		hsa-mir-1289-2	MIR4796	hsa-mir-4288
	ELAVL2	ADAMTS15	hsa-mir-1979	MIR593	ITFG3	MEX3C	AFG3L1P	hsa-mir-1243	hsa-mir-186		hsa-mir-1244-2		hsa-mir-4287
	IFNA1	SNX19	AGA			ELAC1	APRT	hsa-mir-302b	hsa-mir-1262		hsa-mir-548f-3		hsa-mir-548h-4
	IFNA2		SLC25A4			LOC100287225	ZFHX3	hsa-mir-297	hsa-mir-3117		hsa-mir-548p		hsa-mir-320a
	IFNA6		CASP3				C16orf3	hsa-mir-576	hsa-mir-101-1		hsa-mir-583		hsa-mir-548v
	IFNA8		CLCN3				CA5A	hsa-mir-1255a	hsa-mir-3116-2		hsa-mir-2277		hsa-mir-383
	IFNA13		CPE				CALB2	ADH1A	hsa-mir-761		hsa-mir-9-2		hsa-mir-598
	MTAP		DCTD				CBFA2T3	ADH1B	hsa-mir-30c-1		hsa-mir-4280		hsa-mir-1322
	C9orf53		ETFDH				CDH13	ADH1C	hsa-mir-4255		APC		hsa-mir-4286
	DMRTA1		F11				CDH15	ADH4	hsa-mir-552		ARSB		hsa-mir-124-1
	TUSC1		ACSL1				COX4I1	ADH5	hsa-mir-4254		ALDH7A1		hsa-mir-597
	IFNE		FAT1				CTRB1	ADH6	hsa-mir-1976		BHMT		hsa-mir-548i-3
	MIR31		GK3P				CYBA	ADH7	hsa-mir-3115		BTF3		hsa-mir-596
	FLJ35282		GLRB				DHODH	ANK2	hsa-mir-4253		CAMK4		NAT1
	MIR31HG		GPM6A				DPEP1	ANXA5	hsa-mir-1256		CAMLG		NAT2
	CDKN2B-AS1		GRIA2				FANCA	ATOH1	hsa-mir-1290		CAST		ADRA1A
	LOC100506422		HMGB2				FOXF1	BMPR1B	hsa-mir-1273d		CCNB1		ADRB3
			HPGD				FOXL1	CAMK2D	hsa-mir-34a		CCNH		ANGPT2
			HSP90AA4P				FOXC2	CASP6	hsa-mir-4252		CDC25C		ANK1
			ING2				GALNS	CCNA2	hsa-mir-551a		CDK7		ASAH1
			IRF2				GAS8	CENPE	hsa-mir-4251		CDO1		ATP6V1B2
			KLKB1				GCSH	EGF	hsa-mir-429		CETN3		BLK
			MTNR1A				GLG1	EIF4E	hsa-mir-1302-2		CHD1		BMP1
			NEK1				HP	ENPEP	ABCA4		CKMT2		POLR3D
			NPY1R				HPR	FABP2	ACADM		AP3S1		BNIP3L
			NPY5R				HSBP1	FGF2	AGL		COX7C		CHRNA2
			PPID				HSD17B2	GRID2	AK2		CRHBP		CLU
			MSMO1				IRF8	H2AFZ	AK4		HAPLN1		CTSB
			TLL1				KARS	HADH	ALPL		CSF2		ADAM3A
			TLR3				MAF	CFI	AMY1A		CSNK1G3		DEFA1
			VEGFC				MC1R	IL2	AMY1B		VCAN		DEFA3
			GLRA3				CHST6	MAD2L1	AMY1C		CTNNA1		DEFA4
			SORBS2				MVD	MANBA	AMY2A		DMXL1		DEFA5
			SAP30				CHMP1A	MTTP	AMY2B		DHFR		DEFA6
			HAND2				PLCG2	NFKB1	RERE		EFNA5		DEFB1
			RAPGEF2				PSMD7	PDHA2	ATP6V0B		EGR1		DEFB4A
			MFAP3L				RPL13	PITX2	BAI2		ETF1		DPYSL2
			ADAM29				SPG7	EXOSC9	BMP8B		F2R		DUSP4
			ANXA10				TAT	PPP3CA	BRDT		F2RL1		EGR3
			KLHL2				ZNF19	RAP1GDS1	C1QA		F2RL2		EIF4EBP1
			SCRG1				ZNF23	RPL34	C1QB		FBN2		EPB49
			PALLD				GAN	TACR3	C1QC		FER		EPHX2
			ANP32C				SLC7A5	TRPC3	C8A		FOXD1		CLN8
			FAM149A				CDK10	UBE2D3	C8B		GDF9		EXTL3
			FBXO8				MBTPS1	UGT8	CA6		GFRA3		PTK2B
			PDLIM3				TAF1C	PRSS12	CAPZB		GLRX		FDFT1
			SPOCK3				USP10	UNC5C	CASP9		GTF2H2		FGFR1
			AADAT				BCAR1	LAMTOR3	RUNX3		HEXB		FGL1
			FAM198B				C16orf7	PDE5A	TNFRSF8		HINT1		ADAM2
			GALNT7				KIAA0513	PAPSS1	CDA		HMGCR		GATA4
			CLDN22				PIEZO1	AIMP1	CDK11B		HSD17B4		GFRA2
			C4orf27				DHX38	NDST3	CDC20		HSPA4		GNRH1
			2016-03-01				IST1	SEC24D	CDC42		HSPA9		GSR
			NEIL3				ATP2C2	TSPAN5	CDKN2C		IL3		GTF2E2
			TMEM144				CLEC3A	SPRY1	CD52		IL4		NRG1
			C4orf43				CHST4	PGRMC2	RCC1		IL5		IKBKB
			UFSP2				MPHOSPH6	SEC24B	CLCA1		IL9		IDO1
			DDX60				COX4NB	PDLIM5	CLCN6		IL13		LOXL2
			CDKN2AIP				TUBB3	RRH	CLCNKA		IRF1		LPL
			ODZ3				CFDP1	PLK4	CLCNKB		KCNN2		MSR1
			LRP2BP				PRDM7	PRDM5	PLK3		TNPO1		MSRA
			PDGFC				GABARAPL2	NUDT6	CNN3		LECT2		NEFM
			FSTL5				MON1B	HSPA4L	CNR2		LMNB1		NEFL
			STOX2				TCF25	METAP1	COL8A2		LNPEP		NKX3-1
			KIAA1430				PHLPP2	SLC7A11	COL9A2		LOX		PCM1
			FNIP2				ZCCHC14	PPA2	COL11A1		SMAD5		PDGFRL
			SH3RF1				KIAA0182	DAPP1	COL16A1		MAN2A1		PLAT
			RXFP1				ATMIN	DKK2	CORT		MAP1B		PNOC
			SPCS3				COTL1	INTU	CPT2		MCC		POLB
			TRAPPC11				MLYCD	HPGDS	CRYZ		MEF2C		PPP2CB
			MLF1IP				ADAT1	LEF1	CSF3R		MSH3		PPP2R2A
			NBLA00301				CHST5	LARP7	CTBS		NAIP		PPP3CC
			WWC2				CPNE7	EMCN	CTH		NEUROG1		SFRP1
			CEP44				IL17C	MYOZ2	CTPS		NPY6R		SFTPC
			SNX25				ANKRD11	GAR1	CYP2J2		PAM		SLC7A2
			TKTL2				OSGIN1	PCDH18	CYP4A11		PCSK1		SLC18A1
			CBR4				GINS2	USP53	CYP4B1		PGGT1B		STAR
			MGC45800				TRAPPC2L	TET2	DAB1		PIK3R1		STC1
			DDX60L				WWOX	ARHGEF38	DBT		PITX1		TACC1
			NAF1				BCMO1	CCDC109B	GADD45A		PMCHL2		VDAC3
			WDR17				TERF2IP	BANK1	DDOST		PPIC		WRN
			ZFP42				NECAB2	LARP1B	DFFA		PPP2CA		FZD3
			SPATA4				KLHDC4	BBS7	DFFB		RAD17		TUSC3
			ENPP6				DEF8	C4orf21	DHCR24		RASA1		UBXN8
			ASB5				TXNL4B	AP1AR	DIO1		RASGRF2		KAT6A
			C4orf38				BANP	BDH2	DPH2		RPS23		TNKS
			C4orf39				RFWD3	SMARCAD1	DPYD		SKP1		ADAM18
			C4orf45				ZNF821	INTS12	DR1		SLC12A2		ADAM9
			TRIM60				ZDHHC7	ANKRD50	DVL1		SLC22A4		ADAM7
			C4orf46				CENPN	PCDH10	E2F2		SLC22A5		TNFRSF10D
			TMEM192				C16orf61	METTL14	ECE1		SMN1		TNFRSF10C
			RWDD4				JPH3	OSTC	S1PR1		SMN2		TNFRSF10B
			CCDC111				VAT1L	IL21	EDN2		SNX2		TNFRSF10A
			TRIML2				KIAA1609	NEUROG2	PHC2		SPOCK1		FGF17
			CCDC110				WFDC1	SLC39A8	MEGF6		SRP19		DOK2
			CYP4V2				MTHFSD	NDST4	EPHA2		TAF9		ASH2L
			LOC285441				DBNDD1	AGXT2L1	ELAVL4		TBCA		MTMR7
			LOC285501				FA2H	ELOVL6	ENO1		TCF7		MYOM2
			LOC339975				TMEM231	NDNF	EPB41		NR2F1		DLGAP2
			TRIML1				WDR59	FAT4	EPHA8		TGFBI		MFHAS1
			LOC340017				KLHL36	ARSJ	EPHB2		THBS4		BAG4
			ANKRD37				FBXO31	GSTCD	EPS15		UBE2B		ENTPD4
			LOC389247				CMIP	TNIP3	EXTL1		UBE2D2		ARHGEF10
			TRIM61				CDT1	PHF17	EXTL2		VDAC1		PHYHIP
			HELT				MAP1LC3B	DNAJB14	EYA3		WNT8A		KBTBD11
			LOC401164				PMFBP1	C4orf29	F3		XRCC4		SORBS3
			FAM92A3				DYNLRB2	ALPK1	FAAH		ST8SIA4		NPM2
			HSP90AA6P				HSDL1	CXXC4	FABP3		REEP5		DLC1
			C4orf47				CRISPLD2	PLA2G12A	FGR		SERF1A		SPAG11B
			GALNTL6				SPIRE2	SLC25A31	FHL3		NME5		DCTN6
			SLED1				ZNF469	C4orf17	FOXE3		ENC1		PNMA2
			FLJ38576				ZNRF1	QRFPR	FOXD2		AP3B1		ADAM28
			MIR578				CNTNAP4	KIAA1109	MTOR		PDLIM4		AP3M2
			LINC00290				MARVELD3	COL25A1	FUCA1		PDE8B		RBPMS
			LOC728175				CENPBD1	FLJ20021	IFI6		CDC23		ERLIN2
			LOC731424				ZNF276	TIFA	GABRD		P4HA2		LZTS1
			CLDN24				KCNG4	RG9MTD2	GALE		ATG12		PROSC
			MIR1305				SDR42E1	TBCK	GBP1		NREP		XPO7
			MIR4276				PKD1L2	CYP2U1	GBP2		RAB9BP1		TRIM35
			MIR3945				RNF166	DDIT4L	GBP3		HOMER1		RHOBTB2
			MIR3688-1				C16orf46	SCLT1	GFI1		MYOT		DDHD2
			LOC100505989				DNAAF1	C4orf33	GJA4		SCAMP1		KIF13B
			LOC100506013				SPATA2L	TMEM155	GJB3		CXCL14		PSD3
			LOC100506085				C16orf55	PABPC4L	GJB5		H2AFY		LEPROTL1
			LOC100506122				ZC3H18	ADAD1	GCLM		SMAD5-AS1		SLC39A14
			LOC100506229				CDYL2	C4orf32	GNB1		CARTPT		GPR124
			MIR3688-2				TMEM170A	TRAM1L1	GNG5		SNCAIP		FBXO25
							SLC38A8	SLC9B2	SFN		TTC37		FGF20
							SLC22A31	SLC9B1	GPR3		ZFYVE16		DKK4
							FLJ30679	SPATA5	GPX7		MATR3		LSM1
							LOC146513	BBS12	GRIK3		PJA2		ADAMDEC1
							ZFPM1	SGMS2	GTF2B		DDX46		CNOT7
							ADAD2	SYNPO2	GUCA2A		SLC23A1		PURG
							ZFP1	NPNT	GUCA2B		EDIL3		GOLGA7
							ADAMTS18	MFSD8	HCRTR1		COL4A3BP		ZDHHC2
							MGC23284	LOC256880	HDAC1		RAD50		SLC25A37
							LINC00311	LOC285419	ZBTB48		KIF20A		SCARA3
							LDHD	LOC285456	HMGN2		LHFPL2		TMEM66
							MLKL	C4orf37	HMGCL		NSA2		KCTD9
							ZNF778	LRIT3	HPCA		POLR3G		WHSC1L1
							ACSF3	PCNAP1	HSPG2		IQGAP2		PINX1
							LINC00304	FLJ14186	HTR1D		SEC24A		PIWIL2
							HTA	C4orf3	HTR6		BRD8		ELP3
							LOC283922	MIR302A	ID3		HNRNPA0		INTS10
							NUDT7	MIR302B	CYR61		SMA4		CCDC25
							SNAI3	MIR302C	IL12RB2		SMA5		BRF2
							FAM92B	MIR302D	TNFRSF9		KIF3A		AGPAT5
							ATXN1L	MIR367	INPP5B		RHOBTB3		INTS9
							PKD1L3	CISD2	IPP		ELL2		CSGALNACT1
							CTU2	LOC641364	JAK1		SV2C		HR
							PABPN1L	LOC641365	JUN		FSTL4		PBK
							LOC400548	LOC641518	STMN1		MRPS27		ZNF395
							LOC400550	CEP170P1	LCK		2016-09-08		DEFB103B
							LOC400558	LOC645513	LEPR		PPIP5K2		BIN3
							C16orf74	SNORA24	TACSTD2		ACSL6		TEX15
							CTRB2	MIR577	MAGOH		PHF15		C8orf4
							CLEC18B	CETN4P	MATN1		OTP		MTUS1
							SNORD68	SNHG8	MFAP2		SSBP2		KIAA1456
							SNORD71	PP12613	MPL		BHMT2		KIAA1967
							LOC727710	MIR1243	MSH4		TNFAIP8		PLEKHA2
							LOC732275	MIR2054	MTF1		LRRTM2		SH2D4A
							LOC100128881	MIR1973	MTHFR		FAM169A		PDLIM2
							LOC100129617	MIR3684	MUTYH		FBXL21		CSMD1
							LOC100130015	LOC100507053	MYCL1		KLHL3		EBF2
							SYCE1L	LOC100507096	NASP		SNORD63		FAM160B2
							LOC100287036	1/2-SBSRNA4	NBL1		SNORA74A		MTMR9
							MIR1910		NDUFS5		RNU5E-1		DUSP26
							SNORA70D		NFIA		RNU5D-1		HMBOX1
							MIR3182		NFYC		PKD2L2		MCPH1
							LOC100506172		NPPA		UQCRQ		PPP1R3B
							C16orf95		NPPB		AFF4		ZMAT4
							MIR4720		NRD1		SLC27A6		RNF122
							MIR4722		YBX1		SNX24		NUDT18
							MIR4719		ROR1		DMGDH		DOCK5
									OPRD1		TMED7		FLJ14107
									ORC1		ISOC1		ZNF703
									PAFAH2		SAR1B		TTI2
									PRDX1		MZB1		RAB11FIP1
									PAX7		PAIP2		REEP4
									PDE4B		CDKL3		STMN4
									PEX10		GCNT4		SOX7
									PEX14		FAM13B		FAM167A
									PGD		FAM53C		SLC35G5
									PGM1		REEP2		LINC00208
									PIK3CD		PRR16		C8orf12
									PIN1P1		COMMD10		TM2D2
									PLA2G2A		POLK		GINS4
									PLA2G5		RAPGEF6		PPAPDC1B
									PLOD1		ERAP1		MAK16
									EXOSC10		KDM3B		FUT10
									POU3F1		PHAX		FAM86B1
									PPP1R8		FLJ11235		ERI1
									PPT1		ZCCHC10		LONRF1
									PRKAA2		GIN1		CHMP7
									PRKACB		AGGF1		RP1L1
									PKN2		WDR41		CLDN23
									PRKCZ		TRIM36		GOT1L1
									PSMB2		RIOK2		VPS37A
									PTAFR		BDP1		NKX2-6
									PTGER3		FEM1C		SGCZ
									PTGFR		C5orf15		AGPAT6
									PTPRF		CDC42SE2		UNC5D
									ABCD3		TRPC7		LETM2
									RAB3B		ZNF608		DEFB104A
									RABGGTB		SEMA6A		LOC157273
									RAP1GAP		ARRDC3		SGK223
									RBBP4		ANKRA2		PEBP4
									RHCE		MCCC2		CDCA2
									RHD		EPB41L4A		ESCO2
									RLF		ERAP2		FBXO16
									SNORD21		RGNEF		LOC157627
									RPA2		SIL1		C8orf42
									RPE65		FBXL17		ERICH1
									RPL5		YTHDC2		TDH
									RPL11		SLC30A5		C8orf48
									RPL22		CENPH		NKX6-3
									RPS6KA1		GRAMD3		KCNU1
									RPS8		TXNDC15		ZNF596
									RSC1A1		MCTP1		IDO2
									SCNN1D		PTCD2		DEFT1P
									SCP2		NUDT12		R3HCC1
									SDHB		ATG10		PRSS55
									SFPQ		SPATA9		C8orf74
									SRSF4		TSSK1B		HTRA4
									ST3GAL3		FAM172A		ADAM32
									STIL		GPR98		LGI3
									SKI		PCBD2		DEFB105A
									SLC1A7		UTP15		DEFB106A
									SLC2A1		ZCCHC9		DEFB107A
									SLC2A5		ANKRD32		DEFB109P1
									SLC6A9		ZBED3		DEFB130
									SLC9A1		GFM2		NEIL2
									SRM		MEGF10		LOC254896
									STXBP3		SPZ1		ADAM5P
									TAF12		TSLP		FLJ10661
									TAL1		C5orf30		XKR6
									TCEA3		LYRM7		LOC286059
									TCEB3		SLC25A46		LOC286083
									TGFBR3		CDKN2AIPNL		EFHA2
									TIE1		MRPS36		LOC286114
									TNFRSF1B		ATP6AP1L		SCARA5
									TP73		PRDM6		LOC286135
									TTC4		FTMT		RNF5P1
									TNFRSF4		FNIP1		LOC340357
									UQCRH		EPB41L4A-AS1		LOC349196
									UROD		2016-03-03		USP17L2
									USP1		FCHO2		XKR5
									VCAM1		LYSMD3		FAM90A25P
									ZSCAN20		LEAP2		LOC389641
									ZBTB17		SLCO6A1		C8orf80
									SLC30A2		PRRC1		C8orf86
									LUZP1		JMY		LOC392196
									PRDM2		ZNF474		MIR124-1
									DNALI1		POU5F2		MIR320A
									LRP8		TMEM171		DEFB103A
									LAPTM5		TMEM174		OR4F21
									BSND		POC5		FAM90A13
									EVI5		STARD4		FAM90A5
									PTP4A2		WDR36		FAM90A7
									ARID1A		ACOT12		FAM90A8
									CDC7		SOWAHA		FAM90A18
									BCAR3		SHROOM1		FAM90A9
									SNHG3		C5orf24		FAM90A10
									NR0B2		C5orf20		DEFA10P
									RAD54L		CEP120		MIR383
									PIK3R3		SLC25A48		DEFB107B
									MMP23B		TMEM167A		DEFB104B
									MMP23A		MBLAC2		DEFB106B
									KCNAB2		TMEM161B		DEFB105B
									LMO4		SRFBP1		C8orf58
									FCN3		MARVELD2		DEFB135
									CDC14A		ARSK		DEFB136
									YARS		FAM81B		DEFB134
									MKNK1		CCDC112		C8orf75
									AKR7A2		PAPD4		MBOAT4
									PPAP2B		DCP2		MIR486
									RTCD1		LIX1		DEFB109P1B
									PTCH2		ZNF366		RPL23AP53
									ALDH4A1		FAM151B		FAM90A14
									EIF3I		S100Z		FAM86B2
									EIF4G3		ADAMTS19		SPAG11A
									B4GALT2		SPATA24		MIR596
									TNFRSF25		DNAJC18		MIR597
									PABPC4		CCDC125		MIR598
									TNFRSF14		C5orf27		LOC728024
									TNFRSF18		CMYA5		DEFA1B
									FPGT		AQPEP		FAM90A20
									PER3		ANKRD31		FAM90A19
									FUBP1		SERINC5		ZNF705D
									EIF2B3		KIAA0825		LOC100128750
									BCL10		GPR150		FAM66B
									ARTN		DTWD2		LOC100128993
									MAP3K6		NBPF22P		LOC100130964
									DIRAS3		RGMB		ZNF705G
									KCNQ4		RFESD		FAM66E
									ZMYM4		CHSY3		LOC100132396
									ZMYM6		TMEM173		FAM66D
									DHRS3		FAM170A		FAM66A
									SRSF11		LOC340073		LOC100133267
									VAMP3		LOC340074		LOC100287015
									ZFYVE9		ANKRD34B		DEFT1P2
									2016-09-15		FAM174A		DEFB4B
									ZRANB2		MTX3		MIR1322
									SNRNP40		CATSPER3		MIR548I3
									ARHGAP29		SLCO4C1		MIR4287
									C1orf38		TICAM2		MIR3148
									TMEM59		C5orf48		MIR4288
									H6PD		LOC389332		MIR3926-2
									CLCA3P		C5orf65		MIR3622A
									CLCA2		C5orf63		MIR3926-1
									ISG15		MIR9-2		MIR3622B
									PLCH2		CRSP8P		LOC100506990
									HS2ST1		FLJ42709		LOC100507156
									IPO13		C5orf56		LOC100507341
									SDC3		TIFAB		MIR548O2
									KDM4A		FLJ35946		MIR4659A
									CROCC		LOC553103		MIR4660
									PUM1		CTXN3		MIR4659B
									CEP104		ECSCR		LOC100652791
									RIMS3		TMEM232
									KIAA0494		LOC644100
									DNAJC6		FLJ33630
									LPPR4		LOC644936
									KLHL21		CCNI2
									SLC35E2		LINC00461
									ZBTB40		LOC647859
									MFN2		GUSBP3
									THRAP3		GTF2H2B
									INSL5		SNORA13
									PIGK		SCARNA18
									PTPRU		SNORA47
									TSPAN1		MIR583
									CELA3A		SNHG4
									PDZK1IP1		GTF2H2C
									WASF2		LOC728342
									INADL		SERF1B
									ANGPTL7		LOC728723
									HNRNPR		GTF2H2D
									SRRM1		GUSBP9
									CNKSR1		VTRNA2-1
									ZMPSTE24		MIR874
									UBE4B		LOC100129716
									AKR1A1		LOC100131067
									TESK2		LOC100133050
									PPIE		LOC100170939
									VAV3		LOC100272216
									MAD2L2		LOC100289230
									PPIH		LOC100289673
									CAP1		MIR1289-2
									LRRC41		MIR1244-1
									IFI44		TMED7-TICAM2
									PDPN		NCRUPAR
									KHDRBS1		MIR2277
									GMEB1		MIR1244-3
									NUDC		MIR1244-2
									MASP2		MIR4280
									SRSF10		MTRNR2L2
									UTS2		MIR3607
									SF3A3		MIR3660
									IFI44L		MIR3936
									EBNA1BP2		MIR3661
									KIF2C		LOC100505678
									RER1		LOC100505841
									DNAJB4		LOC100505894
									RCAN3		OCLN
									FAF1		MIR4804
									GLMN		MIR4633
									HHLA3		MIR4461
									MST1P2		MIR3977
									MST1P9		MIR4460
									PADI2		MIR4803
									LYPLA2
									PARK7
									CTRC
									ACOT7
									CLCA4
									MTF2
									DNAJC8
									NTNG1
									CLSTN1
									FOXJ3
									WDR47
									SCMH1
									AKR7A3
									TTC39A
									SPEN
									KDM1A
									USP33
									WDTC1
									KIAA0090
									KIF1B
									MAST2
									NCDN
									CLCC1
									SLC35D1
									PLEKHM2
									OTUD3
									KAZN
									CAMTA1
									LPHN2
									KIAA1107
									ZCCHC11
									SZT2
									DNAJC16
									UBR4
									USP24
									ATP13A2
									ITGB3BP
									TARDBP
									CELA3B
									SLC35A3
									ICMT
									MACF1
									LRRC8B
									LPAR3
									PADI4
									DDAH1
									TMEM50A
									KPNA6
									SSBP3
									STX12
									CLIC4
									SYF2
									RWDD3
									PARS2
									MMACHC
									ZZZ3
									ACOT11
									CHD5
									C1orf144
									LDLRAP1
									SERBP1
									NOC2L
									FBXO2
									FBXO6
									PLA2G2D
									AK5
									MYCBP
									HEYL
									EIF2C1
									OR4F3
									SNORA66
									SNORD45B
									SNORD45A
									SNORD55
									RNU11
									RNF11
									FOXD3
									TRAPPC3
									HSPB7
									ARHGEF16
									AHDC1
									TEKT2
									SMPDL3B
									ANGPTL3
									PRO0611
									LINC00339
									SSU72
									GNL2
									GPSM2
									UBIAD1
									ALG6
									PADI1
									SLC25A24
									PLA2G2E
									DNTTIP2
									WRAP73
									SLC45A1
									HP1BP3
									TMED5
									CELA2B
									ZNF593
									ZNF691
									TXNDC12
									TNNI3K
									SH3GLB1
									MECR
									UTP11L
									SDF4
									MRTO4
									TMEM69
									MRPL37
									HOOK1
									SNX7
									HPCAL4
									YTHDF2
									ZCCHC17
									DPH5
									HSPB11
									PADI3
									CMPK1
									GPR88
									ERRFI1
									WNT4
									YIPF1
									FBXO42
									CCDC76
									RNF186
									SPATA6
									MXRA8
									L1TD1
									HES2
									ZNHIT6
									GPN2
									LEPROT
									FBLIM1
									MED18
									TRIT1
									GIPC2
									PALMD
									FNBP1L
									PQLC2
									CASZ1
									RHBDL2
									ADPRHL2
									TRNAU1AP
									C1orf109
									CPSF3L
									C1orf123
									C1orf159
									AURKAIP1
									TTC22
									MRPL20
									AIM1L
									TMEM51
									BSDC1
									XKR8
									TMEM39B
									PRPF38B
									CDCA8
									LRRC8D
									ARHGEF10L
									PRMT6
									RNF220
									VPS13D
									FAM176B
									ATAD3A
									TMEM57
									TRIM62
									RAVER2
									PANK4
									ECHDC2
									FGGY
									MCOLN3
									CAMK2N1
									RNPC3
									ASAP3
									POMGNT1
									PNRC2
									LRRC40
									DEPDC1
									PIGV
									NBPF1
									MAP7D1
									TMEM48
									NECAP2
									IQCC
									DNAJC11
									RCC2
									DMAP1
									AJAP1
									GNG12
									TMEM234
									FAM54B
									CCBL2
									CTNNBIP1
									C1orf63
									AGTRAP
									PITHD1
									MAN1C1
									NIPAL3
									SEPN1
									TP73-AS1
									PLEKHG5
									LRRC47
									ODF2L
									PTCHD2
									LRRC7
									KIF17
									ZSWIM5
									KIAA1522
									CACHD1
									MIER1
									HES4
									GRHL3
									PTBP2
									DNASE2B
									DLGAP3
									IL22RA1
									HIVEP3
									GPBP1L1
									MIIP
									CELA2A
									GPATCH3
									DMRTB1
									DMRTA2
									CLSPN
									PRDM16
									OXCT2
									RRAGC
									ELTD1
									TINAGL1
									LEPRE1
									PLA2G2F
									HIAT1
									SMAP2
									ATPAF1
									S100PBP
									MEAF6
									DEM1
									CEP85
									NMNAT1
									ELOVL1
									VWA1
									MRPS15
									PINK1
									MARCKSL1
									PRAMEF1
									PRAMEF2
									NADK
									ZNF643
									SELRC1
									PHACTR4
									C1orf135
									ERI3
									C1orf50
									CCDC28B
									EFHD2
									MMEL1
									RSG1
									DLEU2L
									OR4F5
									NKAIN1
									MUL1
									TMEM53
									AKIRIN1
									HECTD3
									BEND5
									YRDC
									ZYG11B
									NOL9
									PPCS
									LIN28A
									SH3D21
									TTLL7
									SNIP1
									AGMAT
									WDR78
									ZMYM1
									LINC00115
									RPAP2
									MORN1
									FAM110D
									KIAA0319L
									DHDDS
									WLS
									GPR157
									RPF1
									ZC3H12A
									SPSB1
									GLTPD1
									ZNF436
									TAS1R2
									TAS1R1
									GJA9
									OR4F16
									SYNC
									ACTL8
									ANKRD13C
									TSSK3
									CCNL2
									ST6GALNAC5
									HYI
									SH3BGRL3
									SESN2
									ESPN
									TAS1R3
									ATAD3B
									STK40
									TM2D1
									TMEM222
									PLEKHN1
									SYDE2
									ZNF644
									USP48
									ZMYND12
									NBPF3
									LRRC8C
									ZDHHC18
									SGIP1
									SLC25A33
									DDI2
									LZIC
									EFCAB7
									NT5C1A
									TRIM63
									FAM167B
									MGC12982
									C1orf170
									CROCCP2
									HPDL
									AGBL4
									MFSD2A
									ATG4C
									PRPF38A
									SYTL1
									IGSF21
									LSM10
									C1orf94
									SNHG12
									DOCK7
									KIAA1751
									KIAA2013
									THAP3
									C1orf201
									SPOCD1
									BTF3L4
									UBXN11
									NEXN
									C1orf158
									FBXO44
									ATPIF1
									SNORD46
									SNORD38A
									SNORD38B
									DNAJA1P5
									MED8
									KTI12
									C1orf212
									ADC
									TMEM54
									HENMT1
									TOE1
									ERMAP
									CSMD2
									MYSM1
									CROCCP3
									FHAD1
									OSBPL9
									LOC115110
									OMA1
									RAB42
									LRRC42
									GBP4
									GBP5
									FAM46B
									RBP7
									ACAP3
									SSX2IP
									UBE2J2
									OLFM3
									CCDC163P
									C1orf172
									LRRC38
									AADACL3
									PUSL1
									B3GALT6
									WDR63
									IFFO2
									SLC44A3
									ASB17
									TYW3
									C1orf173
									LRRIQ3
									TPRG1L
									FAM213B
									MYOM3
									DMBX1
									TMCO2
									ZNF684
									TCEANC2
									PODN
									LRRC39
									GJB4
									HMGB4
									RNF19B
									C1orf122
									OSCP1
									C1orf216
									KLHDC7A
									VWA5B1
									UBXN10
									C1orf87
									KLF17
									TMEM125
									ARHGEF19
									ACTRT2
									MIB2
									C1orf127
									SAMD11
									LOC148413
									SAMD13
									C1orf52
									PHF13
									TMEM56
									NBPF4
									UBE2U
									SLC30A7
									CCDC27
									C1orf213
									KNCN
									MOB3C
									GLIS1
									MGC27382
									DCDC2B
									ZNF362
									LOC149086
									MANEAL
									IL23R
									PDIK1L
									CLDN19
									WDR65
									C1orf210
									CCDC24
									BTBD19
									CCDC17
									C1orf64
									SLC2A7
									GBP6
									LPPR5
									FNDC7
									CALML6
									IL28RA
									CYP4Z2P
									CITED4
									FLJ40434
									C1orf177
									KANK4
									SASS6
									FAM43B
									HFM1
									PAQR7
									EIF2C3
									EIF2C4
									ALG14
									FAM76A
									LINC00466
									C1orf168
									TMEM201
									TMEM61
									CYP4Z1
									C1orf86
									CDCP2
									SLC5A9
									CC2D1B
									TXLNA
									TCTEX1D1
									SLFNL1
									C1orf126
									SLC44A5
									ATAD3C
									AKR7L
									FNDC5
									EPHX4
									LOC254099
									TTLL10
									AKNAD1
									TMCO4
									MCOLN2
									COL24A1
									PCSK9
									ST6GALNAC3
									ZNF683
									NEGR1
									MDS2
									CYP4X1
									NPHP4
									BEST4
									CYP4A22
									C1orf185
									LOC284551
									FAM41C
									FAM102B
									LOC284632
									RSPO1
									EPHA10
									LOC284661
									ZNF326
									BTBD8
									RIMKLA
									SLC25A34
									ESPNP
									FAM151A
									LOC339442
									C1orf174
									KLHL17
									TMEM240
									TMEM52
									MTMR9LP
									ZBTB8OS
									TFAP2E
									LOC339505
									LOC339524
									C1orf228
									ZNF642
									AADACL4
									PRAMEF5
									HNRNPCL1
									PRAMEF9
									PRAMEF10
									CCDC18
									BARHL2
									HSP90B3P
									TCTEX1D4
									SERINC2
									FAM159A
									FAM131C
									PADI6
									BMP8A
									C1orf187
									SPATA21
									CCDC23
									ATPAF1-AS1
									HEATR8
									FAM73A
									AGRN
									APITD1
									CATSPER4
									NSUN4
									GPR153
									FAM132A
									HES5
									LOC388588
									RNF207
									TMEM82
									TRNP1
									CD164L2
									LOC388630
									LDLRAD1
									GBP7
									C1orf146
									FAM69A
									HES3
									PRAMEF12
									PRAMEF21
									PRAMEF8
									PRAMEF18
									PRAMEF17
									PLA2G2C
									SKINTL
									UOX
									FRRS1
									TMEM200B
									PRAMEF4
									PRAMEF13
									SH2D5
									C1orf130
									LOC400752
									C1orf141
									GBP1P1
									FLJ27354
									MIR137HG
									RNF223
									PRAMEF3
									LDLRAD2
									LOC402779
									MIR101-1
									MIR137
									MIR186
									MIR200A
									MIR200B
									MIR30C1
									MIR30E
									MIR34A
									LHX8
									C1orf180
									FLJ42875
									PRAMEF11
									PRAMEF6
									LOC440563
									UQCRHL
									MINOS1
									FLJ32224
									FAM183A
									ZYG11A
									FLJ31662
									ANKRD65
									PRAMEF7
									GEMIN8P4
									RBMXL1
									LURAP1
									PEF1
									MIR429
									CYB5RL
									FAM138F
									SRG7
									KIAA0754
									LOC643837
									TMEM88B
									C1orf233
									LOC644961
									C1orf200
									PRAMEF19
									PRAMEF20
									FAM138A
									LOC646471
									LOC646626
									LOC648740
									LOC649330
									ZBTB8A
									NBPF6
									LOC653160
									LOC653566
									PRAMEF22
									PRAMEF15
									WASH7P
									PRAMEF16
									SCARNA1
									SNORA44
									SNORA55
									SNORA61
									SNORA59B
									SNORA59A
									SNORA16A
									SNORD45C
									SNORD85
									SNORD99
									SNORD103A
									SNORD103B
									MIR548D1
									MIR551A
									MIR553
									ZBTB8B
									LOC728431
									PPIEL
									CCDC30
									CDK11A
									SLC35E2B
									LOC728716
									RPS15AP10
									LOC729041
									LOC729059
									HSD52
									PRAMEF14
									FLJ37453
									LOC729737
									OR4F29
									LOC729970
									LOC729987
									MIR760
									LOC100128071
									LOC100128787
									LOC100129046
									LOC100129138
									LOC100129196
									LOC100129534
									LOC100129620
									LOC100129924
									LOC100130197
									LOC100130417
									LOC100130557
									LOC100131060
									LOC100131564
									LOC100132062
									LOC100132287
									ZRANB2-AS1
									LOC100132774
									LOC100133331
									LOC100133445
									LOC100133612
									DDX11L1
									TTC34
									LOC100288069
									LOC100289178
									MIR1976
									MIR1262
									MIR761
									NPPA-AS1
									MIR3115
									MIR3117
									MIR4255
									MIR4253
									MIR4251
									MIR4252
									MIR4254
									MIR3659
									MIR3917
									MIR3605
									MIR3671
									MIR548AA1
									MIR3675
									LOC100505768
									ENO1-AS1
									ZMYM6NB
									LOC100506730
									LOC100506801
									LOC100506963
									LOC100507178
									LOC100507423
									LOC100507564
									LOC100507634
									APITD1-CORT
									FPGT-TNNI3K
									GJA9-MYCBP
									HEATR8-TTC4
									TMEM56-RWDD3
									C1orf151-NBL1
									MIR4695
									MIR4420
									MIR4422
									MIR4781
									MIR4794
									MIR4684
									MIR4711
									MIR4689
									MIR4632
									MIR2682
									MIR4423
									MIR4417
									MIR378F
									RCAN3AS
									NEGR1-IT1
									ZRANB2-AS2

## Sheet: cohort1.amplified
cytoband	3q24	2q36.1	12q24.21	2q14.2	5q35.1	1q41	2q31.1	3q26.33	1q42.13	7p22.3	7p15.2	12q13.13	17q21.32	10p14	1q21.1	5q31.3	1p12
q value	0.0031545	0.0047288	0.01352	0.024645	0.016917	0.0031545	0.031273	0.063256	0.0031545	0.024645	0.024645	0.090645	0.090645	0.12682	0.12682	0.052526	0.15719
residual q value	0.0031545	0.007579	0.01352	0.024645	0.039078	0.052526	0.052526	0.063256	0.066254	0.090645	0.090645	0.090645	0.090645	0.12682	0.13994	0.17646	0.19425
wide peak boundaries	chr3:147098586-147127578	chr2:223159870-223177573	chr12:115133664-115172501	chr2:119571675-119616241	chr5:169935198-170846512	chr1:215586700-224528782	chr2:176944443-177016618	chr3:180588229-181445513	chr1:214842876-249250621	chr7:1-26435414	chr7:27188365-27239555	chr12:54339168-54379055	chr17:46632966-46670609	chr10:8056861-8100562	chr1:145713718-147801024	chr5:140773060-140812463	chr1:119026425-119571870
genes in wide peak	ZIC1	PAX3	[TBX3]	EN1	GABRP	hsa-mir-320b-2	hsa-mir-10b	SOX2	hsa-mir-3124	hsa-mir-148a	hsa-mir-196b	HOXC10	hsa-mir-10a	GATA3	BCL9	PCDHGB4	TBX15
	ZIC4	CCDC140			NPM1	hsa-mir-664	HOXD4	FXR1	hsa-mir-3123	hsa-mir-1183	HOXA7	HOXC11	HOXB3	FLJ45983	FMO5	PCDHGA8
					TLX3	hsa-mir-194-1	HOXD8	DNAJC19	hsa-mir-1537	hsa-mir-3146	HOXA9	HOXC12	HOXB4		GJA5	PCDHGA12
					KCNIP1	CAPN2	HOXD9	SOX2-OT	hsa-mir-1182	hsa-mir-1302-6	HOXA10	HOXC13	HOXB5		GJA8	PCDHGB7
					RANBP17	EPRS	HOXD10		hsa-mir-320b-2	hsa-mir-589	HOXA11	HOTAIR	LOC404266		PDZK1	PCDHGB6
					MIR3912	ESRRG	HOXD11		hsa-mir-664	hsa-mir-339	HOXA13		MIR10A		PRKAB2	PCDHGB5
						HLX	HOXD12		hsa-mir-194-1	ACTB	HOXA11-AS1				CHD1L	PCDHGB3
						MARK1	HOXD13		ACTA1	AHR	MIR196B				CD160	PCDHGB2
						NVL	EVX2		ACTN2	CLK2P	LOC100133311				ACP6	PCDHGB1
						AURKAPS1	MIR10B		PARP1	DGKB	HOXA10-HOXA9				GPR89B	PCDHGA11
						TGFB2	LOC100506783		ADSS	DFNA5					PDIA3P	PCDHGA10
						TLR5			AGT	ETV1					NBPF11	PCDHGA9
						TP53BP2			ARF1	GNA12					GPR89A	PCDHGA7
						USH2A			CAPN2	GPER					NBPF24	PCDHGA6
						DEGS1			CHML	HNRNPA2B1					GPR89C	PCDHGA5
						TAF1A			LYST	ICA1					PDZK1P1	PCDHGA4
						BPNT1			CHRM3	IL6					LOC728989	PCDHGA3
						DUSP10			EPHX1	ITGB8					LOC100289211	PCDHGA2
						FBXO28			EPRS	LFNG						PCDHGA1
						RAB3GAP2			ESRRG	MEOX2						PCDHGB8P
						RNU5F-1			FH	NUDT1
						RRP15			GALNT2	NDUFA4
						KCTD3			GNG4	NPY
						2016-03-02			GUK1	PDGFA
						SUSD4			H3F3A	PMS2
						GPATCH2			HLX	PRKAR1B
						SLC30A10			HNRNPU	RAC1
						IARS2			ITPKB	RPA3
						2016-03-01			KCNK1	FSCN1
						AIDA			KCNK2	SP4
						C1orf115			LBR	TWIST1
						HHIPL2			LGALS8	ZNF12
						DISP1			MARK1	AIMP2
						LYPLAL1			MTR	MAFK
						SPATA17			NID1	MAD1L1
						BROX			NVL	EIF3B
						C1orf65			PSEN2	DNAH11
						MIA3			RAB4A	CYTH3
						CAPN8			RGS7	NFE2L3
						C1orf140			RYR2	PHF14
						FAM177B			SRP9	HDAC9
						MIR194-1			AURKAPS1	RAPGEF5
						MIR215			TARBP1	KIAA0415
						LOC643723			TBCE	ARL4A
						SNORA36B			TGFB2	GPNMB
						LOC728463			LEFTY2	AGR2
						MIR664			TLR5	IGF2BP3
						MIR320B2			GPR137B	KDELR2
									TP53BP2	ADAP1
									TSNAX	NUPL2
									USH2A	CBX3
									WNT9A	SNX13
									ZNF124	IQCE
									HIST3H3	SUN1
									GNPAT	SOSTDC1
									CDC42BPA	OSBPL3
									DEGS1	WIPI2
									KMO	INTS1
									TAF1A	TSPAN13
									EXO1	EIF2AK1
									GGPS1	BZW2
									TMEM63A	SNX8
									TOMM20	SNX10
									URB2	TRA2A
									CEP170	FTSJ2
									AKT3	NXPH1
									BPNT1	GET4
									ZNF238	CCZ1
									LEFTY1	MPP6
									SPHAR	CYCS
									CAPN9	MIOS
									SDCCAG8	RNF216
									DUSP10	TOMM7
									COG2	TMEM106B
									RBM34	ZNF853
									FBXO28	CYP2W1
									ABCB10	HEATR2
									OPN3	ZDHHC4
									RAB3GAP2	CHST12
									TRIM58	CDCA7L
									AHCTF1	RADIL
									OR1C1	KLHL7
									OR2M4	STK31
									OR2L2	PAPOLB
									OR2L1P	C1GALT1
									OR2T1	FAM20C
									RNU5F-1	ANKMY2
									TAF5L	RBAK
									DISC2	NPVF
									DISC1	C7orf26
									CNIH4	MICALL2
									PYCR2	FBXL18
									RRP15	TTYH3
									PPPDE1	USP42
									SCCPDH	PSMG3
									TRIM17	C7orf50
									KCTD3	CARD11
									ARID4B	TNRC18
									EGLN1	FAM126A
									KIAA1383	C7orf70
									2016-03-02	SCIN
									SUSD4	ZFAND2A
									KIF26B	COX19
									GPATCH2	CCDC126
									HEATR1	GLCCI1
									SLC30A10	KIAA1908
									ZNF692	GPR146
									IARS2	C7orf30
									ENAH	C7orf31
									NUP133	AMZ1
									ERO1LB	AGR3
									FMN2	PER4
									ADCK3	TMEM184A
									ZNF695	VWDE
									GJC2	PRPS1L1
									SIPA1L2	TWISTNB
									ZP4	SP8
									RHOU	BRAT1
									TFB2M	SDK1
									GREM2	FOXK1
									ACBD3	MMD2
									SMYD3	DAGLB
									2016-03-01	CCZ1B
									ARV1	THSD7A
									AIDA	FERD3L
									JMJD4	RPL23P8
									C1orf35	SLC29A4
									TTC13	RSPH10B
									PGBD5	TMEM196
									C1orf115	STEAP1B
									HHIPL2	RPS2P32
									ZNF669	TFAMP1
									ZNF672	UNCX
									PCNXL2	COL28A1
									WDR26	ABCB5
									SH3BP5L	C7orf46
									OR2G3	MACC1
									OR2G2	LOC389458
									OR2C3	ELFN1
									TRIM11	AGMO
									MIXL1	GRID2IP
									C1orf124	ZNF815
									OBSCN	MIR148A
									NTPCR	RNF216P1
									EFCAB2	PMS2CL
									KIAA1804	FLJ44511
									ZNF496	LOC442497
									C1orf198	MIR339
									DISP1	ZNF890P
									WNT3A	OCM
									HIST3H2A	SNORD93
									ZNF670	MIR589
									NLRP3	RSPH10B2
									FAM36A	LOC729852
									SNAP47	ISPD
									C1orf96	LOC100131257
									LYPLAL1	LOC100288524
									OR2M5	MIR3146
									OR2M3	LOC100506025
									OR2T12	LRRC72
									OR14C36	LOC100506178
									OR2T34	RBAK-LOC389458
									OR2T10	MIR4648
									OR2T4	MIR4655
									OR2T11	MIR4656
									DNAH14	KLHL7-AS1
									OR2B11
									WDR64
									C1orf131
									SPATA17
									EDARADD
									MRPL55
									HIST3H2BB
									BROX
									SLC35F3
									B3GALNT2
									C1orf150
									LOC148824
									CNIH3
									LOC149134
									EXOC8
									RNF187
									C1orf55
									CNST
									C1orf65
									PLD5
									C1orf100
									IBA57
									OR2T6
									LOC255654
									C1orf101
									PGBD2
									OR2L13
									OR14A16
									HNRNPU-AS1
									LIN9
									VN1R5
									ZNF678
									PRSS38
									LOC339529
									LOC339535
									OR6F1
									OR2W3
									OR2T8
									OR2T3
									OR2T29
									IRF2BP2
									MIA3
									C1orf95
									FAM89A
									CAPN8
									C1orf31
									C1orf229
									OR2M1P
									OR11L1
									OR2L8
									OR2AK2
									OR2L3
									OR2M2
									OR2T33
									OR2M7
									OR2G6
									C1orf140
									FAM177B
									ZNF847P
									OR2T2
									OR2T5
									OR14I1
									OR2T27
									OR2T35
									MIR194-1
									MIR215
									TRIM67
									MAP1LC3C
									H3F3AP4
									OR2W5
									OR13G1
									DUSP5P
									LOC643723
									SNRPD2P2
									RPS7P5
									LOC646627
									SNORA14B
									SNORA36B
									LOC728463
									LOC731275
									LOC100130093
									LOC100130331
									LOC100287814
									LGALS8-AS1
									MIR1182
									MIR1537
									MIR664
									LINC00184
									TSNAX-DISC1
									MIR320B2
									MIR3123
									MIR3124
									MIR3620
									MIR3916
									LOC100506795
									LOC100506810
									ZNF670-ZNF695
									MIR4753
									MIR4666A
									MIR4677
									MIR4671
									MIR4427
									MIR4742

## Sheet: cohort2.deleted
cytoband	5q22.1	7q31.2	9p22.3	14q23.1	16p13.3	1p35.1	8p23.2	9q34.3	18q21.2	4q34.3	1p36.32	15q15.3
q value	0.096454	0.096454	0.096454	0.096454	0.096454	0.096454	0.10862	0.10862	0.10862	0.12224	0.096454	0.1851
residual q value	0.096454	0.096454	0.096454	0.096454	0.096454	0.10862	0.10862	0.10862	0.10862	0.12224	0.15602	0.1851
wide peak boundaries	chr5:110464728-112196943	chr7:101201401-128766373	chr9:15810628-30539637	chr14:60337478-85996494	chr16:1-417841	chr1:25167476-104097669	chr8:2093221-6328806	chr9:139379657-139607601	chr18:51751093-54318664	chr4:78088736-191154276	chr1:1-109103094	chr15:23812335-66585645
genes in wide peak	APC	hsa-mir-129-1	hsa-mir-873	hsa-mir-1260	ARHGDIG	hsa-mir-553	CSMD1	hsa-mir-126	RAB27B	hsa-mir-1305	hsa-mir-553	hsa-mir-4311
	CAMK4	hsa-mir-593	hsa-mir-31	hsa-mir-625	HBA1	hsa-mir-137	MCPH1	NOTCH1	TCF4	hsa-mir-4276	hsa-mir-137	hsa-mir-1272
	NREP	hsa-mir-592	hsa-mir-491	hsa-mir-548h-1	HBA2	hsa-mir-760	LOC100287015	AGPAT2	TXNL1	hsa-mir-548t	hsa-mir-760	hsa-mir-422a
	FLJ11235	hsa-mir-548o	hsa-mir-3152	ACTN1	HBM	hsa-mir-186		EGFL7	POLI	hsa-mir-1979	hsa-mir-186	hsa-mir-190
	EPB41L4A	hsa-mir-4285	PLIN2	ACYP1	HBQ1	hsa-mir-1262		MIR126	CCDC68	hsa-mir-3140	hsa-mir-1262	hsa-mir-2116
	EPB41L4A-AS1	ARF5	CDKN2A	ARG2	HBZ	hsa-mir-3117		MIR4673	STARD6	hsa-mir-548g	hsa-mir-3117	hsa-mir-628
	STARD4	OPN1SW	CDKN2B	ZFP36L1	MPG	hsa-mir-101-1		MIR4674	C18orf54	hsa-mir-3139	hsa-mir-101-1	hsa-mir-1266
	SNORA13	CALU	ELAVL2	ENTPD5	NPRL3	hsa-mir-3116-2			C18orf26	hsa-mir-2054	hsa-mir-3116-2	hsa-mir-147b
	LOC100505678	CAPZA2	IFNA1	DIO2	AXIN1	hsa-mir-761			LOC100505474	hsa-mir-1973	hsa-mir-761	hsa-mir-1282
		CAV1	IFNA2	DLST	RGS11	hsa-mir-30c-1			MIR4529	hsa-mir-577	hsa-mir-30c-1	hsa-mir-627
		CAV2	IFNA4	EIF2S1	POLR3K	hsa-mir-4255				hsa-mir-1243	hsa-mir-4255	hsa-mir-4310
		CFTR	IFNA5	ERH	LUC7L	hsa-mir-552				hsa-mir-302b	hsa-mir-552	hsa-mir-626
		CUX1	IFNA6	ESR2	RHBDF1	hsa-mir-4254				hsa-mir-297	hsa-mir-4254	hsa-mir-1233-2
		DLD	IFNA7	ESRRB	PDIA2	hsa-mir-1976				hsa-mir-576	hsa-mir-1976	hsa-mir-1233-1
		SLC26A3	IFNA8	FNTB	SNRNP25	ABCA4				hsa-mir-1255a	hsa-mir-3115	hsa-mir-211
		FLNC	IFNA10	FOS	ITFG3	ACADM				hsa-mir-575	hsa-mir-4253	ACTC1
		GPR22	IFNA13	FUT8	DDX11L10	AGL				ADH1A	hsa-mir-1256	ADAM10
		GPR37	IFNA14	GPX2		AK2				ADH1B	hsa-mir-1290	ANXA2
		GRM8	IFNA16	GSTZ1		AK4				ADH1C	hsa-mir-1273d	APBA2
		IFRD1	IFNA17	GTF2A1		ATP6V0B				ADH4	hsa-mir-34a	AQP9
		IMPDH1	IFNA21	HIF1A		BAI2				ADH5	hsa-mir-4252	B2M
		IRF5	IFNA22P	HSPA2		BMP8B				ADH6	hsa-mir-551a	BNIP2
		KCND2	IFNB1	LTBP2		BRDT				ADH7	hsa-mir-4251	BUB1B
		LAMB1	IFNW1	MAX		C8A				AGA	hsa-mir-429	CA12
		LEP	MLLT3	MAP3K9		C8B				ANK2	hsa-mir-1302-2	CAPN3
		DNAJB9	MTAP	ALDH6A1		RUNX3				SLC25A4	ABCA4	CHRM5
		MET	RPS6	MNAT1		CDC20				ANXA2P1	ACADM	CHRNA7
		NDUFA5	SH3GL2	MTHFD1		CDKN2C				ANXA3	AGL	CKMT1B
		NRCAM	TEK	SIX6		CD52				ANXA5	AK2	CYP19A1
		ORC5	PLAA	PGF		RCC1				ATOH1	AK4	DUT
		PAX4	RRAGA	PIGH		CLCA1				BMP3	ALPL	EPB42
		SLC26A4	SLC24A2	PPM1A		PLK3				BMPR1B	AMY1A	FBN1
		PIK3CG	C9orf53	PPP2R5E		CNN3				CAMK2D	AMY1B	FGF7
		POLR2J	C9orf11	PRKCH		COL8A2				CASP3	AMY1C	GABPB1
		PPP1R3A	BNC2	PSEN1		COL9A2				CASP6	AMY2A	GABRA5
		PRKAR2B	HAUS6	ABCD4		COL11A1				CCNA2	AMY2B	GABRB3
		RELN	CNTLN	RAD51B		COL16A1				LRBA	RERE	GABRG3
		PSMC2	KIAA1797	SEL1L		CPT2				CDS1	ATP6V0B	GALK2
		PTPRZ1	DENND4C	SRSF5		CRYZ				CLGN	BAI2	GANC
		SLC13A1	KLHL9	SIX1		CSF3R				CENPE	BMP8B	GATM
		SPAM1	IFNK	SLC8A3		CTBS				CLCN3	BRDT	GCHFR
		SRPK2	DMRTA1	SLC10A1		CTH				CPE	C1QA	PDIA3
		SYPL1	LRRC19	SNAPC1		CTPS				CTSO	C1QB	GTF2A2
		WNT2	MOB3B	SPTB		CYP2J2				DCTD	C1QC	HDC
		ST7	C9orf82	TGFB3		CYP4A11				DMP1	C8A	ONECUT1
		WASL	IFT74	TSHR		CYP4B1				DSPP	C8B	IPW
		ATP6V1F	ADAMTSL1	ZBTB25		DAB1				EDNRA	CA6	ITPKA
		PMPCB	LINC00032	DPF3		DBT				EGF	CAPZB	IVD
		DOCK4	LINGO2	NUMB		GADD45A				EIF4E	CASP9	LIPC
		NAMPT	FAM154A	ADAM21		DHCR24				ELF2	RUNX3	LTK
		RASA4	C9orf72	ADAM20		DIO1				ENPEP	TNFRSF8	MAP1A
		AASS	TUSC1	DCAF5		DPH2				ETFDH	CDA	MEIS2
		LRRC17	IFNE	ALKBH1		DPYD				F11	CDK11B	MFAP1
		FAM3C	ACER2	EIF2B2		DR1				FABP2	CDC20	TRPM1
		COG5	PTPLAD2	PNMA1		S1PR1				ACSL1	CDC42	MYO1E
		SH2B2	LOC401497	NRXN3		EDN2				FAT1	CDKN2C	MYO5A
		DUS4L	MIR31	AKAP5		PHC2				FGA	CD52	NDN
		ZNF277	FLJ35282	SPTLC2		ELAVL4				FGB	RCC1	NEDD4
		TFEC	MIR31HG	RGS6		EPB41				FGF2	CLCA1	OAZ2
		LAMB4	MIR491	KIAA0247		EPS15				FGF5	CLCN6	OCA2
		TNPO3	SCARNA8	KIAA0317		EXTL1				FGG	CLCNKA	PLCB2
		HYAL4	CDKN2B-AS1	MED6		EXTL2				FRG1	CLCNKB	PPIB
		TSPAN12	MIR876	GPHN		EYA3				GAB1	PLK3	MAPK6
		POT1	MIR873	VTI1B		F3				GK2	CNN3	RAB27A
		HYALP1	MIR3152	BATF		FAAH				GK3P	CNR2	RAD51
		TES	LOC100506422	NPC2		FABP3				GLRB	COL8A2	RORA
		HBP1	MIR4473	AHSA1		FGR				GPM6A	COL9A2	RYR3
		DNAJC2	MIR4474	ACOT2		FHL3				GRIA2	COL11A1	SCG5
		SND1		TMED10		FOXE3				GRID2	COL16A1	SLC12A1
		SND1-IT1		C14orf1		FOXD2				GUCY1A3	CORT	SNRPN
		HILPDA		VASH1		IFI6				GUCY1B3	CPT2	SNX1
		MDFIC		ZBTB1		GBP1				GYPA	CRYZ	SORD
		FSCN3		SNW1		GBP2				GYPB	CSF3R	SPINT1
		PNPLA8		PCNX		GBP3				GYPE	CTBS	SRP14
		TAS2R16		TTLL5		GFI1				H2AFZ	CTH	TCF12
		WNT16		SYNE2		GJA4				HADH	CTPS	THBS1
		NAA38		ANGEL1		GJB3				HMGB2	CYP2J2	TJP1
		GPR85		ZFYVE26		GJB5				HNRNPD	CYP4A11	TP53BP1
		PUS7		TTC9		GCLM				HPGD	CYP4B1	TPM1
		ING3		PLEKHG3		GNG5				HSP90AA4P	DAB1	TYRO3
		LRRN3		SIPA1L1		SFN				HSP90AB3P	DBT	UBE3A
		ALKBH4		DCAF4		GPR3				IBSP	GADD45A	SLC30A4
		RBM28		PLEK2		GPX7				CFI	DDOST	PAR5
		METTL2B		MLH3		GRIK3				IL2	DFFA	CILP
		MLL5		KCNH5		GTF2B				IL15	DFFB	EIF3J
		BCAP29		POMT2		GUCA2A				ING2	DHCR24	JMJD7-PLA2G4B
		ANKRD7		COQ6		GUCA2B				IRF2	DIO1	RAB11A
		RINT1		FCF1		HCRTR1				KLKB1	DPH2	SNAP23
		LRRC4		RDH11		HDAC1				MAD2L1	DPYD	ALDH1A2
		TMEM168		COX16		HMGN2				SMAD1	DR1	HERC2
		CCDC136		ATP6V1D		HPCA				MANBA	DVL1	HERC1
		GCC1		DHRS7		CYR61				MGST2	E2F2	SNURF
		PRKRIP1		SIX4		IL12RB2				AFF1	ECE1	USP8
		CBLL1		ZFYVE1		INPP5B				NR3C2	S1PR1	CCNB2
		C7orf58		EXD2		IPP				MTNR1A	EDN2	SLC28A2
		ORAI2		VRTN		JAK1				MTTP	PHC2	SLC24A1
		ARMC10		SYNJ2BP		JUN				NDUFC1	MEGF6	CCPG1
		IMMP2L		SLC39A9		STMN1				NEK1	EPHA2	GCNT3
		CTTNBP2		FLVCR2		LCK				NFKB1	ELAVL4	COPS2
		FAM71F1		C14orf118		LEPR				NKX6-1	ENO1	TRIP4
		MYL10		YLPM1		TACSTD2				NPY1R	EPB41	TGM5
		ST7-AS1		C14orf162		MAGOH				NPY2R	EPHA8	PIGB
		ST7-AS2		ADCK1		MATN1				NPY5R	EPHB2	IGDCC3
		ST7-OT3		TMEM63C		MPL				PDHA2	EPS15	PPIP5K1
		CADPS2		RHOJ		MSH4				PET112	EXTL1	AQR
		FOXP2		GALNTL1		MTF1				PITX2	EXTL2	SECISBP2L
		ASZ1		PLEKHH1		MUTYH				PKD2	EYA3	KIAA0101
		ASB15		TRMT5		MYCL1				PLRG1	F3	ARHGAP11A
		C7orf60		ZNF410		NASP				EXOSC9	FAAH	LCMT2
		LOC154860		NGB		NDUFS5				POU4F2	FABP3	USP3
		IQUB		RBM25		NFIA				PPID	FGR	SLC12A6
		LOC154872		C14orf133		NFYC				PPP3CA	FHL3	BCL2L10
		C7orf66		SMOC1		NRD1				PRKG2	FOXE3	PDCD7
		MGC27345		IRF2BPL		YBX1				MAPK10	FOXD2	RASGRP1
		RNF133		MPP5		ROR1				PTPN13	MTOR	SERF2
		THAP5		C14orf135		OPRD1				RAP1GDS1	FUCA1	DENND4A
		CCDC71L		ZC2HC1C		ORC1				ABCE1	IFI6	GNB5
		ZNF800		C14orf169		PAFAH2				RPL34	GABRD	ARPP19
		LRWD1		C14orf45		PRDX1				RPS3A	GALE	CLPX
		FAM185A		SGPP1		PDE4B				MSMO1	GBP1	SLC27A2
		FBXL13		SLIRP		PGM1				SFRP2	GBP2	GPR176
		NAPEPLD		DNAL1		PIN1P1				SNCA	GBP3	CHP
		ATXN7L1		RPS6KL1		POU3F1				SPP1	GFI1	OIP5
		CDHR3		SYT16		PPP1R8				TACR3	GJA4	BAHD1
		POLR2J2		STON2		PPT1				TDO2	GJB3	FAN1
		LOC286002		KIAA1737		PRKAA2				TLL1	GJB5	CEP152
		C7orf53		PAPLN		PRKACB				TLR2	GCLM	MAPKBP1
		TPI1P2		CHURC1		PKN2				TLR3	GNB1	GOLGA8A
		ST7-OT4		C14orf43		PSMB2				TRPC3	GNG5	ZNF609
		FAM71F2		LIN52		PTAFR				UBE2D3	SFN	RTF1
		DPY19L2P2		NEK9		PTGER3				UCP1	GPR3	MGA
		SLC26A5		IFT43		PTGFR				UGT8	GPX7	DMXL2
		LHFPL3		WDR89		PTPRF				VEGFC	GRIK3	VPS39
		KCP		GPHB5		ABCD3				GLRA3	GTF2B	FAM189A1
		RNF148		NOXRED1		RAB3B				SPARCL1	GUCA2A	AP4E1
		FEZF1		JDP2		RABGGTB				SMARCA5	GUCA2B	CCNDBP1
		LOC401397		ISCA2		RBBP4				SORBS2	HCRTR1	DAPK2
		PRRT4		ACOT4		RHCE				PRSS12	HDAC1	EID1
		FLJ45340		RDH12		RHD				UNC5C	ZBTB48	C15orf2
		MIR129-1		ADAM21P1		RLF				LAMTOR3	HMGN2	C15orf63
		SPDYE2		PPP1R36		SNORD21				PDE5A	HMGCL	TMEM87A
		EIF3IP1		SLC38A6		RPA2				SAP30	HPCA	RPAP1
		LMOD2		LOC145474		RPE65				INPP4B	HSPG2	DKFZP434L187
		POLR2J3		PTGR2		RPL5				HERC3	HTR1D	PYGO1
		LOC645591		FAM161B		RPS6KA1				SNORD73A	HTR6	PLDN
		MIR592		C14orf166B		RPS8				PAPSS1	ID3	GREM1
		MIR593		ISM2		SCP2				LRAT	CYR61	FOXB1
		LOC723809		CEP128		SFPQ				AIMP1	IL12RB2	RPUSD2
		SPDYE6		FAM71D		SRSF4				NDST3	TNFRSF9	TUBGCP4
		TMEM229A		TMEM229B		ST3GAL3				ABCG2	INPP5B	SCG3
		RPL19P12		TMEM30B		STIL				HAND2	IPP	TMOD3
		LOC100130705		SAMD15		SLC1A7				RAPGEF2	JAK1	TMOD2
		EFCAB10		PROX2		SLC2A1				MFAP3L	JUN	EHD4
		UPK3BL		ZDHHC22		SLC6A9				SEC24D	STMN1	DUOX2
		LOC100216545		TMED8		SLC9A1				HNRPDL	LCK	MYEF2
		LOC100216546		C14orf178		TAF12				TSPAN5	LEPR	RPS27L
		LOC100289561		C14orf55		TAL1				FAM13A	TACSTD2	NDUFAF1
		SPDYE2L		C14orf39		TGFBR3				SPRY1	MAGOH	RSL24D1
		MIR4285		SNORD56B		TIE1				ANAPC10	MATN1	NUSAP1
		MIR3666		VSX2		TTC4				PGRMC2	MFAP2	TMEM85
		MIR4467		RAB15		UQCRH				SEC24B	MPL	RASL12
		LOC100630923		HEATR4		UROD				CXCL13	MSH4	SPG21
				FLJ22447		USP1				MAB21L2	MTF1	SPTBN5
				PLEKHD1		VCAM1				PDLIM5	MTHFR	PTPLAD1
				LINC00238		ZSCAN20				RRH	MUTYH	CTDSPL2
				TEX21P		SLC30A2				PLK4	MYCL1	KLF13
				ACOT1		DNALI1				HPSE	NASP	RAB8B
				ACOT6		LRP8				ADAM29	NBL1	DUOX1
				LOC645431		LAPTM5				PRDM5	NDUFS5	CSNK1G1
				FLJ43390		BSND				LSM6	NFIA	MAGEL2
				SYNDIG1L		EVI5				NUDT6	NFYC	DLL4
				SNORA79		PTP4A2				ANXA10	NPPA	INO80
				LOC731223		ARID1A				KLHL2	NPPB	FAM63B
				LOC100289511		CDC7				SCRG1	NRD1	RNF111
				MIR1260A		BCAR3				HSPA4L	YBX1	ZNF280D
				LOC100506321		SNHG3				SEC31A	ROR1	TRPM7
				SYNJ2BP-COX16		NR0B2				MMRN1	OPRD1	VPS13C
				CHURC1-FNTB		RAD54L				DUX4	ORC1	PPP1R14D
				MIR4505		PIK3R3				WDFY3	PAFAH2	DPP8
				MIR4708		LMO4				PALLD	PRDX1	MTMR10
				MIR4709		FCN3				TBC1D9	PAX7	PARP16
				MIR4706		CDC14A				METAP1	PDE4B	ZNF770
				LOC100628307		YARS				KIAA0922	PEX10	FLJ10038
				HIF1A-AS2		MKNK1				TRIM2	PEX14	HAUS2
						PPAP2B				ANP32C	PGD	FAM82A2
						RTCD1				SLC7A11	PGM1	DNAJC17
						PTCH2				CCRN4L	PIK3CD	MNS1
						EIF3I				FAM149A	PIN1P1	NOP10
						B4GALT2				FBXO8	PLA2G2A	MYO5C
						PABPC4				DUX2	PLA2G5	NDNL2
						FPGT				PPA2	PLOD1	FAM214A
						FUBP1				DAPP1	EXOSC10	C15orf24
						EIF2B3				DKK2	POU3F1	PAK6
						BCL10				INTU	PPP1R8	DTWD1
						ARTN				COQ2	PPT1	CASC5
						MAP3K6				ARFIP1	PRKAA2	AVEN
						DIRAS3				PDLIM3	PRKACB	ATP10A
						KCNQ4				HPGDS	PKN2	GJD2
						ZMYM4				ZNF330	PRKCZ	STARD9
						ZMYM6				SPOCK3	PSMB2	VPS18
						SRSF11				MRPS18C	PTAFR	IGDCC4
						ZFYVE9				COPS4	PTGER3	SQRDL
						2016-09-15				AADAT	PTGFR	ZFP106
						ZRANB2				HSD17B11	PTPRF	RFX7
						SNRNP40				LEF1	ABCD3	SPATA5L1
						ARHGAP29				HERC5	RAB3B	CHAC1
						C1orf38				FAM198B	RABGGTB	NARG2
						TMEM59				PLAC8	RAP1GAP	C15orf29
						CLCA3P				LARP7	RBBP4	SLTM
						CLCA2				EMCN	RHCE	SNX22
						HS2ST1				MYOZ2	RHD	ATP8B4
						IPO13				ACCN5	RLF	WDR76
						SDC3				GALNT7	SNORD21	TMEM62
						KDM4A				NUDT9	RPA2	SEMA6D
						PUM1				CLDN22	RPE65	PIF1
						RIMS3				GAR1	RPL5	SPG11
						KIAA0494				PCDH18	RPL11	ELL3
						DNAJC6				USP53	RPL22	PLEKHO2
						LPPR4				DKFZP434I0714	RPS6KA1	POLR2M
						THRAP3				OTUD4	RPS8	C15orf44
						INSL5				TET2	RSC1A1	APH1B
						PIGK				DCHS2	SCNN1D	TLN2
						PTPRU				ARHGEF38	SCP2	FAM96A
						TSPAN1				C4orf27	SDHB	C15orf48
						PDZK1IP1				HERC6	SFPQ	MEGF11
						WASF2				CCDC109B	SRSF4	C15orf41
						INADL				2016-03-01	ST3GAL3	SPPL2A
						CNKSR1				BANK1	STIL	ZFYVE19
						ZMPSTE24				LARP1B	SKI	CGNL1
						AKR1A1				BBS7	SLC1A7	FRMD5
						TESK2				NEIL3	SLC2A1	DISP2
						PPIE				FBXW7	SLC2A5	CHRFAM7A
						PPIH				TMEM144	SLC6A9	ULK4P3
						CAP1				C4orf43	SLC9A1	ULK4P1
						LRRC41				UFSP2	SRM	ARHGAP11B
						IFI44				C4orf21	TAF12	ATPBD4
						KHDRBS1				AP1AR	TAL1	C15orf57
						GMEB1				MAML3	TCEA3	C15orf23
						NUDC				BMP2K	TCEB3	BMF
						SF3A3				DDX60	TGFBR3	SHF
						IFI44L				CDKN2AIP	TIE1	DUOXA1
						EBNA1BP2				ODZ3	TNFRSF1B	SNORD107
						KIF2C				TMEM184C	TP73	LDHAL6B
						DNAJB4				LRP2BP	TTC4	CHST14
						FAF1				PDGFC	TNFRSF4	CASC4
						GLMN				FSTL5	UQCRH	LACTB
						HHLA3				BDH2	UROD	TGM7
						CLCA4				SMARCAD1	USP1	CATSPER2
						MTF2				MEPE	VCAM1	LEO1
						DNAJC8				STOX2	ZSCAN20	MTFMT
						FOXJ3				PRDM8	ZBTB17	OSTBETA
						SCMH1				INTS12	SLC30A2	PLA2G4E
						TTC39A				ANKRD50	LUZP1	TRIM69
						USP33				RNF150	PRDM2	PAR1
						WDTC1				KLHL8	DNALI1	C15orf43
						MAST2				PCDH10	LRP8	LOC145663
						NCDN				KIAA1430	LAPTM5	C2CD4A
						SLC35D1				FNIP2	BSND	FAM81A
						LPHN2				SH3RF1	EVI5	GCOM1
						KIAA1107				METTL14	PTP4A2	LOC145783
						ZCCHC11				ENOPH1	ARID1A	FLJ27352
						SZT2				OSTC	CDC7	LOC145845
						USP24				IL21	BCAR3	TMCO5A
						ITGB3BP				RXFP1	SNHG3	ZSCAN29
						SLC35A3				SPCS3	NR0B2	TTBK2
						MACF1				SCOC	RAD54L	CDAN1
						LRRC8B				TRAPPC11	PIK3R3	STRC
						LPAR3				NEUROG2	MMP23B	DYX1C1
						DDAH1				SLC39A8	MMP23A	CSNK1A1P1
						TMEM50A				HHIP	KCNAB2	OTUD7A
						KPNA6				NDST4	LMO4	SPRED1
						SSBP3				AGXT2L1	FCN3	PGBD4
						STX12				MRPL1	CDC14A	ADAL
						SYF2				ELOVL6	YARS	EXD1
						RWDD3				NDNF	MKNK1	FSIP1
						PARS2				FAT4	AKR7A2	RHOV
						MMACHC				ARSJ	PPAP2B	C15orf33
						ZZZ3				ARHGAP10	RTCD1	MGC15885
						ACOT11				MLF1IP	PTCH2	UBR1
						LDLRAP1				THAP9	ALDH4A1	PATL2
						SERBP1				NBLA00301	EIF3I	LPCAT4
						AK5				GSTCD	EIF4G3	PLA2G4F
						MYCBP				MAP9	B4GALT2	LRRC57
						HEYL				TNIP3	TNFRSF25	LYSMD2
						EIF2C1				PHF17	PABPC4	C15orf55
						SNORA66				SCD5	TNFRSF14	WDR72
						SNORD45B				DNAJB14	TNFRSF18	HMGN2P46
						SNORD45A				WWC2	FPGT	SLC24A5
						SNORD55				FRAS1	PER3	PRTG
						RNU11				NAA15	FUBP1	LOC283663
						RNF11				C4orf29	EIF2B3	LOC283710
						FOXD3				ALPK1	BCL10	FAM98B
						TRAPPC3				CXXC4	ARTN	PLA2G4D
						AHDC1				CEP44	MAP3K6	GOLGA8G
						TEKT2				SETD7	DIRAS3	FBXL22
						SMPDL3B				PLA2G12A	KCNQ4	SNORD108
						ANGPTL3				SLC25A31	ZMYM4	SNORD109A
						PRO0611				RAB33B	ZMYM6	SNORD109B
						GNL2				ARHGAP24	DHRS3	SNORD115-1
						ALG6				SNX25	SRSF11	GLDN
						DNTTIP2				TTC29	VAMP3	FMN1
						TMED5				MND1	ZFYVE9	SNORD64
						ZNF593				SLC10A7	2016-09-15	PAR4
						ZNF691				TKTL2	ZRANB2	PAR-SN
						TXNDC12				C4orf17	SNRNP40	RBPMS2
						TNNI3K				QRFPR	ARHGAP29	ANKDD1A
						SH3GLB1				FAM175A	C1orf38	MRPL42P5
						MECR				KIAA1109	TMEM59	USP50
						UTP11L				COL25A1	H6PD	TEX9
						TMEM69				USP38	CLCA3P	C15orf52
						MRPL37				C4orf49	CLCA2	TNFAIP8L3
						HOOK1				NAA11	ISG15	C2CD4B
						SNX7				AGPAT9	PLCH2	KBTBD13
						HPCAL4				CBR4	HS2ST1	UBAP1L
						YTHDF2				PIGY	IPO13	SHC4
						ZCCHC17				FHDC1	SDC3	CTXN2
						DPH5				FLJ20021	KDM4A	C15orf53
						HSPB11				MGC45800	CROCC	C15orf54
						CMPK1				PRMT10	PUM1	DUOXA2
						GPR88				DDX60L	CEP104	MIR190A
						YIPF1				NAF1	RIMS3	MIR211
						CCDC76				TIFA	KIAA0494	HERC2P9
						SPATA6				RG9MTD2	DNAJC6	WHAMMP2
						L1TD1				TBCK	LPPR4	GOLGA8B
						ZNHIT6				HELQ	KLHL21	EIF2AK4
						GPN2				CYP2U1	SLC35E2	CATSPER2P1
						LEPROT				DDIT4L	ZBTB40	UNC13C
						MED18				WDR17	MFN2	LOC503519
						TRIT1				GDEP	THRAP3	CKMT1A
						GIPC2				ANTXR2	INSL5	SERINC4
						PALMD				SCLT1	PIGK	C15orf62
						FNBP1L				C4orf33	PTPRU	C15orf56
						RHBDL2				TMEM155	TSPAN1	PHGR1
						ADPRHL2				PABPC4L	CELA3A	LOC645212
						TRNAU1AP				ADAD1	PDZK1IP1	LOC646278
						C1orf109				ZFP42	WASF2	LOC653075
						C1orf123				LIN54	INADL	HSP90AB4P
						TTC22				C4orf32	ANGPTL7	MIR626
						AIM1L				SPATA4	HNRNPR	MIR627
						BSDC1				C4orf36	SRRM1	MIR628
						XKR8				TRAM1L1	CNKSR1	ANP32AP1
						TMEM39B				ENPP6	ZMPSTE24	SNORD116-19
						CDCA8				SLC9B2	UBE4B	LOC728758
						LRRC8D				ASB5	AKR1A1	OIP5-AS1
						RNF220				SLC9B1	TESK2	PWRN1
						FAM176B				ZNF827	PPIE	PWRN2
						TMEM57				SH3D19	VAV3	SNORD116-1
						TRIM62				PAQR3	MAD2L2	SNORD116-2
						RAVER2				C4orf38	PPIH	SNORD116-3
						ECHDC2				C4orf39	CAP1	SNORD116-4
						FGGY				PPM1K	LRRC41	SNORD116-5
						MCOLN3				C4orf45	IFI44	SNORD116-6
						POMGNT1				RASGEF1B	PDPN	SNORD116-7
						LRRC40				SPATA5	KHDRBS1	SNORD116-8
						DEPDC1				BBS12	GMEB1	SNORD116-9
						PIGV				DCLK2	NUDC	SNORD116-10
						MAP7D1				TRIM60	MASP2	SNORD116-11
						TMEM48				FREM3	SRSF10	SNORD116-12
						IQCC				MMAA	UTS2	SNORD116-13
						DMAP1				TIGD2	SF3A3	SNORD116-14
						GNG12				RBM46	IFI44L	SNORD116-15
						TMEM234				SGMS2	EBNA1BP2	SNORD116-16
						FAM54B				SYNPO2	KIF2C	SNORD116-17
						CCBL2				C4orf46	RER1	SNORD116-18
						C1orf63				TIGD4	DNAJB4	SNORD116-20
						MAN1C1				TMEM154	RCAN3	SNORD116-21
						SEPN1				TMEM192	FAF1	SNORD116-22
						ODF2L				RWDD4	GLMN	SNORD116-23
						LRRC7				CCDC111	HHLA3	SNORD116-24
						ZSWIM5				TRIML2	MST1P2	SNORD116-25
						KIAA1522				CNOT6L	MST1P9	SNORD115-2
						CACHD1				C4orf22	PADI2	SNORD116-26
						MIER1				ELMOD2	LYPLA2	SNORD116-27
						PTBP2				NPNT	PARK7	SNORD115-3
						DNASE2B				CCDC110	CTRC	SNORD115-4
						DLGAP3				MFSD8	ACOT7	SNORD115-5
						HIVEP3				LOC256880	CLCA4	SNORD115-6
						GPBP1L1				NAP1L5	MTF2	SNORD115-7
						GPATCH3				LOC285419	DNAJC8	SNORD115-8
						DMRTB1				CYP4V2	NTNG1	SNORD115-9
						DMRTA2				LOC285441	CLSTN1	SNORD115-10
						CLSPN				LOC285456	FOXJ3	SNORD115-11
						OXCT2				LOC285501	SCMH1	SNORD115-12
						RRAGC				FAM13A-AS1	AKR7A3	SNORD115-13
						ELTD1				GPRIN3	TTC39A	SNORD115-14
						TINAGL1				RNF175	SPEN	SNORD115-15
						LEPRE1				C4orf37	KDM1A	SNORD115-16
						HIAT1				LOC339975	USP33	SNORD115-17
						SMAP2				TRIML1	WDTC1	SNORD115-18
						ATPAF1				LOC340017	KIAA0090	SNORD115-19
						S100PBP				PRSS48	KIF1B	SNORD115-20
						MEAF6				LRIT3	MAST2	SNORD115-21
						DEM1				SLC10A6	NCDN	SNORD115-22
						CEP85				HSD17B13	SLC35D1	SNORD115-23
						ELOVL1				ANKRD37	PLEKHM2	SNORD115-25
						MRPS15				PCNAP1	OTUD3	SNORD115-26
						MARCKSL1				LOC389247	KAZN	SNORD115-29
						ZNF643				TRIM61	CAMTA1	SNORD115-30
						SELRC1				HELT	LPHN2	SNORD115-31
						PHACTR4				FAM190A	KIAA1107	SNORD115-32
						C1orf135				FLJ14186	ZCCHC11	SNORD115-33
						ERI3				C4orf3	SZT2	SNORD115-34
						C1orf50				LOC401164	DNAJC16	SNORD115-35
						CCDC28B				FAM92A3	UBR4	SNORD115-36
						DLEU2L				WDFY3-AS2	USP24	SNORD115-37
						NKAIN1				MIR302A	ATP13A2	SNORD115-38
						TMEM53				C4orf11	ITGB3BP	SNORD115-39
						AKIRIN1				TMEM150C	TARDBP	SNORD115-40
						HECTD3				GUSBP5	CELA3B	SNORD115-41
						BEND5				HSP90AA6P	SLC35A3	SNORD115-42
						YRDC				C4orf47	ICMT	SNORD115-43
						ZYG11B				DUX4L4	MACF1	SNORD115-44
						PPCS				GALNTL6	LRRC8B	SNORD116-28
						LIN28A				MIR302B	LPAR3	SNORD116-29
						SH3D21				MIR302C	PADI4	SNORD115-48
						TTLL7				MIR302D	DDAH1	SNORD115-24
						SNIP1				MIR367	TMEM50A	SNORD115-27
						WDR78				FRG2	KPNA6	SNORD115-28
						ZMYM1				CISD2	SSBP3	SNORD115-45
						RPAP2				LOC641364	STX12	SNORD115-47
						FAM110D				LOC641365	CLIC4	MIR147B
						KIAA0319L				LOC641518	SYF2	LOC100128714
						DHDDS				SLED1	RWDD3	LOC100129387
						WLS				LOC644248	PARS2	LOC100130855
						RPF1				CEP170P1	MMACHC	LOC100131089
						ZC3H12A				LOC645513	ZZZ3	ANKRD63
						GJA9				LOC646576	ACOT11	GOLGA8F
						SYNC				C4orf51	CHD5	LOC100132724
						ANKRD13C				FLJ38576	C1orf144	JMJD7
						TSSK3				DUX4L6	LDLRAP1	PLA2G4B
						ST6GALNAC5				DUX4L5	SERBP1	ULK4P2
						HYI				DUX4L3	NOC2L	LOC100288615
						SH3BGRL3				SNORA24	FBXO2	LOC100288637
						SESN2				MIR575	FBXO6	LOC100289656
						STK40				MIR577	PLA2G2D	MIR1233-1
						TM2D1				MIR578	AK5	MIR1272
						TMEM222				LINC00290	MYCBP	MIR1266
						SYDE2				LOC728175	HEYL	MIR1282
						ZNF644				DUX4L2	EIF2C1	LOC100306975
						ZMYND12				CETN4P	OR4F3	MIR2116
						LRRC8C				FAM160A1	SNORA66	MIR1233-2
						ZDHHC18				LOC731424	SNORD45B	MIR4311
						SGIP1				SNHG8	SNORD45A	MIR4310
						EFCAB7				LOC100129858	SNORD55	MIR3942
						NT5C1A				CLDN24	RNU11	LOC100505648
						TRIM63				PP12613	RNF11	LOC100507466
						FAM167B				LOC100288255	FOXD3	SERF2-C15ORF63
						MGC12982				MIR1243	TRAPPC3	DYX1C1-CCPG1
						HPDL				MIR2054	HSPB7	MIR4509-1
						AGBL4				MIR1305	ARHGEF16	MIR4509-2
						MFSD2A				MIR1973	AHDC1	MIR4510
						ATG4C				MIR3140	TEKT2	MIR4716
						PRPF38A				MIR4276	SMPDL3B	MIR4713
						SYTL1				LOC100499177	ANGPTL3	MIR4511
						LSM10				MIR3945	PRO0611	MIR4509-3
						C1orf94				MIR3684	LINC00339	MIR4712
						SNHG12				MIR3688-1	SSU72	MIR4715
						DOCK7				LOC100505545	GNL2	TMCO5B
						SPOCD1				LOC100505702	UBIAD1	MYZAP
						BTF3L4				LOC100505875	ALG6
						UBXN11				LOC100505989	PADI1
						NEXN				LOC100506013	SLC25A24
						ATPIF1				LOC100506035	PLA2G2E
						SNORD46				LOC100506085	DNTTIP2
						SNORD38A				LOC100506122	WRAP73
						SNORD38B				LOC100506229	SLC45A1
						DNAJA1P5				LOC100506746	HP1BP3
						MED8				LOC100507053	TMED5
						KTI12				LOC100507096	CELA2B
						C1orf212				1/2-SBSRNA4	ZNF593
						ADC				MIR4453	ZNF691
						TMEM54				MIR4799	TXNDC12
						TOE1				MIR3688-2	TNNI3K
						ERMAP				MIR4451	SH3GLB1
						CSMD2					MECR
						MYSM1					UTP11L
						OSBPL9					SDF4
						OMA1					MRTO4
						RAB42					TMEM69
						LRRC42					MRPL37
						GBP4					HOOK1
						GBP5					SNX7
						FAM46B					HPCAL4
						SSX2IP					YTHDF2
						OLFM3					ZCCHC17
						CCDC163P					DPH5
						C1orf172					HSPB11
						WDR63					PADI3
						SLC44A3					CMPK1
						ASB17					GPR88
						TYW3					ERRFI1
						C1orf173					WNT4
						LRRIQ3					YIPF1
						DMBX1					FBXO42
						TMCO2					CCDC76
						ZNF684					RNF186
						TCEANC2					SPATA6
						PODN					MXRA8
						LRRC39					L1TD1
						GJB4					HES2
						HMGB4					ZNHIT6
						RNF19B					GPN2
						C1orf122					LEPROT
						OSCP1					FBLIM1
						C1orf216					MED18
						C1orf87					TRIT1
						KLF17					GIPC2
						TMEM125					PALMD
						SAMD13					FNBP1L
						C1orf52					PQLC2
						TMEM56					CASZ1
						UBE2U					RHBDL2
						SLC30A7					ADPRHL2
						KNCN					TRNAU1AP
						MOB3C					C1orf109
						GLIS1					CPSF3L
						MGC27382					C1orf123
						DCDC2B					C1orf159
						ZNF362					AURKAIP1
						LOC149086					TTC22
						MANEAL					MRPL20
						IL23R					AIM1L
						PDIK1L					TMEM51
						CLDN19					BSDC1
						WDR65					XKR8
						C1orf210					TMEM39B
						CCDC24					CDCA8
						BTBD19					LRRC8D
						CCDC17					ARHGEF10L
						GBP6					PRMT6
						LPPR5					RNF220
						CYP4Z2P					VPS13D
						CITED4					FAM176B
						FLJ40434					ATAD3A
						C1orf177					TMEM57
						KANK4					TRIM62
						SASS6					RAVER2
						HFM1					PANK4
						PAQR7					ECHDC2
						EIF2C3					FGGY
						EIF2C4					MCOLN3
						ALG14					CAMK2N1
						FAM76A					RNPC3
						LINC00466					ASAP3
						C1orf168					POMGNT1
						TMEM61					PNRC2
						CYP4Z1					LRRC40
						CDCP2					DEPDC1
						SLC5A9					PIGV
						CC2D1B					NBPF1
						TXLNA					MAP7D1
						TCTEX1D1					TMEM48
						SLFNL1					NECAP2
						SLC44A5					IQCC
						FNDC5					DNAJC11
						EPHX4					RCC2
						MCOLN2					DMAP1
						COL24A1					AJAP1
						PCSK9					GNG12
						ST6GALNAC3					TMEM234
						ZNF683					FAM54B
						NEGR1					CCBL2
						CYP4X1					CTNNBIP1
						BEST4					C1orf63
						CYP4A22					AGTRAP
						C1orf185					PITHD1
						LOC284551					MAN1C1
						RSPO1					NIPAL3
						EPHA10					SEPN1
						ZNF326					TP73-AS1
						BTBD8					PLEKHG5
						RIMKLA					LRRC47
						FAM151A					ODF2L
						LOC339442					PTCHD2
						MTMR9LP					LRRC7
						ZBTB8OS					KIF17
						TFAP2E					ZSWIM5
						LOC339524					KIAA1522
						C1orf228					CACHD1
						ZNF642					MIER1
						CCDC18					HES4
						BARHL2					GRHL3
						HSP90B3P					PTBP2
						TCTEX1D4					DNASE2B
						SERINC2					DLGAP3
						FAM159A					IL22RA1
						BMP8A					HIVEP3
						CCDC23					GPBP1L1
						ATPAF1-AS1					MIIP
						HEATR8					CELA2A
						FAM73A					GPATCH3
						CATSPER4					DMRTB1
						NSUN4					DMRTA2
						TRNP1					CLSPN
						CD164L2					PRDM16
						LOC388630					OXCT2
						LDLRAD1					RRAGC
						GBP7					ELTD1
						C1orf146					TINAGL1
						FAM69A					LEPRE1
						SKINTL					PLA2G2F
						UOX					HIAT1
						FRRS1					SMAP2
						TMEM200B					ATPAF1
						LOC400752					S100PBP
						C1orf141					MEAF6
						GBP1P1					DEM1
						FLJ27354					CEP85
						MIR137HG					NMNAT1
						LOC402779					ELOVL1
						MIR101-1					VWA1
						MIR137					MRPS15
						MIR186					PINK1
						MIR30C1					MARCKSL1
						MIR30E					PRAMEF1
						LHX8					PRAMEF2
						C1orf180					NADK
						FLJ32224					ZNF643
						FAM183A					SELRC1
						ZYG11A					PHACTR4
						FLJ31662					C1orf135
						GEMIN8P4					ERI3
						RBMXL1					C1orf50
						LURAP1					CCDC28B
						PEF1					EFHD2
						CYB5RL					MMEL1
						KIAA0754					RSG1
						LOC644961					DLEU2L
						LOC646471					OR4F5
						LOC646626					NKAIN1
						ZBTB8A					MUL1
						LOC653160					TMEM53
						LOC653566					AKIRIN1
						SCARNA1					HECTD3
						SNORA44					BEND5
						SNORA55					YRDC
						SNORA61					ZYG11B
						SNORA16A					NOL9
						SNORD45C					PPCS
						SNORD85					LIN28A
						SNORD99					SH3D21
						SNORD103A					TTLL7
						SNORD103B					SNIP1
						MIR548D1					AGMAT
						MIR553					WDR78
						ZBTB8B					ZMYM1
						LOC728431					LINC00115
						PPIEL					RPAP2
						CCDC30					MORN1
						RPS15AP10					FAM110D
						LOC729041					KIAA0319L
						HSD52					DHDDS
						LOC729970					WLS
						LOC729987					GPR157
						MIR760					RPF1
						LOC100128071					ZC3H12A
						LOC100128787					SPSB1
						LOC100129046					GLTPD1
						LOC100129196					ZNF436
						LOC100129620					TAS1R2
						LOC100129924					TAS1R1
						LOC100130197					GJA9
						LOC100130557					OR4F16
						LOC100131060					SYNC
						LOC100131564					ACTL8
						ZRANB2-AS1					ANKRD13C
						LOC100132774					TSSK3
						LOC100289178					CCNL2
						MIR1976					ST6GALNAC5
						MIR1262					HYI
						MIR761					SH3BGRL3
						MIR3117					SESN2
						MIR4255					ESPN
						MIR4254					TAS1R3
						MIR3659					ATAD3B
						MIR3917					STK40
						MIR3605					TM2D1
						MIR3671					TMEM222
						MIR548AA1					PLEKHN1
						LOC100505768					SYDE2
						ZMYM6NB					ZNF644
						LOC100507178					USP48
						LOC100507423					ZMYND12
						LOC100507564					NBPF3
						LOC100507634					LRRC8C
						FPGT-TNNI3K					ZDHHC18
						GJA9-MYCBP					SGIP1
						HEATR8-TTC4					SLC25A33
						TMEM56-RWDD3					DDI2
						MIR4420					LZIC
						MIR4422					EFCAB7
						MIR4781					NT5C1A
						MIR4794					TRIM63
						MIR4711					FAM167B
						MIR2682					MGC12982
						MIR4423					C1orf170
						NEGR1-IT1					CROCCP2
						ZRANB2-AS2					HPDL
											AGBL4
											MFSD2A
											ATG4C
											PRPF38A
											SYTL1
											IGSF21
											LSM10
											C1orf94
											SNHG12
											DOCK7
											KIAA1751
											KIAA2013
											THAP3
											C1orf201
											SPOCD1
											BTF3L4
											UBXN11
											NEXN
											C1orf158
											FBXO44
											ATPIF1
											SNORD46
											SNORD38A
											SNORD38B
											DNAJA1P5
											MED8
											KTI12
											C1orf212
											ADC
											TMEM54
											TOE1
											ERMAP
											CSMD2
											MYSM1
											CROCCP3
											FHAD1
											OSBPL9
											LOC115110
											OMA1
											RAB42
											LRRC42
											GBP4
											GBP5
											FAM46B
											RBP7
											ACAP3
											SSX2IP
											UBE2J2
											OLFM3
											CCDC163P
											C1orf172
											LRRC38
											AADACL3
											PUSL1
											B3GALT6
											WDR63
											IFFO2
											SLC44A3
											ASB17
											TYW3
											C1orf173
											LRRIQ3
											TPRG1L
											FAM213B
											MYOM3
											DMBX1
											TMCO2
											ZNF684
											TCEANC2
											PODN
											LRRC39
											GJB4
											HMGB4
											RNF19B
											C1orf122
											OSCP1
											C1orf216
											KLHDC7A
											VWA5B1
											UBXN10
											C1orf87
											KLF17
											TMEM125
											ARHGEF19
											ACTRT2
											MIB2
											C1orf127
											SAMD11
											LOC148413
											SAMD13
											C1orf52
											PHF13
											TMEM56
											NBPF4
											UBE2U
											SLC30A7
											CCDC27
											C1orf213
											KNCN
											MOB3C
											GLIS1
											MGC27382
											DCDC2B
											ZNF362
											LOC149086
											MANEAL
											IL23R
											PDIK1L
											CLDN19
											WDR65
											C1orf210
											CCDC24
											BTBD19
											CCDC17
											C1orf64
											SLC2A7
											GBP6
											LPPR5
											CALML6
											IL28RA
											CYP4Z2P
											CITED4
											FLJ40434
											C1orf177
											KANK4
											SASS6
											FAM43B
											HFM1
											PAQR7
											EIF2C3
											EIF2C4
											ALG14
											FAM76A
											LINC00466
											C1orf168
											TMEM201
											TMEM61
											CYP4Z1
											C1orf86
											CDCP2
											SLC5A9
											CC2D1B
											TXLNA
											TCTEX1D1
											SLFNL1
											C1orf126
											SLC44A5
											ATAD3C
											AKR7L
											FNDC5
											EPHX4
											LOC254099
											TTLL10
											TMCO4
											MCOLN2
											COL24A1
											PCSK9
											ST6GALNAC3
											ZNF683
											NEGR1
											MDS2
											CYP4X1
											NPHP4
											BEST4
											CYP4A22
											C1orf185
											LOC284551
											FAM41C
											LOC284632
											RSPO1
											EPHA10
											LOC284661
											ZNF326
											BTBD8
											RIMKLA
											SLC25A34
											ESPNP
											FAM151A
											LOC339442
											C1orf174
											KLHL17
											TMEM240
											TMEM52
											MTMR9LP
											ZBTB8OS
											TFAP2E
											LOC339505
											LOC339524
											C1orf228
											ZNF642
											AADACL4
											PRAMEF5
											HNRNPCL1
											PRAMEF9
											PRAMEF10
											CCDC18
											BARHL2
											HSP90B3P
											TCTEX1D4
											SERINC2
											FAM159A
											FAM131C
											PADI6
											BMP8A
											C1orf187
											SPATA21
											CCDC23
											ATPAF1-AS1
											HEATR8
											FAM73A
											AGRN
											APITD1
											CATSPER4
											NSUN4
											GPR153
											FAM132A
											HES5
											LOC388588
											RNF207
											TMEM82
											TRNP1
											CD164L2
											LOC388630
											LDLRAD1
											GBP7
											C1orf146
											FAM69A
											HES3
											PRAMEF12
											PRAMEF21
											PRAMEF8
											PRAMEF18
											PRAMEF17
											PLA2G2C
											SKINTL
											UOX
											FRRS1
											TMEM200B
											PRAMEF4
											PRAMEF13
											SH2D5
											C1orf130
											LOC400752
											C1orf141
											GBP1P1
											FLJ27354
											MIR137HG
											RNF223
											PRAMEF3
											LDLRAD2
											LOC402779
											MIR101-1
											MIR137
											MIR186
											MIR200A
											MIR200B
											MIR30C1
											MIR30E
											MIR34A
											LHX8
											C1orf180
											FLJ42875
											PRAMEF11
											PRAMEF6
											LOC440563
											UQCRHL
											MINOS1
											FLJ32224
											FAM183A
											ZYG11A
											FLJ31662
											ANKRD65
											PRAMEF7
											GEMIN8P4
											RBMXL1
											LURAP1
											PEF1
											MIR429
											CYB5RL
											FAM138F
											KIAA0754
											LOC643837
											TMEM88B
											C1orf233
											LOC644961
											C1orf200
											PRAMEF19
											PRAMEF20
											FAM138A
											LOC646471
											LOC646626
											LOC648740
											LOC649330
											ZBTB8A
											NBPF6
											LOC653160
											LOC653566
											PRAMEF22
											PRAMEF15
											WASH7P
											PRAMEF16
											SCARNA1
											SNORA44
											SNORA55
											SNORA61
											SNORA59B
											SNORA59A
											SNORA16A
											SNORD45C
											SNORD85
											SNORD99
											SNORD103A
											SNORD103B
											MIR548D1
											MIR551A
											MIR553
											ZBTB8B
											LOC728431
											PPIEL
											CCDC30
											CDK11A
											SLC35E2B
											LOC728716
											RPS15AP10
											LOC729041
											LOC729059
											HSD52
											PRAMEF14
											FLJ37453
											LOC729737
											OR4F29
											LOC729970
											LOC729987
											MIR760
											LOC100128071
											LOC100128787
											LOC100129046
											LOC100129138
											LOC100129196
											LOC100129534
											LOC100129620
											LOC100129924
											LOC100130197
											LOC100130417
											LOC100130557
											LOC100131060
											LOC100131564
											LOC100132062
											LOC100132287
											ZRANB2-AS1
											LOC100132774
											LOC100133331
											LOC100133445
											LOC100133612
											DDX11L1
											TTC34
											LOC100288069
											LOC100289178
											MIR1976
											MIR1262
											MIR761
											NPPA-AS1
											MIR3115
											MIR3117
											MIR4255
											MIR4253
											MIR4251
											MIR4252
											MIR4254
											MIR3659
											MIR3917
											MIR3605
											MIR3671
											MIR548AA1
											MIR3675
											LOC100505768
											ENO1-AS1
											ZMYM6NB
											LOC100506730
											LOC100506801
											LOC100506963
											LOC100507178
											LOC100507423
											LOC100507564
											LOC100507634
											APITD1-CORT
											FPGT-TNNI3K
											GJA9-MYCBP
											HEATR8-TTC4
											TMEM56-RWDD3
											C1orf151-NBL1
											MIR4695
											MIR4420
											MIR4422
											MIR4781
											MIR4794
											MIR4684
											MIR4711
											MIR4689
											MIR4632
											MIR2682
											MIR4423
											MIR4417
											MIR378F
											RCAN3AS
											NEGR1-IT1
											ZRANB2-AS2

## Sheet: cohort2.amplified
cytoband	3q24	2q36.1	12q24.21	2q14.2	5q35.1	1q41	2q31.1	3q26.33	1q42.13	7p22.3	7p15.2	12q13.13	17q21.32	10p14	1q21.1	5q31.3	1p12
q value	0.0031545	0.0047288	0.01352	0.024645	0.016917	0.0031545	0.031273	0.063256	0.0031545	0.024645	0.024645	0.090645	0.090645	0.12682	0.12682	0.052526	0.15719
residual q value	0.0031545	0.007579	0.01352	0.024645	0.039078	0.052526	0.052526	0.063256	0.066254	0.090645	0.090645	0.090645	0.090645	0.12682	0.13994	0.17646	0.19425
wide peak boundaries	chr3:147098586-147127578	chr2:223159870-223177573	chr12:115133664-115172501	chr2:119571675-119616241	chr5:169935198-170846512	chr1:215586700-224528782	chr2:176944443-177016618	chr3:180588229-181445513	chr1:214842876-249250621	chr7:1-26435414	chr7:27188365-27239555	chr12:54339168-54379055	chr17:46632966-46670609	chr10:8056861-8100562	chr1:145713718-147801024	chr5:140773060-140812463	chr1:119026425-119571870
genes in wide peak	ZIC1	PAX3	[TBX3]	EN1	GABRP	hsa-mir-320b-2	hsa-mir-10b	SOX2	hsa-mir-3124	hsa-mir-148a	hsa-mir-196b	HOXC10	hsa-mir-10a	GATA3	BCL9	PCDHGB4	TBX15
	ZIC4	CCDC140			NPM1	hsa-mir-664	HOXD4	FXR1	hsa-mir-3123	hsa-mir-1183	HOXA7	HOXC11	HOXB3	FLJ45983	FMO5	PCDHGA8
					TLX3	hsa-mir-194-1	HOXD8	DNAJC19	hsa-mir-1537	hsa-mir-3146	HOXA9	HOXC12	HOXB4		GJA5	PCDHGA12
					KCNIP1	CAPN2	HOXD9	SOX2-OT	hsa-mir-1182	hsa-mir-1302-6	HOXA10	HOXC13	HOXB5		GJA8	PCDHGB7
					RANBP17	EPRS	HOXD10		hsa-mir-320b-2	hsa-mir-589	HOXA11	HOTAIR	LOC404266		PDZK1	PCDHGB6
					MIR3912	ESRRG	HOXD11		hsa-mir-664	hsa-mir-339	HOXA13		MIR10A		PRKAB2	PCDHGB5
						HLX	HOXD12		hsa-mir-194-1	ACTB	HOXA11-AS1				CHD1L	PCDHGB3
						MARK1	HOXD13		ACTA1	AHR	MIR196B				CD160	PCDHGB2
						NVL	EVX2		ACTN2	CLK2P	LOC100133311				ACP6	PCDHGB1
						AURKAPS1	MIR10B		PARP1	DGKB	HOXA10-HOXA9				GPR89B	PCDHGA11
						TGFB2	LOC100506783		ADSS	DFNA5					PDIA3P	PCDHGA10
						TLR5			AGT	ETV1					NBPF11	PCDHGA9
						TP53BP2			ARF1	GNA12					GPR89A	PCDHGA7
						USH2A			CAPN2	GPER					NBPF24	PCDHGA6
						DEGS1			CHML	HNRNPA2B1					GPR89C	PCDHGA5
						TAF1A			LYST	ICA1					PDZK1P1	PCDHGA4
						BPNT1			CHRM3	IL6					LOC728989	PCDHGA3
						DUSP10			EPHX1	ITGB8					LOC100289211	PCDHGA2
						FBXO28			EPRS	LFNG						PCDHGA1
						RAB3GAP2			ESRRG	MEOX2						PCDHGB8P
						RNU5F-1			FH	NUDT1
						RRP15			GALNT2	NDUFA4
						KCTD3			GNG4	NPY
						2016-03-02			GUK1	PDGFA
						SUSD4			H3F3A	PMS2
						GPATCH2			HLX	PRKAR1B
						SLC30A10			HNRNPU	RAC1
						IARS2			ITPKB	RPA3
						2016-03-01			KCNK1	FSCN1
						AIDA			KCNK2	SP4
						C1orf115			LBR	TWIST1
						HHIPL2			LGALS8	ZNF12
						DISP1			MARK1	AIMP2
						LYPLAL1			MTR	MAFK
						SPATA17			NID1	MAD1L1
						BROX			NVL	EIF3B
						C1orf65			PSEN2	DNAH11
						MIA3			RAB4A	CYTH3
						CAPN8			RGS7	NFE2L3
						C1orf140			RYR2	PHF14
						FAM177B			SRP9	HDAC9
						MIR194-1			AURKAPS1	RAPGEF5
						MIR215			TARBP1	KIAA0415
						LOC643723			TBCE	ARL4A
						SNORA36B			TGFB2	GPNMB
						LOC728463			LEFTY2	AGR2
						MIR664			TLR5	IGF2BP3
						MIR320B2			GPR137B	KDELR2
									TP53BP2	ADAP1
									TSNAX	NUPL2
									USH2A	CBX3
									WNT9A	SNX13
									ZNF124	IQCE
									HIST3H3	SUN1
									GNPAT	SOSTDC1
									CDC42BPA	OSBPL3
									DEGS1	WIPI2
									KMO	INTS1
									TAF1A	TSPAN13
									EXO1	EIF2AK1
									GGPS1	BZW2
									TMEM63A	SNX8
									TOMM20	SNX10
									URB2	TRA2A
									CEP170	FTSJ2
									AKT3	NXPH1
									BPNT1	GET4
									ZNF238	CCZ1
									LEFTY1	MPP6
									SPHAR	CYCS
									CAPN9	MIOS
									SDCCAG8	RNF216
									DUSP10	TOMM7
									COG2	TMEM106B
									RBM34	ZNF853
									FBXO28	CYP2W1
									ABCB10	HEATR2
									OPN3	ZDHHC4
									RAB3GAP2	CHST12
									TRIM58	CDCA7L
									AHCTF1	RADIL
									OR1C1	KLHL7
									OR2M4	STK31
									OR2L2	PAPOLB
									OR2L1P	C1GALT1
									OR2T1	FAM20C
									RNU5F-1	ANKMY2
									TAF5L	RBAK
									DISC2	NPVF
									DISC1	C7orf26
									CNIH4	MICALL2
									PYCR2	FBXL18
									RRP15	TTYH3
									PPPDE1	USP42
									SCCPDH	PSMG3
									TRIM17	C7orf50
									KCTD3	CARD11
									ARID4B	TNRC18
									EGLN1	FAM126A
									KIAA1383	C7orf70
									2016-03-02	SCIN
									SUSD4	ZFAND2A
									KIF26B	COX19
									GPATCH2	CCDC126
									HEATR1	GLCCI1
									SLC30A10	KIAA1908
									ZNF692	GPR146
									IARS2	C7orf30
									ENAH	C7orf31
									NUP133	AMZ1
									ERO1LB	AGR3
									FMN2	PER4
									ADCK3	TMEM184A
									ZNF695	VWDE
									GJC2	PRPS1L1
									SIPA1L2	TWISTNB
									ZP4	SP8
									RHOU	BRAT1
									TFB2M	SDK1
									GREM2	FOXK1
									ACBD3	MMD2
									SMYD3	DAGLB
									2016-03-01	CCZ1B
									ARV1	THSD7A
									AIDA	FERD3L
									JMJD4	RPL23P8
									C1orf35	SLC29A4
									TTC13	RSPH10B
									PGBD5	TMEM196
									C1orf115	STEAP1B
									HHIPL2	RPS2P32
									ZNF669	TFAMP1
									ZNF672	UNCX
									PCNXL2	COL28A1
									WDR26	ABCB5
									SH3BP5L	C7orf46
									OR2G3	MACC1
									OR2G2	LOC389458
									OR2C3	ELFN1
									TRIM11	AGMO
									MIXL1	GRID2IP
									C1orf124	ZNF815
									OBSCN	MIR148A
									NTPCR	RNF216P1
									EFCAB2	PMS2CL
									KIAA1804	FLJ44511
									ZNF496	LOC442497
									C1orf198	MIR339
									DISP1	ZNF890P
									WNT3A	OCM
									HIST3H2A	SNORD93
									ZNF670	MIR589
									NLRP3	RSPH10B2
									FAM36A	LOC729852
									SNAP47	ISPD
									C1orf96	LOC100131257
									LYPLAL1	LOC100288524
									OR2M5	MIR3146
									OR2M3	LOC100506025
									OR2T12	LRRC72
									OR14C36	LOC100506178
									OR2T34	RBAK-LOC389458
									OR2T10	MIR4648
									OR2T4	MIR4655
									OR2T11	MIR4656
									DNAH14	KLHL7-AS1
									OR2B11
									WDR64
									C1orf131
									SPATA17
									EDARADD
									MRPL55
									HIST3H2BB
									BROX
									SLC35F3
									B3GALNT2
									C1orf150
									LOC148824
									CNIH3
									LOC149134
									EXOC8
									RNF187
									C1orf55
									CNST
									C1orf65
									PLD5
									C1orf100
									IBA57
									OR2T6
									LOC255654
									C1orf101
									PGBD2
									OR2L13
									OR14A16
									HNRNPU-AS1
									LIN9
									VN1R5
									ZNF678
									PRSS38
									LOC339529
									LOC339535
									OR6F1
									OR2W3
									OR2T8
									OR2T3
									OR2T29
									IRF2BP2
									MIA3
									C1orf95
									FAM89A
									CAPN8
									C1orf31
									C1orf229
									OR2M1P
									OR11L1
									OR2L8
									OR2AK2
									OR2L3
									OR2M2
									OR2T33
									OR2M7
									OR2G6
									C1orf140
									FAM177B
									ZNF847P
									OR2T2
									OR2T5
									OR14I1
									OR2T27
									OR2T35
									MIR194-1
									MIR215
									TRIM67
									MAP1LC3C
									H3F3AP4
									OR2W5
									OR13G1
									DUSP5P
									LOC643723
									SNRPD2P2
									RPS7P5
									LOC646627
									SNORA14B
									SNORA36B
									LOC728463
									LOC731275
									LOC100130093
									LOC100130331
									LOC100287814
									LGALS8-AS1
									MIR1182
									MIR1537
									MIR664
									LINC00184
									TSNAX-DISC1
									MIR320B2
									MIR3123
									MIR3124
									MIR3620
									MIR3916
									LOC100506795
									LOC100506810
									ZNF670-ZNF695
									MIR4753
									MIR4666A
									MIR4677
									MIR4671
									MIR4427
									MIR4742
