# Supplementary material for: Genome-wide genetic and epigenetic analyses of pancreatic acinar cell carcinomas reveal aberrations in genome stability
Source: Nat Commun. 2017 Nov 6;8:1323. doi: 10.1038/s41467-017-01118-x (PMC5673892; doi:10.1038/s41467-017-01118-x)
Supplement: Supplementary file 11 — Supplementary Data 8 [file 41467_2017_1118_MOESM11_ESM.xlsx]

## Sheet: CNA by gene cohort 1
Gene.Symbol	Locus.ID	Cytoband	10T	11T	12T	13T	14T	15T	16T	17T	18T	19T	1T	20T	21T	22T	23T	3T	4T	5T	6T	7T	8T	9T
DDX11L1	100287102	1p36.33	0	0	0	0	0	-1	-1	-1	0	0	-1	-1	1	0	0	-1	1	0	0	0	-1	0
WASH7P	653635	1p36.33	0	0	-1	0	0	-1	-1	1	0	-1	-1	-1	0	-1	0	-1	2	-1	0	0	-1	0
FAM138A	645520	1p36.33	0	0	-1	0	0	-1	-1	0	0	0	0	-1	0	0	0	-1	1	0	0	0	-1	0
FAM138F	641702	1p36.33	0	0	-1	0	0	-1	-1	0	0	0	0	-1	0	0	0	-1	1	0	0	0	-1	0
hsa-mir-1302-2	-585	1p36.33	0	0	-1	0	0	-1	-1	1	0	-1	-1	-1	0	-1	0	-1	2	-1	0	0	-1	0
OR4F5	79501	1p36.33	0	0	-1	0	0	-1	-1	1	0	-1	-1	-1	0	-1	0	-1	2	-1	0	0	-1	0
LOC729737	729737	1p36.33	0	0	-1	0	0	-1	-1	1	0	-1	-1	-1	0	-1	0	-1	2	-1	0	0	-1	0
LOC100132062	100132062	1p36.33	1	0	-1	0	0	-1	-1	0	0	-1	0	-1	0	-1	0	-1	1	-1	0	0	-1	0
LOC100132287	100132287	1p36.33	1	0	-1	0	0	-1	-1	0	0	-1	0	-1	0	-1	0	-1	1	-1	0	0	-1	0
LOC100133331	100133331	1p36.33	0	0	-1	0	0	-1	-1	1	-1	-1	0	-1	0	-1	-1	-1	2	-1	0	0	-1	0
OR4F16	81399	1p36.33	0	0	-1	0	0	-1	-1	1	0	-1	0	-1	0	-1	-1	-1	2	-1	0	0	-1	0
OR4F29	729759	1p36.33	0	0	-1	0	0	-1	-1	1	0	-1	0	-1	0	-1	-1	-1	2	-1	0	0	-1	0
OR4F3	26683	1p36.33	0	0	-1	0	0	-1	-1	1	0	-1	0	-1	0	-1	-1	-1	2	-1	0	0	-1	0
LOC100288069	100288069	1p36.33	0	0	-1	0	0	-1	-1	1	-1	-1	-1	-1	0	-1	-1	-1	2	-1	0	0	-1	0
LINC00115	79854	1p36.33	0	0	-1	0	0	-1	-1	1	-1	-1	-1	-1	0	-1	-1	-1	2	-1	0	0	-1	0
LOC643837	643837	1p36.33	0	0	-1	0	0	-1	-1	1	-1	-1	-1	-1	0	-1	-1	-1	2	-1	0	0	-1	0
FAM41C	284593	1p36.33	0	0	-1	0	0	-1	-1	1	-1	-1	-1	-1	-1	-1	-1	-1	2	-1	0	0	-1	0
LOC100130417	100130417	1p36.33	0	0	-1	0	0	-1	-1	1	-1	-1	-1	-1	-1	-1	-1	-1	2	-1	0	0	-1	-2
SAMD11	148398	1p36.33	0	0	-1	0	0	-1	-1	1	-1	-1	-1	-1	-1	-1	-1	-1	2	-1	0	0	-1	-2
NOC2L	26155	1p36.33	0	0	-1	0	0	-1	-1	1	-1	-1	-1	-1	-1	-1	-1	-1	2	-1	0	0	-1	-2
KLHL17	339451	1p36.33	0	0	-1	0	0	-1	-1	1	-1	-1	-1	-1	-1	-1	-1	-1	2	-1	0	0	-1	-2
PLEKHN1	84069	1p36.33	0	0	-1	0	0	-1	-1	1	-1	-1	-1	-1	-1	-1	-1	-1	2	-1	0	0	-1	-2
C1orf170	84808	1p36.33	0	0	-1	0	0	-1	-1	1	-1	-1	-1	-1	-1	-1	-1	-1	2	-1	0	0	-1	-2
HES4	57801	1p36.33	0	0	-1	0	0	-1	-1	1	-1	-1	-1	-1	-1	-1	-1	-1	2	-1	0	0	-1	-2
ISG15	9636	1p36.33	0	0	-1	0	0	-1	-1	1	-1	-1	-1	-1	-1	-1	-1	-1	2	-1	0	0	-1	-2
AGRN	375790	1p36.33	0	0	-1	0	0	-1	-1	1	-1	-1	-1	-1	-1	-1	-1	-1	2	-1	0	0	-1	-2
RNF223	401934	1p36.33	0	0	-1	0	0	-1	-1	1	-1	-1	-1	-1	-1	-1	-1	-1	2	-1	0	0	-1	-2
C1orf159	54991	1p36.33	0	0	-1	0	0	-1	-1	1	-1	-1	-1	-1	-1	-1	-1	-1	2	-1	0	0	-1	-2
LOC254099	254099	1p36.33	0	0	-1	0	0	-1	-1	1	-1	-1	-1	-1	-1	-1	-1	-1	2	-1	0	0	-1	-2
MIR200B	406984	1p36.33	0	0	-1	0	0	-1	-1	1	-1	-1	-1	-1	-1	-1	-1	-1	2	-1	0	0	-1	-2
hsa-mir-200b	-593	1p36.33	0	0	-1	0	0	-1	-1	1	-1	-1	-1	-1	-1	-1	-1	-1	2	-1	0	0	-1	-2
MIR200A	406983	1p36.33	0	0	-1	0	0	-1	-1	1	-1	-1	-1	-1	-1	-1	-1	-1	2	-1	0	0	-1	-2
hsa-mir-200a	-593	1p36.33	0	0	-1	0	0	-1	-1	1	-1	-1	-1	-1	-1	-1	-1	-1	2	-1	0	0	-1	-2
MIR429	554210	1p36.33	0	0	-1	0	0	-1	-1	1	-1	-1	-1	-1	-1	-1	-1	-1	2	-1	0	0	-1	-2
hsa-mir-429	-593	1p36.33	0	0	-1	0	0	-1	-1	1	-1	-1	-1	-1	-1	-1	-1	-1	2	-1	0	0	-1	-2
TTLL10	254173	1p36.33	0	0	-1	0	0	-1	-1	1	-1	-1	-1	-1	-1	-1	-1	-1	2	-1	0	0	-1	-2
TNFRSF18	8784	1p36.33	0	0	-1	0	0	-1	-1	1	-1	-1	-1	-1	-1	-1	-1	-1	2	-1	0	0	-1	-2
TNFRSF4	7293	1p36.33	0	0	-1	0	0	-1	-1	1	-1	-1	-1	-1	-1	-1	-1	-1	2	-1	0	0	-1	-2
SDF4	51150	1p36.33	0	0	-1	0	0	-1	-1	1	-1	-1	-1	-1	-1	-1	-1	-1	2	-1	0	0	-1	-2
B3GALT6	126792	1p36.33	0	0	-1	0	0	-1	-1	1	-1	-1	-1	-1	-1	-1	-1	-1	2	-1	0	0	-1	-2
FAM132A	388581	1p36.33	0	0	-1	0	0	-1	-1	1	-1	-1	-1	-1	-1	-1	-1	-1	2	-1	0	0	-1	-2
UBE2J2	118424	1p36.33	0	0	-1	0	0	-1	-1	1	-1	-1	-1	-1	-1	-1	-1	-1	2	-1	0	0	-1	-2
SCNN1D	6339	1p36.33	0	0	-1	0	0	-1	-1	1	-1	-1	-1	-1	-1	-1	-1	-1	2	-1	0	0	-1	-2
ACAP3	116983	1p36.33	0	0	-1	0	0	-1	-1	1	-1	-1	-1	-1	-1	-1	-1	-1	2	-1	0	0	-1	-2
PUSL1	126789	1p36.33	0	0	-1	0	0	-1	-1	1	-1	-1	-1	-1	-1	-1	-1	-1	2	-1	0	0	-1	-2
CPSF3L	54973	1p36.33	0	0	-1	0	0	-1	-1	1	-1	-1	-1	-1	-1	-1	-1	-1	2	-1	0	0	-1	-2
GLTPD1	80772	1p36.33	0	0	-1	0	0	-1	-1	1	-1	-1	-1	-1	-1	-1	-1	-1	2	-1	0	0	-1	-2
TAS1R3	83756	1p36.33	0	0	-1	0	0	-1	-1	1	-1	-1	-1	-1	-1	-1	-1	-1	2	-1	0	0	-1	-2
DVL1	1855	1p36.33	0	0	-1	0	0	-1	-1	1	-1	-1	-1	-1	-1	-1	-1	-1	2	-1	0	0	-1	-2
MXRA8	54587	1p36.33	0	0	-1	0	0	-1	-1	1	-1	-1	-1	-1	-1	-1	-1	-1	2	-1	0	0	-1	-2
AURKAIP1	54998	1p36.33	0	0	-1	0	0	-1	-1	1	-1	-1	-1	-1	-1	-1	-1	-1	2	-1	0	0	-1	-2
CCNL2	81669	1p36.33	0	0	-1	0	0	-1	-1	1	-1	-1	-1	-1	-1	-1	-1	-1	2	-1	0	0	-1	-2
LOC148413	148413	1p36.33	0	0	-1	0	0	-1	-1	1	-1	-1	-1	-1	-1	-1	-1	-1	2	-1	0	0	-1	-2
MRPL20	55052	1p36.33	0	0	-1	0	0	-1	-1	1	-1	-1	-1	-1	-1	-1	-1	-1	2	-1	0	0	-1	-2
ANKRD65	441869	1p36.33	0	0	-1	0	0	-1	-1	1	-1	-1	-1	-1	-1	-1	-1	-1	2	-1	0	0	-1	-2
TMEM88B	643965	1p36.33	0	0	-1	0	0	-1	-1	1	-1	-1	-1	-1	-1	-1	-1	-1	2	-1	0	0	-1	-2
VWA1	64856	1p36.33	0	0	-1	0	0	-1	-1	1	-1	-1	-1	-1	-1	-1	-1	-1	2	-1	0	0	-1	-2
ATAD3C	219293	1p36.33	0	0	-1	0	0	-1	-1	1	-1	-1	-1	-1	-1	-1	-1	-1	2	-1	0	0	-1	-2
ATAD3B	83858	1p36.33	0	0	-1	0	0	-1	-1	1	-1	-1	-1	-1	-1	-1	-1	-1	2	-1	0	0	-1	-2
ATAD3A	55210	1p36.33	0	0	-1	0	0	-1	-1	1	-1	-1	-1	-1	-1	-1	-1	-1	2	-1	0	0	-1	-2
TMEM240	339453	1p36.33	0	0	-1	0	0	-1	-1	1	-1	-1	-1	-1	-1	-1	-1	-1	2	-1	0	0	-1	-2
SSU72	29101	1p36.33	0	0	-1	0	0	-1	-1	1	-1	-1	-1	-1	-1	-1	-1	-1	2	-1	0	0	-1	-2
C1orf233	643988	1p36.33	0	0	-1	0	0	-1	-1	1	-1	-1	-1	-1	-1	-1	-1	-1	2	-1	0	0	-1	-2
MIB2	142678	1p36.33	0	0	-1	0	0	-1	-1	1	-1	-1	-1	-1	-1	-1	-1	-1	2	-1	0	0	-1	-2
CDK11B	984	1p36.33	0	0	-1	0	0	-1	-1	1	-1	-1	-1	-1	-1	-1	-1	-1	2	-1	0	0	-1	-2
MMP23A	8511	1p36.33	0	0	-1	0	0	-1	-1	1	-1	-1	-1	-1	-1	-1	-1	-1	2	-1	0	0	-1	-2
MMP23B	8510	1p36.33	0	0	-1	0	0	-1	-1	1	-1	-1	-1	-1	-1	-1	-1	-1	2	-1	0	0	-1	-2
SLC35E2B	728661	1p36.33	0	0	-1	0	0	-1	-1	1	-1	-1	-1	-1	-1	-1	-1	-1	2	-1	0	0	-1	-2
CDK11A	728642	1p36.33	0	0	-1	0	0	-1	-1	1	-1	-1	-1	-1	-1	-1	-1	-1	2	-1	0	0	-1	-2
SLC35E2	9906	1p36.33	0	0	-1	0	0	-1	-1	1	-1	-1	-1	-1	-1	-1	-1	-1	2	-1	0	0	-1	-2
NADK	65220	1p36.33	0	0	-1	0	0	-1	-1	1	-1	-1	-1	-1	-1	-1	-1	-1	2	-1	0	0	-1	-2
GNB1	2782	1p36.33	0	0	-1	0	0	-1	-1	1	-1	-1	-1	-1	-1	-1	-1	-1	2	-1	0	0	-1	-2
CALML6	163688	1p36.33	0	0	-1	0	0	-1	-1	1	-1	-1	-1	-1	-1	-1	-1	-1	2	-1	0	0	-1	-2
TMEM52	339456	1p36.33	0	0	-1	0	0	-1	-1	1	-1	-1	-1	-1	-1	-1	-1	-1	2	-1	0	0	-1	-2
KIAA1751	85452	1p36.33	0	0	-1	0	0	-1	-1	1	-1	-1	-1	-1	-1	-1	-1	-1	2	-1	0	0	-1	-2
GABRD	2563	1p36.33	0	0	-1	0	0	-1	-1	1	-1	-1	-1	-1	-1	-1	-1	-1	2	-1	0	0	-1	-2
PRKCZ	5590	1p36.33	0	0	-1	0	0	-1	-1	1	-1	-1	-1	-1	-1	-1	-1	-1	2	-1	0	0	-1	-2
C1orf86	199990	1p36.33	0	0	-1	0	0	-1	-1	1	-1	-1	-1	-1	-1	-1	-1	-1	2	-1	0	0	-1	-2
SKI	6497	1p36.33	0	0	-1	0	0	-1	-1	1	-1	-1	-1	-1	-1	-1	-1	-1	2	-1	0	0	-1	-2
MORN1	79906	1p36.33	0	0	-1	0	0	-1	-1	1	-1	-1	-1	-1	-1	-1	-1	-1	2	-1	0	0	-1	-2
LOC100129534	100129534	1p36.33	0	0	-1	0	0	-1	-1	1	-1	-1	-1	-1	-1	-1	-1	-1	2	-1	0	0	-1	-2
RER1	11079	1p36.32	0	0	-1	0	0	-1	-1	1	-1	-1	-1	-1	-1	-1	-1	-1	2	-1	0	0	-1	-2
PEX10	5192	1p36.32	0	0	-1	0	0	-1	-1	1	-1	-1	-1	-1	-1	-1	-1	-1	2	-1	0	0	-1	-2
PLCH2	9651	1p36.32	0	0	-1	0	0	-1	-1	1	-1	-1	-1	-1	-1	-1	-1	-1	2	-1	0	0	-1	-2
PANK4	55229	1p36.32	0	0	-1	0	0	-1	-1	1	-1	-1	-1	-1	-1	-1	-1	-1	2	-1	0	0	-1	-2
HES5	388585	1p36.32	0	0	-1	0	0	-1	-1	1	-1	-1	-1	-1	-1	-1	-1	-1	2	-1	0	0	-1	-2
LOC115110	115110	1p36.32	0	0	-1	0	0	-1	-1	1	-1	-1	-1	-1	-1	-1	-1	-1	2	-1	0	0	-1	-2
LOC100133445	100133445	1p36.32	0	0	-1	0	0	-1	-1	1	-1	-1	-1	-1	-1	-1	-1	-1	2	-1	0	0	-1	-2
TNFRSF14	8764	1p36.32	0	0	-1	0	0	-1	-1	1	-1	-1	-1	-1	-1	-1	-1	-1	2	-1	0	0	-1	-2
FAM213B	127281	1p36.32	0	0	-1	0	0	-1	-1	1	-1	-1	-1	-1	-1	-1	-1	-1	2	-1	0	0	-1	-2
MMEL1	79258	1p36.32	0	0	-1	0	0	-1	-1	1	-1	-1	-1	-1	-1	-1	-1	-1	2	-1	0	0	-1	-2
TTC34	100287898	1p36.32	0	0	-1	0	0	-1	-1	1	-1	-1	-1	-1	-1	-1	-1	-1	2	-1	0	0	-1	-2
ACTRT2	140625	1p36.32	0	0	-1	0	0	-1	-1	1	-1	-1	-1	-1	-1	-1	-1	-1	2	-1	0	0	-1	-2
FLJ42875	440556	1p36.32	0	0	-1	0	0	-1	-1	1	-1	-1	-1	-1	-1	-1	-1	-1	2	-1	0	0	-1	-2
PRDM16	63976	1p36.32	0	0	-1	0	0	-1	-1	1	-1	-1	-1	-1	-1	-1	-1	-1	2	-1	0	0	-1	-2
MIR4251	100422968	1p36.32	0	0	-1	0	0	-1	-1	1	-1	-1	-1	-1	-1	-1	-1	-1	2	-1	0	0	-1	-2
hsa-mir-4251	-608	1p36.32	0	0	-1	0	0	-1	-1	1	-1	-1	-1	-1	-1	-1	-1	-1	2	-1	0	0	-1	-2
ARHGEF16	27237	1p36.32	0	0	-1	0	0	-1	-1	1	-1	-1	-1	-1	-1	-1	-1	-1	2	-1	0	0	-1	-2
MEGF6	1953	1p36.32	0	0	-1	0	0	-1	-1	1	-1	-1	-1	-1	-1	-1	-1	-1	2	-1	0	0	-1	-2
MIR551A	693135	1p36.32	0	0	-1	0	0	-1	-1	1	-1	-1	-1	-1	-1	-1	-1	-1	2	-1	0	0	-1	-2
hsa-mir-551a	-611	1p36.32	0	0	-1	0	0	-1	-1	1	-1	-1	-1	-1	-1	-1	-1	-1	2	-1	0	0	-1	-2
TPRG1L	127262	1p36.32	0	0	-1	0	0	-1	-1	1	-1	-1	-1	-1	-1	-1	-1	-1	2	-1	0	0	-1	-2
WRAP73	49856	1p36.32	0	0	-1	0	0	-1	-1	1	-1	-1	-1	-1	-1	-1	-1	-1	2	-1	0	0	-1	-2
TP73	7161	1p36.32	0	0	-1	0	0	-1	-1	1	-1	-1	-1	-1	-1	-1	-1	-1	2	-1	0	0	-1	-2
TP73-AS1	57212	1p36.32	0	0	-1	0	0	-1	-1	1	-1	-1	-1	-1	-1	-1	-1	-1	2	-1	0	0	-1	-2
CCDC27	148870	1p36.32	0	0	-1	0	0	-1	-1	1	-1	-1	-1	-1	-1	-1	-1	-1	2	-1	0	0	-1	-2
LOC388588	388588	1p36.32	0	0	-1	0	0	-1	-1	1	-1	-1	-1	-1	-1	-1	-1	-1	2	-1	0	0	-1	-2
LRRC47	57470	1p36.32	0	0	-1	0	0	-1	-1	1	-1	-1	-1	-1	-1	-1	-1	-1	2	-1	0	0	-1	-2
CEP104	9731	1p36.32	0	0	-1	0	0	-1	-1	1	-1	-1	-1	-1	-1	-1	-1	-1	2	-1	0	0	-1	-2
DFFB	1677	1p36.32	0	0	-1	0	0	-1	-1	1	-1	-1	-1	-1	-1	-1	-1	-1	2	-1	0	0	-1	-2
C1orf174	339448	1p36.32	0	0	-1	0	0	-1	-1	1	-1	-1	-1	-1	-1	-1	-1	-1	2	-1	0	0	-1	-2
LOC100133612	100133612	1p36.32	0	0	-1	0	0	-1	-1	1	-1	-1	-1	-1	-1	-1	-1	-1	2	-1	0	0	-1	-2
LOC728716	728716	1p36.32	0	0	-1	0	0	-1	-1	1	-1	-1	-1	-1	-1	-1	-1	-1	0	-1	0	0	-1	-2
LOC284661	284661	1p36.32	0	0	-1	0	0	-1	-1	-1	-1	-1	-1	-1	-1	-1	-1	-1	0	-1	0	0	-1	-2
AJAP1	55966	1p36.32	0	0	-1	0	0	-1	-1	-1	-1	-1	-1	-1	-1	-1	-1	-1	0	-1	-2	0	-1	-2
MIR4417	100616489	1p36.31	-2	0	-1	0	0	-1	-1	-1	-1	-1	-1	-1	-1	-1	-1	-1	0	-1	-2	0	-1	-2
MIR4689	100616421	1p36.31	-2	0	-1	0	0	-1	-1	-1	-1	-1	-1	-1	-1	-1	-1	-1	0	-1	-2	0	-1	-2
NPHP4	261734	1p36.31	-2	0	-1	0	0	-1	-1	-1	-1	-1	-1	-1	-1	-1	-1	-1	0	-1	-2	0	-1	-2
KCNAB2	8514	1p36.31	-2	0	-1	0	0	-1	-1	-1	-1	-1	-1	-1	-1	-1	-1	-1	0	-1	-2	0	-1	-2
CHD5	26038	1p36.31	-2	0	-1	0	0	-1	-1	-1	-1	-1	-1	-1	-1	-1	-1	-1	0	-1	-2	0	-1	-2
RPL22	6146	1p36.31	-2	0	-1	0	0	-1	-1	-1	-1	-1	-1	-1	-1	-1	-1	-1	0	-1	-2	0	-1	-2
RNF207	388591	1p36.31	-2	0	-1	0	0	-1	-1	-1	-1	-1	-1	-1	-1	-1	-1	-1	0	-1	-2	0	-1	-2
ICMT	23463	1p36.31	-2	0	-1	0	0	-1	-1	-1	-1	-1	-1	-1	-1	-1	-1	-1	0	-1	-2	0	-1	-2
HES3	390992	1p36.31	-2	0	-1	0	0	-1	-1	-1	-1	-1	-1	-1	-1	-1	-1	-1	0	-1	-2	0	-1	-2
GPR153	387509	1p36.31	-2	0	-1	0	0	-1	-1	-1	-1	-1	-1	-1	-1	-1	-1	-1	0	-1	-2	0	-1	-2
ACOT7	11332	1p36.31	-2	0	-1	0	0	-1	-1	-1	-1	-1	-1	-1	-1	-1	-1	-1	0	-1	-2	0	-1	-2
HES2	54626	1p36.31	-2	0	-1	0	0	-1	-1	-1	-1	-1	-1	-1	-1	-1	-1	-1	0	-1	-2	0	-1	-2
ESPN	83715	1p36.31	-2	0	-1	0	0	-1	-1	-1	-1	-1	-1	-1	-1	-1	-1	-1	0	-1	-2	0	-1	-2
MIR4252	100422975	1p36.31	-2	0	-1	0	0	-1	-1	-1	-1	-1	-1	-1	-1	-1	-1	-1	0	-1	-2	0	-1	-2
hsa-mir-4252	-634	1p36.31	-2	0	-1	0	0	-1	-1	-1	-1	-1	-1	-1	-1	-1	-1	-1	0	-1	-2	0	-1	-2
TNFRSF25	8718	1p36.31	-2	0	-1	0	0	-1	-1	1	-1	-1	-1	-1	-1	-1	-1	-1	0	-1	-2	0	-1	-2
PLEKHG5	57449	1p36.31	-2	0	-1	0	0	-1	-1	1	-1	-1	-1	-1	-1	-1	-1	-1	0	-1	-2	0	-1	-2
NOL9	79707	1p36.31	-2	0	-1	0	0	-1	-1	-1	-1	-1	-1	-1	-1	-1	-1	-1	0	-1	-2	0	-1	-2
TAS1R1	80835	1p36.31	-2	0	-1	0	0	-1	-1	-1	-1	-1	-1	-1	-1	-1	-1	-1	0	-1	-2	0	-1	-2
ZBTB48	3104	1p36.31	-2	0	-1	0	0	-1	-1	-1	-1	-1	-1	-1	-1	-1	-1	-1	0	-1	-2	0	-1	-2
KLHL21	9903	1p36.31	-2	0	-1	0	0	-1	-1	-1	-1	-1	-1	-1	-1	-1	-1	-1	0	-1	-2	0	-1	-2
PHF13	148479	1p36.31	-2	0	-1	0	0	-1	-1	-1	-1	-1	-1	-1	-1	-1	-1	-1	0	-1	-2	0	-1	-2
THAP3	90326	1p36.31	-2	0	-1	0	0	-1	-1	-1	-1	-1	-1	-1	-1	-1	-1	-1	0	-1	-2	0	-1	-2
DNAJC11	55735	1p36.31	-2	0	-1	0	0	-1	-1	-1	-1	-1	-1	-1	-1	-1	-1	-1	0	-1	-2	0	-1	-2
CAMTA1	23261	1p36.31	0	0	-1	0	0	-1	-1	-1	-1	-1	-1	-1	-1	-1	-1	-1	0	-1	-2	0	-1	-2
VAMP3	9341	1p36.23	0	0	-1	0	0	-1	-1	-1	-1	-1	-1	-1	-1	-1	-1	-1	0	-1	-2	0	-1	-2
PER3	8863	1p36.23	0	0	-1	0	0	-1	-1	-1	-1	-1	-1	-1	-1	-1	-1	-1	0	-1	-2	0	-1	0
UTS2	10911	1p36.23	0	0	-1	0	0	-1	-1	-1	-1	-1	-1	-1	-1	-1	-1	-1	0	-1	-2	0	-1	1
TNFRSF9	3604	1p36.23	0	0	-1	0	0	-1	-1	-1	-1	-1	-1	-1	-1	-1	-1	-1	0	-1	-2	0	-1	1
PARK7	11315	1p36.23	0	0	-1	0	0	-1	-1	-1	-1	-1	-1	-1	-1	-1	-1	-1	0	-1	-2	0	-1	1
ERRFI1	54206	1p36.23	0	0	-1	0	0	-1	-1	-1	-1	-1	-1	-1	-1	-1	-1	-1	0	-1	-2	0	-1	1
SLC45A1	50651	1p36.23	0	0	-1	0	0	-1	-1	-1	-1	-1	-1	-1	-1	-1	-1	-1	0	-1	-2	0	-1	1
RERE	473	1p36.23	0	0	-1	0	0	-1	-1	-1	-1	-1	-1	-1	-1	-1	-1	-1	0	-1	-2	0	-1	1
ENO1	2023	1p36.23	0	0	-1	0	0	-1	-1	-1	-1	-1	-1	-1	-1	-1	-1	-1	0	-1	-2	0	-1	1
ENO1-AS1	100505975	1p36.23	0	0	-1	0	0	-1	-1	-1	-1	-1	-1	-1	-1	-1	-1	-1	0	-1	-2	0	-1	1
CA6	765	1p36.23	0	0	-1	0	0	-1	-1	-1	-1	-1	-1	-1	-1	-1	-1	-1	0	-1	-2	0	-1	1
SLC2A7	155184	1p36.23	0	0	-1	0	0	-1	-1	-1	-1	-1	-1	-1	-1	-1	-1	-1	0	-1	-2	0	-1	1
SLC2A5	6518	1p36.23	0	0	-1	0	0	-1	-1	-1	-1	-1	-1	-1	-1	-1	-1	-1	0	-1	-2	0	-1	1
GPR157	80045	1p36.23	0	0	-1	0	0	-1	-1	-1	-1	-1	-1	-1	-1	-1	-1	-1	0	-1	-2	0	-1	1
MIR34A	407040	1p36.22	0	0	-1	0	0	-1	-1	-1	-1	-1	-1	-1	-1	-1	-1	-1	0	-1	-2	0	-1	1
hsa-mir-34a	-655	1p36.22	0	0	-1	0	0	-1	-1	-1	-1	-1	-1	-1	-1	-1	-1	-1	0	-1	-2	0	-1	1
H6PD	9563	1p36.22	0	0	-1	0	0	-1	-1	-1	-1	-1	-1	-1	-1	-1	-1	-1	0	-1	-2	0	-1	1
SPSB1	80176	1p36.22	0	0	-1	0	0	-1	-1	-1	-1	-1	-1	-1	-1	-1	-1	-1	0	-1	-2	0	-1	1
SLC25A33	84275	1p36.22	0	0	-1	0	0	-1	-1	-1	-1	-1	-1	-1	-1	-1	-1	-1	0	-1	-2	0	-1	1
TMEM201	199953	1p36.22	0	0	-1	0	0	-1	-1	-1	-1	-1	-1	-1	-1	-1	-1	-1	0	-1	-2	0	-1	1
PIK3CD	5293	1p36.22	0	0	-1	0	0	-1	-1	-1	-1	-1	-1	-1	-1	-1	-1	-1	0	-1	-2	0	-1	1
C1orf200	644997	1p36.22	0	0	-1	0	0	-1	-1	-1	-1	-1	-1	-1	-1	-1	-1	-1	0	-1	-2	0	-1	1
CLSTN1	22883	1p36.22	0	0	-1	0	0	-1	-1	-1	-1	-1	-1	-1	-1	-1	-1	-1	0	-1	-2	0	-1	1
CTNNBIP1	56998	1p36.22	0	0	-1	0	0	-1	-1	-1	-1	-1	-1	-1	-1	-1	-1	-1	0	-1	-2	0	-1	1
LZIC	84328	1p36.22	0	0	-1	0	0	-1	-1	-1	-1	-1	-1	-1	-1	-1	-1	-1	0	-1	-2	0	-1	1
NMNAT1	64802	1p36.22	0	0	-1	0	0	-1	-1	-1	-1	-1	-1	-1	-1	-1	-1	-1	0	-1	-2	0	-1	1
RBP7	116362	1p36.22	0	0	-1	0	0	-1	-1	-1	-1	-1	-1	-1	-1	-1	-1	-1	0	-1	-2	0	-1	1
UBE4B	10277	1p36.22	0	0	-1	0	0	-1	-1	-1	-1	-1	-1	-1	-1	-1	-1	-1	0	-1	-2	0	-1	1
KIF1B	23095	1p36.22	0	0	-1	0	0	-1	-1	-1	-1	-1	-1	-1	-1	-1	-1	-1	0	-1	-2	0	-1	1
hsa-mir-1273d	-663	1p36.22	0	0	-1	0	0	-1	-1	-1	-1	-1	-1	-1	-1	-1	-1	-1	0	-1	-2	0	-1	1
PGD	5226	1p36.22	0	0	-1	0	0	-1	-1	-1	-1	-1	-1	-1	-1	-1	-1	-1	0	-1	-2	0	-1	1
APITD1	378708	1p36.22	0	0	-1	0	0	-1	-1	-1	-1	-1	-1	-1	-1	-1	-1	-1	0	-1	-2	0	-1	1
APITD1-CORT	100526739	1p36.22	0	0	-1	0	0	-1	-1	-1	-1	-1	-1	-1	-1	-1	-1	-1	0	-1	-2	0	-1	1
CORT	1325	1p36.22	0	0	-1	0	0	-1	-1	-1	-1	-1	-1	-1	-1	-1	-1	-1	0	-1	-2	0	-1	1
DFFA	1676	1p36.22	0	0	-1	0	0	-1	-1	-1	-1	-1	-1	-1	-1	-1	-1	-1	0	-1	-2	0	-1	1
PEX14	5195	1p36.22	0	0	-1	0	0	-1	-1	-1	-1	-1	-1	-1	-1	-1	-1	-1	0	-1	-2	0	-1	1
CASZ1	54897	1p36.22	0	0	-1	0	0	-1	-1	-1	-1	-1	-1	-1	-1	-1	-1	-1	0	-1	-2	0	-1	1
C1orf127	148345	1p36.22	0	0	-1	0	0	-1	-1	-1	-1	-1	-1	-1	-1	-1	-1	-1	0	-1	-2	0	-1	1
TARDBP	23435	1p36.22	0	0	-1	0	0	-1	-1	-1	-1	-1	-1	-1	-1	-1	-1	-1	0	-1	-2	0	-1	1
MASP2	10747	1p36.22	0	0	-1	0	0	-1	-1	-1	-1	-1	-1	-1	-1	-1	-1	-1	0	-1	-2	0	-1	1
SRM	6723	1p36.22	0	0	-1	0	0	-1	-1	-1	-1	-1	-1	-1	-1	-1	-1	-1	0	-1	-2	0	-1	1
EXOSC10	5394	1p36.22	0	0	-1	0	0	-1	-1	-1	-1	-1	-1	-1	-1	-1	-1	-1	0	-1	-2	0	-1	1
MTOR	2475	1p36.22	0	0	-1	0	0	-1	-1	-1	-1	-1	-1	-1	-1	-1	-1	-1	0	-1	-2	0	-1	1
ANGPTL7	10218	1p36.22	0	0	-1	0	0	-1	-1	-1	-1	-1	-1	-1	-1	-1	-1	-1	0	-1	-2	0	-1	1
UBIAD1	29914	1p36.22	0	0	-1	0	0	-1	-1	-1	-1	-1	-1	-1	-1	-1	-1	-1	0	-1	-2	0	-1	1
PTCHD2	57540	1p36.22	0	0	-1	0	0	-1	-1	-1	-1	-1	-1	-1	-1	-1	-1	-1	0	-1	-2	0	-1	1
FBXO2	26232	1p36.22	0	0	-1	0	0	-1	-1	-1	-1	-1	-1	-1	-1	-1	-1	-1	0	-1	-2	0	-1	1
FBXO44	93611	1p36.22	0	0	-1	0	0	-1	-1	-1	-1	-1	-1	-1	-1	-1	-1	-1	0	-1	-2	0	-1	1
FBXO6	26270	1p36.22	0	0	-1	0	0	-1	-1	-1	-1	-1	-1	-1	-1	-1	-1	-1	0	-1	-2	0	-1	1
MAD2L2	10459	1p36.22	0	0	-1	0	0	-1	-1	-1	-1	-1	-1	-1	-1	-1	-1	-1	0	-1	-2	0	-1	1
C1orf187	374946	1p36.22	0	0	-1	0	0	-1	-1	-1	-1	-1	-1	-1	-1	-1	-1	-1	0	-1	-2	0	-1	1
AGTRAP	57085	1p36.22	0	0	-1	0	0	-1	-1	-1	-1	-1	-1	-1	-1	-1	-1	-1	0	-1	-2	0	-1	1
MTHFR	4524	1p36.22	0	0	-1	0	0	-1	-1	-1	-1	-1	-1	-1	-1	-1	-1	-1	0	-1	-2	0	-1	1
CLCN6	1185	1p36.22	0	0	-1	0	0	-1	-1	-1	-1	-1	-1	-1	-1	-1	-1	-1	0	-1	-2	0	-1	1
NPPA-AS1	100379251	1p36.22	0	0	-1	0	0	-1	-1	-1	-1	-1	-1	-1	-1	-1	-1	-1	0	-1	-2	0	-1	1
NPPA	4878	1p36.22	0	0	-1	0	0	-1	-1	-1	-1	-1	-1	-1	-1	-1	-1	-1	0	-1	-2	0	-1	1
NPPB	4879	1p36.22	0	0	-1	0	0	-1	-1	-1	-1	-1	-1	-1	-1	-1	-1	-1	0	-1	-2	0	-1	1
KIAA2013	90231	1p36.22	0	0	-1	0	0	-1	-1	-1	-1	-1	-1	-1	-1	-1	-1	-1	0	-1	-2	0	-1	1
PLOD1	5351	1p36.22	0	0	-1	0	0	-1	-1	-1	-1	-1	-1	-1	-1	-1	-1	-1	0	-1	-2	0	-1	1
MFN2	9927	1p36.22	0	0	-1	0	0	-1	-1	-1	-1	-1	-1	-1	-1	-1	-1	-1	0	-1	-2	0	-1	1
MIIP	60672	1p36.22	0	0	-1	0	0	-1	-1	-1	-1	-1	-1	-1	-1	-1	-1	-1	0	-1	-2	0	-1	1
TNFRSF8	943	1p36.22	0	0	-1	0	0	-1	-1	-1	-1	-1	-1	-1	-1	-1	-1	-1	0	-1	-2	0	-1	1
TNFRSF1B	7133	1p36.22	0	0	-1	0	0	-1	-1	-1	-1	-1	-1	-1	-1	-1	-1	-1	0	-1	-2	0	-1	1
MIR4632	100616438	1p36.22	0	0	-1	0	0	-1	-1	-1	-1	-1	-1	-1	-1	-1	-1	-1	0	-1	-2	0	-1	1
VPS13D	55187	1p36.22	0	0	-1	0	0	-1	-1	-1	-1	-1	-1	-1	-1	-1	-1	-1	0	-1	-2	0	-1	1
SNORA59A	677885	1p36.22	0	-1	-1	0	0	-1	-1	-1	-1	-1	-1	-1	-1	-1	-1	-1	0	-1	-2	0	-1	0
SNORA59B	677882	1p36.22	0	-1	-1	0	0	-1	-1	-1	-1	-1	-1	-1	-1	-1	-1	-1	0	-1	-2	0	-1	0
DHRS3	9249	1p36.22	0	0	-1	0	0	-1	-1	-1	-1	-1	-1	-1	-1	-1	-1	-1	0	-1	-2	0	-1	1
AADACL4	343066	1p36.21	0	0	-1	0	0	-1	-1	-1	-1	-1	-1	-1	-1	-1	-1	-1	0	-1	-2	0	-1	1
AADACL3	126767	1p36.21	0	0	-1	0	0	-1	-1	-1	-1	-1	-1	-1	-1	-1	-1	-1	0	-1	-2	0	-1	1
C1orf158	93190	1p36.21	0	0	-1	0	0	-1	-1	-1	-1	-1	-1	-1	-1	-1	-1	-1	0	-1	-2	0	-1	1
PRAMEF12	390999	1p36.21	0	0	-1	0	0	-1	-1	-1	-1	-1	-1	-1	-1	-1	-1	-1	0	-1	-2	0	-1	1
PRAMEF1	65121	1p36.21	0	0	-1	0	0	-1	-1	-1	-1	-1	-1	-1	-1	-1	-1	-1	0	-1	-2	0	-1	1
PRAMEF11	440560	1p36.21	0	0	-1	0	0	-1	-1	-1	-1	-1	-1	-1	-1	-1	-1	-1	0	-1	-2	0	-1	1
HNRNPCL1	343069	1p36.21	0	0	-1	0	0	-1	-1	-1	-1	-1	-1	-1	-1	-1	-1	-1	0	-1	-2	0	-1	1
LOC649330	649330	1p36.21	0	0	-1	0	0	-1	-1	-1	-1	-1	-1	-1	-1	-1	-1	-1	0	-1	-2	0	-1	1
PRAMEF2	65122	1p36.21	0	0	-1	0	0	-1	-1	-1	-1	-1	-1	-1	-1	-1	-1	-1	0	-1	-2	0	-1	1
PRAMEF4	400735	1p36.21	0	0	-1	0	0	-1	-1	-1	-1	-1	-1	-1	-1	-1	-1	-1	0	-1	-2	0	-1	1
PRAMEF10	343071	1p36.21	0	0	-1	0	0	-1	-1	-1	-1	-1	-1	-1	-1	-1	-1	-1	0	-1	-2	0	-1	1
PRAMEF6	440561	1p36.21	0	0	-1	0	0	-1	-1	-1	-1	-1	-1	-1	-1	-1	-1	-1	0	-1	-2	0	-1	1
PRAMEF7	441871	1p36.21	0	0	-1	0	0	-1	-1	-1	-1	-1	-1	-1	-1	-1	-1	-1	0	-1	-2	0	-1	1
PRAMEF8	391002	1p36.21	0	0	-1	0	0	-1	-1	-1	-1	-1	-1	-1	-1	-1	-1	-1	0	-1	-2	0	-1	1
PRAMEF22	653606	1p36.21	0	0	-1	0	0	-1	-1	-1	-1	-1	-1	-1	-1	-1	-1	-1	0	-1	-2	0	-1	1
PRAMEF5	343068	1p36.21	0	0	-1	0	0	-1	-1	-1	-1	-1	-1	-1	-1	-1	-1	-1	0	-1	-2	0	-1	1
LOC440563	440563	1p36.21	0	0	-1	0	0	-1	-1	-1	-1	-1	-1	-1	-1	-1	-1	-1	0	-1	-2	0	-1	1
PRAMEF13	400736	1p36.21	0	0	-1	0	0	-1	-1	-1	-1	-1	-1	-1	-1	-1	-1	-1	0	-1	-2	0	-1	1
PRAMEF14	729528	1p36.21	0	0	-1	0	0	-1	-1	-1	-1	-1	-1	-1	-1	-1	-1	-1	0	-1	-2	0	-1	1
PRAMEF15	653619	1p36.21	0	0	-1	0	0	-1	-1	-1	-1	-1	-1	-1	-1	-1	-1	-1	0	-1	-2	0	-1	1
PRAMEF3	401940	1p36.21	0	0	-1	0	0	-1	-1	-1	-1	-1	-1	-1	-1	-1	-1	-1	0	-1	-2	0	-1	1
PRAMEF9	343070	1p36.21	0	0	-1	0	0	-1	-1	-1	-1	-1	-1	-1	-1	-1	-1	-1	0	-1	-2	0	-1	1
PRAMEF18	391003	1p36.21	0	0	-1	0	0	-1	-1	-1	-1	-1	-1	-1	-1	-1	-1	-1	0	-1	-2	0	-1	1
PRAMEF19	645414	1p36.21	0	0	-1	0	0	-1	-1	-1	-1	-1	-1	-1	-1	-1	-1	-1	0	-1	-2	0	-1	1
PRAMEF16	654348	1p36.21	0	0	-1	0	0	-1	-1	-1	-1	-1	-1	-1	-1	-1	-1	-1	0	-1	-2	0	-1	1
PRAMEF20	645425	1p36.21	0	0	-1	0	0	-1	-1	-1	-1	-1	-1	-1	-1	-1	-1	-1	0	-1	-2	0	-1	1
PRAMEF21	391001	1p36.21	0	0	-1	0	0	-1	-1	-1	-1	-1	-1	-1	-1	-1	-1	-1	0	-1	-2	0	-1	1
PRAMEF17	391004	1p36.21	0	0	-1	0	0	-1	-1	-1	-1	-1	-1	-1	-1	-1	-1	-1	0	-1	-2	0	-1	1
LRRC38	126755	1p36.21	0	0	-1	0	0	-1	-1	-1	-1	-1	-1	-1	-1	-1	-1	-1	0	-1	-2	0	-1	1
PDPN	10630	1p36.21	0	0	-1	0	0	-1	-1	-1	-1	-1	-1	-1	-1	-1	-1	-1	0	-1	-2	0	-1	1
PRDM2	7799	1p36.21	0	0	-1	0	0	-1	-1	-1	-1	-1	-1	-1	-1	-1	-1	-1	0	-1	-2	0	-1	1
KAZN	23254	1p36.21	0	0	-1	0	0	-1	-1	-1	-1	-1	-1	-1	-1	-1	-1	-1	0	-1	-2	0	-1	1
C1orf126	200197	1p36.21	0	0	-1	0	0	-1	-1	-1	-1	-1	-1	-1	-1	-1	-1	-1	0	-1	-2	0	-1	1
TMEM51	55092	1p36.21	0	0	-1	0	0	-1	-1	-1	-1	-1	-1	-1	-1	-1	-1	-1	0	-1	-2	0	-1	1
FHAD1	114827	1p36.21	0	0	-1	0	0	-1	-1	-1	-1	-1	-1	-1	-1	-1	-1	-1	0	-1	-2	0	-1	1
EFHD2	79180	1p36.21	0	0	-1	0	0	-1	-1	-1	-1	-1	-1	-1	-1	-1	-1	-1	0	-1	-2	0	-1	1
CTRC	11330	1p36.21	0	0	-1	0	0	-1	-1	-1	-1	-1	-1	-1	-1	-1	-1	-1	0	-1	-2	0	-1	1
CELA2A	63036	1p36.21	0	0	-1	0	0	-1	-1	-1	-1	-1	-1	-1	-1	-1	-1	-1	0	-1	-2	0	-1	1
CELA2B	51032	1p36.21	0	0	-1	0	0	-1	-1	-1	-1	-1	-1	-1	-1	-1	-1	-1	0	-1	-2	0	-1	1
CASP9	842	1p36.21	0	0	-1	0	0	-1	-1	-1	-1	-1	-1	-1	-1	-1	-1	-1	0	-1	-2	0	-1	1
DNAJC16	23341	1p36.21	0	0	-1	0	0	-1	-1	-1	-1	-1	-1	-1	-1	-1	-1	-1	0	-1	-2	0	-1	1
AGMAT	79814	1p36.21	0	0	-1	0	0	-1	-1	-1	-1	-1	-1	-1	-1	-1	-1	-1	0	-1	-2	0	-1	1
DDI2	84301	1p36.21	0	0	-1	0	0	-1	-1	-1	-1	-1	-1	-1	-1	-1	-1	-1	0	-1	-2	0	-1	1
RSC1A1	6248	1p36.21	0	0	-1	0	0	-1	-1	-1	-1	-1	-1	-1	-1	-1	-1	-1	0	-1	-2	0	-1	1
PLEKHM2	23207	1p36.21	0	0	-1	0	0	-1	-1	-1	-1	-1	-1	-1	-1	-1	-1	-1	0	-1	-2	0	-1	1
SLC25A34	284723	1p36.21	0	0	-1	0	0	-1	-1	-1	-1	-1	-1	-1	-1	-1	-1	-1	0	-1	-2	0	-1	1
TMEM82	388595	1p36.21	0	0	-1	0	0	-1	-1	-1	-1	-1	-1	-1	-1	-1	-1	-1	0	-1	-2	0	-1	1
FBLIM1	54751	1p36.21	0	0	-1	0	0	-1	-1	-1	-1	-1	-1	-1	-1	-1	-1	-1	0	-1	-2	0	-1	1
UQCRHL	440567	1p36.21	0	0	-1	0	0	-1	-1	-1	-1	-1	-1	-1	-1	-1	-1	-1	0	-1	-2	0	-1	1
FLJ37453	729614	1p36.21	0	0	-1	0	0	-1	-1	-1	-1	-1	-1	-1	-1	-1	-1	-1	0	-1	-2	0	-1	1
SPEN	23013	1p36.21	0	0	-1	0	0	-1	-1	-1	-1	-1	-1	-1	-1	-1	-1	-1	0	-1	-2	0	-1	1
ZBTB17	7709	1p36.13	0	0	-1	0	0	-1	-1	-1	-1	-1	-1	-1	-1	-1	-1	-1	0	-1	-2	0	-1	1
C1orf64	149563	1p36.13	0	0	-1	0	0	-1	-1	-1	-1	-1	-1	-1	-1	-1	-1	-1	0	-1	-2	0	-1	1
HSPB7	27129	1p36.13	0	0	-1	0	0	-1	-1	-1	-1	-1	-1	-1	-1	-1	-1	-1	0	-1	-2	0	-1	1
CLCNKA	1187	1p36.13	0	0	-1	0	0	-1	-1	-1	-1	-1	-1	-1	-1	-1	-1	-1	0	-1	-2	0	-1	1
CLCNKB	1188	1p36.13	0	0	-1	0	0	-1	-1	-1	-1	-1	-1	-1	-1	-1	-1	-1	0	-1	-2	0	-1	1
FAM131C	348487	1p36.13	0	0	-1	0	0	-1	-1	-1	-1	-1	-1	-1	-1	-1	-1	-1	0	-1	-2	0	-1	1
EPHA2	1969	1p36.13	0	0	-1	0	0	-1	-1	-1	-1	-1	-1	-1	-1	-1	-1	-1	0	-1	-2	0	-1	1
ARHGEF19	128272	1p36.13	0	0	-1	0	0	-1	-1	-1	-1	-1	-1	-1	-1	-1	-1	-1	0	-1	-2	0	-1	1
RSG1	79363	1p36.13	0	0	-1	0	0	-1	-1	-1	-1	-1	-1	-1	-1	-1	-1	-1	0	-1	-2	0	-1	1
FBXO42	54455	1p36.13	0	0	-1	0	0	-1	-1	-1	-1	-1	-1	-1	-1	-1	-1	-1	0	-1	-2	0	-1	1
C1orf144	26099	1p36.13	0	0	-1	0	0	-1	-1	-1	-1	-1	-1	-1	-1	-1	-1	-1	0	-1	-2	0	-1	1
SPATA21	374955	1p36.13	0	0	-1	0	0	-1	-1	-1	-1	-1	-1	-1	-1	-1	-1	-1	0	-1	-2	0	-1	1
NECAP2	55707	1p36.13	0	0	-1	0	0	-1	-1	-1	-1	-1	-1	-1	-1	-1	-1	-1	0	-1	-2	0	-1	1
CROCCP3	114819	1p36.13	0	0	-1	0	0	-1	-1	-1	-1	-1	-1	-1	-1	-1	-1	-1	0	-1	-2	0	-1	1
MIR3675	100500876	1p36.13	0	0	-1	0	0	-1	-1	-1	-1	-1	-1	-1	-1	-1	-1	-1	0	-1	-2	0	-1	1
NBPF1	55672	1p36.13	0	0	-1	0	0	-1	-1	-1	-1	-1	-1	-1	-1	-1	-1	-1	0	-1	-2	0	-1	1
CROCCP2	84809	1p36.13	0	0	-1	0	0	-1	-1	-1	-1	-1	-1	-1	-1	-1	-1	-1	0	-1	-2	0	-1	1
MST1P2	11209	1p36.13	0	0	-1	0	0	-1	-1	-1	-1	-1	-1	-1	-1	-1	-1	-1	0	-1	-2	0	-1	1
ESPNP	284729	1p36.13	0	0	-1	0	0	-1	-1	-1	-1	-1	-1	-1	-1	-1	-1	-1	0	-1	-2	0	-1	1
MST1P9	11223	1p36.13	0	0	-1	0	0	-1	-1	-1	-1	-1	-1	-1	-1	-1	-1	-1	0	-1	-2	0	-1	1
CROCC	9696	1p36.13	0	0	-1	0	0	-1	-1	-1	-1	-1	-1	-1	-1	-1	-1	-1	0	-1	-2	0	-1	1
MFAP2	4237	1p36.13	0	0	-1	0	0	-1	-1	-1	-1	-1	-1	-1	-1	-1	-1	-1	0	-1	-2	0	-1	1
ATP13A2	23400	1p36.13	0	0	-1	0	0	-1	-1	-1	-1	-1	-1	-1	-1	-1	-1	-1	0	-1	-2	0	-1	1
SDHB	6390	1p36.13	0	0	-1	0	0	-1	-1	-1	-1	-1	-1	-1	-1	-1	-1	-1	0	-1	-2	0	-1	1
PADI2	11240	1p36.13	0	0	-1	0	0	-1	-1	-1	-1	-1	-1	-1	-1	-1	-1	-1	0	-1	-2	0	-1	1
PADI1	29943	1p36.13	0	0	-1	0	0	-1	-1	-1	-1	-1	-1	-1	-1	-1	-1	-1	0	-1	-2	0	-1	1
PADI3	51702	1p36.13	0	0	-1	0	0	-1	-1	-1	-1	-1	-1	-1	-1	-1	-1	-1	0	-1	-2	0	-1	1
PADI4	23569	1p36.13	0	0	-1	0	0	-1	-1	-1	-1	-1	-1	-1	-1	-1	-1	-1	0	-1	-2	0	-1	1
PADI6	353238	1p36.13	0	0	-1	0	0	-1	-1	-1	-1	-1	-1	-1	-1	-1	-1	-1	0	-1	-2	0	-1	1
RCC2	55920	1p36.13	0	0	-1	0	0	-1	-1	-1	-1	-1	-1	-1	-1	-1	-1	-1	0	-1	-2	0	-1	1
ARHGEF10L	55160	1p36.13	0	0	-1	0	0	-1	-1	-1	-1	-1	-1	-1	-1	-1	-1	-1	0	-1	-2	0	-1	1
ACTL8	81569	1p36.13	0	0	-1	0	0	-1	-1	-1	-1	-1	-1	-1	-1	-1	-1	-1	0	-1	-2	0	-1	1
IGSF21	84966	1p36.13	0	0	-1	0	0	-1	-1	-1	-1	-1	-1	-1	-1	-1	-1	-1	0	-1	-2	0	-1	1
KLHDC7A	127707	1p36.13	0	0	-1	0	0	-1	-1	-1	-1	-1	-1	-1	-1	-1	-1	-1	0	-1	-2	0	-1	1
PAX7	5081	1p36.13	0	0	-1	0	0	-1	-1	-1	-1	-1	-1	-1	-1	-1	-1	-1	0	-1	-2	0	-1	1
TAS1R2	80834	1p36.13	0	0	-1	0	0	-1	-1	-1	-1	-1	-1	-1	-1	-1	-1	-1	0	-1	-2	0	-1	1
ALDH4A1	8659	1p36.13	0	0	-1	0	0	-1	-1	-1	-1	-1	-1	-1	-1	-1	-1	-1	0	-1	-2	0	-1	1
MIR4695	100616120	1p36.13	0	0	-1	0	0	-1	-1	-1	-1	-1	-1	-1	-1	-1	-1	-1	0	-1	-2	0	-1	1
hsa-mir-1290	-731	1p36.13	0	0	-1	0	0	-1	-1	-1	-1	-1	-1	-1	-1	-1	-1	-1	0	-1	-2	0	-1	1
IFFO2	126917	1p36.13	0	0	-1	0	0	-1	-1	-1	-1	-1	-1	-1	-1	-1	-1	-1	0	-1	-2	0	-1	1
UBR4	23352	1p36.13	0	0	-1	0	0	-1	-1	-1	-1	-1	-1	-1	-1	-1	-1	-1	0	-1	-2	0	-1	1
KIAA0090	23065	1p36.13	0	0	-1	0	0	-1	-1	-1	-1	-1	-1	-1	-1	-1	-1	-1	0	-1	0	0	-1	1
MRTO4	51154	1p36.13	0	0	-1	0	0	-1	-1	-1	-1	-1	-1	-1	-1	-1	-1	-1	0	-1	0	0	-1	1
AKR7L	246181	1p36.13	0	0	-1	0	0	-1	-1	-1	-1	-1	-1	-1	-1	-1	-1	-1	0	-1	0	0	-1	1
AKR7A3	22977	1p36.13	0	0	-1	0	0	-1	-1	-1	-1	-1	-1	-1	-1	-1	-1	-1	0	-1	0	0	-1	1
AKR7A2	8574	1p36.13	0	0	-1	0	0	-1	-1	-1	-1	-1	-1	-1	-1	-1	-1	-1	0	-1	0	0	-1	1
LOC100506730	100506730	1p36.13	0	0	-1	0	0	-1	-1	-1	-1	-1	-1	-1	-1	-1	-1	-1	0	-1	0	0	-1	1
PQLC2	54896	1p36.13	0	0	-1	0	0	-1	-1	-1	-1	-1	-1	-1	-1	-1	-1	-1	0	-1	0	0	-1	1
CAPZB	832	1p36.13	0	0	-1	0	0	-1	-1	-1	-1	-1	-1	-1	-1	-1	-1	-1	0	-1	0	0	-1	1
C1orf151-NBL1	100532736	1p36.13	0	0	-1	0	0	-1	-1	-1	-1	-1	-1	-1	-1	-1	-1	-1	0	-1	0	0	-1	1
MINOS1	440574	1p36.13	0	0	-1	0	0	-1	-1	-1	-1	-1	-1	-1	-1	-1	-1	-1	0	-1	0	0	-1	1
NBL1	4681	1p36.13	0	0	-1	0	0	-1	-1	-1	-1	-1	-1	-1	-1	-1	-1	-1	0	-1	0	0	-1	1
HTR6	3362	1p36.13	0	0	-1	0	0	-1	-1	-1	-1	-1	-1	-1	-1	-1	-1	-1	0	-1	0	0	-1	1
TMCO4	255104	1p36.13	0	0	-1	0	0	-1	-1	-1	-1	-1	-1	-1	-1	-1	-1	-1	0	-1	0	0	-1	1
RNF186	54546	1p36.13	0	0	-1	0	0	-1	-1	-1	-1	-1	-1	-1	-1	-1	-1	-1	0	-1	0	0	-1	1
OTUD3	23252	1p36.13	0	0	-1	0	0	-1	-1	-1	-1	-1	-1	-1	-1	-1	-1	-1	0	-1	0	0	-1	1
PLA2G2E	30814	1p36.13	0	0	-1	0	0	-1	-1	-1	-1	-1	-1	-1	-1	-1	-1	-1	0	-1	0	0	-1	1
PLA2G2A	5320	1p36.13	0	0	-1	0	0	-1	-1	-1	-1	-1	-1	-1	-1	-1	-1	-1	0	-1	0	0	-1	1
PLA2G5	5322	1p36.13	0	0	-1	0	0	-1	-1	-1	-1	-1	-1	-1	-1	-1	-1	-1	0	-1	0	0	-1	1
PLA2G2D	26279	1p36.12	0	0	-1	0	0	-1	-1	-1	-1	-1	-1	-1	-1	-1	-1	-1	0	-1	0	0	-1	1
PLA2G2F	64600	1p36.12	0	0	-1	0	0	-1	-1	-1	-1	-1	-1	-1	-1	-1	-1	-1	0	-1	0	0	-1	1
PLA2G2C	391013	1p36.12	0	0	-1	0	0	-1	-1	-1	-1	-1	-1	-1	-1	-1	-1	-1	0	-1	0	0	-1	1
UBXN10	127733	1p36.12	0	0	-1	0	0	-1	-1	-1	-1	-1	-1	-1	-1	-1	-1	-1	0	-1	0	0	-1	1
VWA5B1	127731	1p36.12	0	0	-1	0	0	-1	-1	-1	-1	-1	-1	-1	-1	-1	-1	-1	0	-1	0	0	-1	1
LOC339505	339505	1p36.12	0	0	-1	0	0	-1	-1	-1	-1	-1	-1	-1	-1	-1	-1	-1	0	-1	0	0	-1	1
CAMK2N1	55450	1p36.12	0	0	-1	0	0	-1	-1	-1	-1	-1	-1	-1	-1	-1	-1	-1	0	-1	0	0	-1	1
MUL1	79594	1p36.12	0	0	-1	0	0	-1	-1	-1	-1	-1	-1	-1	-1	-1	-1	-1	0	-1	0	0	-1	1
FAM43B	163933	1p36.12	0	0	-1	0	0	-1	-1	-1	-1	-1	-1	-1	-1	-1	-1	-1	0	-1	0	0	-1	1
CDA	978	1p36.12	0	0	-1	0	0	-1	-1	-1	-1	-1	-1	-1	-1	-1	-1	-1	0	-1	0	0	-1	1
PINK1	65018	1p36.12	0	0	-1	0	0	-1	-1	-1	-1	-1	-1	-1	-1	-1	-1	-1	0	-1	0	0	-1	1
DDOST	1650	1p36.12	0	0	-1	0	0	-1	-1	-1	-1	-1	-1	-1	-1	-1	-1	-1	0	-1	0	0	-1	1
KIF17	57576	1p36.12	0	0	-1	0	0	-1	-1	-1	-1	-1	-1	-1	-1	-1	-1	-1	0	-1	0	0	-1	1
SH2D5	400745	1p36.12	0	0	-1	0	0	-1	-1	-1	-1	-1	-1	-1	-1	-1	-1	-1	0	-1	0	0	-1	1
HP1BP3	50809	1p36.12	0	0	-1	0	0	-1	-1	-1	-1	-1	-1	-1	-1	-1	-1	-1	0	-1	0	0	-1	1
EIF4G3	8672	1p36.12	0	0	-1	0	0	-1	-1	-1	-1	-1	-1	-1	-1	-1	-1	-1	0	-1	0	0	-1	1
hsa-mir-1256	-747	1p36.12	0	0	-1	0	0	-1	-1	-1	-1	-1	-1	-1	-1	-1	-1	-1	0	-1	0	0	-1	1
ECE1	1889	1p36.12	0	0	-1	0	0	-1	-1	-1	-1	-1	-1	-1	-1	-1	-1	-1	0	-1	0	0	-1	1
LOC100506801	100506801	1p36.12	0	0	-1	0	0	-1	-1	-1	-1	-1	-1	-1	-1	-1	-1	-1	0	-1	0	0	-1	1
NBPF3	84224	1p36.12	0	0	-1	0	0	-1	-1	-1	-1	-1	-1	-1	-1	-1	-1	-1	0	-1	0	0	-1	1
ALPL	249	1p36.12	0	0	-1	0	0	-1	-1	-1	-1	-1	-1	-1	-1	-1	-1	-1	0	-1	0	0	-1	1
RAP1GAP	5909	1p36.12	0	0	-1	0	0	-1	-1	-1	-1	-1	-1	-1	-1	-1	-1	-1	0	-1	0	0	-1	1
USP48	84196	1p36.12	0	0	-1	0	0	-1	-1	-1	-1	-1	-1	-1	-1	-1	-1	-1	0	-1	0	0	-1	1
LDLRAD2	401944	1p36.12	0	0	-1	0	0	-1	-1	-1	-1	-1	-1	-1	-1	-1	-1	-1	0	-1	0	0	-1	1
HSPG2	3339	1p36.12	0	0	-1	0	0	-1	-1	-1	-1	-1	-1	-1	-1	-1	-1	-1	0	-1	0	0	-1	1
CELA3B	23436	1p36.12	0	0	-1	0	0	-1	-1	-1	-1	-1	-1	-1	-1	-1	-1	-1	0	-1	0	0	-1	1
CELA3A	10136	1p36.12	0	0	-1	0	0	-1	-1	-1	-1	-1	-1	-1	-1	-1	-1	-1	0	-1	0	0	-1	1
LINC00339	29092	1p36.12	0	0	-1	0	0	-1	-1	-1	-1	-1	-1	-1	-1	-1	-1	-1	0	-1	0	0	-1	1
CDC42	998	1p36.12	0	0	-1	0	0	-1	-1	-1	-1	-1	-1	-1	-1	-1	-1	-1	0	-1	0	0	-1	1
WNT4	54361	1p36.12	0	0	-1	0	0	-1	-1	-1	-1	-1	-1	-1	-1	-1	-1	-1	0	-1	0	0	-1	1
ZBTB40	9923	1p36.12	0	0	-1	0	0	-1	-1	-1	-1	-1	-1	-1	-1	-1	-1	-1	0	-1	0	0	-1	1
EPHA8	2046	1p36.12	0	0	-1	0	0	-1	-1	-1	-1	-1	-1	-1	-1	-1	-1	-1	0	-1	0	0	-1	1
C1QA	712	1p36.12	0	0	-1	0	0	-1	-1	-1	-1	-1	-1	-1	-1	-1	-1	-1	0	-1	0	0	-1	1
C1QC	714	1p36.12	0	0	-1	0	0	-1	-1	-1	-1	-1	-1	-1	-1	-1	-1	-1	0	-1	0	0	-1	1
C1QB	713	1p36.12	0	0	-1	0	0	-1	-1	-1	-1	-1	-1	-1	-1	-1	-1	-1	0	-1	0	0	-1	1
EPHB2	2048	1p36.12	0	0	-1	0	0	-1	-1	-1	-1	-1	-1	-1	-1	-1	-1	-1	0	-1	0	0	-1	1
MIR4684	100616391	1p36.12	0	0	-1	0	0	-1	-1	-1	-1	-1	-1	-1	-1	-1	-1	-1	0	-1	0	0	-1	1
MIR4253	100422914	1p36.12	0	0	-1	0	0	-1	-1	-1	-1	-1	-1	-1	-1	-1	-1	-1	0	-1	0	0	-1	1
hsa-mir-4253	-761	1p36.12	0	0	-1	0	0	-1	-1	-1	-1	-1	-1	-1	-1	-1	-1	-1	0	-1	0	0	-1	1
LOC729059	729059	1p36.12	0	0	-1	0	0	-1	-1	-1	-1	-1	-1	-1	-1	-1	-1	-1	0	-1	0	0	-1	1
KDM1A	23028	1p36.12	0	0	-1	0	0	-1	-1	-1	-1	-1	-1	-1	-1	-1	-1	-1	0	-1	0	0	-1	1
MIR3115	100422866	1p36.12	0	0	-1	0	0	-1	-1	-1	-1	-1	-1	-1	-1	-1	-1	-1	0	-1	0	0	-1	1
hsa-mir-3115	-763	1p36.12	0	0	-1	0	0	-1	-1	-1	-1	-1	-1	-1	-1	-1	-1	-1	0	-1	0	0	-1	1
LUZP1	7798	1p36.12	0	0	-1	0	0	-1	-1	-1	-1	-1	-1	-1	-1	-1	-1	-1	0	-1	0	0	-1	1
HTR1D	3352	1p36.12	0	0	-1	0	0	-1	-1	-1	-1	-1	-1	-1	-1	-1	-1	-1	0	-1	0	0	-1	1
HNRNPR	10236	1p36.12	0	0	-1	0	0	-1	-1	-1	-1	-1	-1	-1	-1	-1	-1	-1	0	-1	0	0	-1	1
ZNF436	80818	1p36.12	0	0	-1	0	0	-1	-1	-1	-1	-1	-1	-1	-1	-1	-1	-1	0	-1	0	0	-1	1
C1orf213	148898	1p36.12	0	0	-1	0	0	-1	-1	-1	-1	-1	-1	-1	-1	-1	-1	-1	0	-1	0	0	-1	1
TCEA3	6920	1p36.12	0	0	-1	0	0	-1	-1	-1	-1	-1	-1	-1	-1	-1	-1	-1	0	-1	0	0	-1	1
ASAP3	55616	1p36.12	0	0	-1	0	0	-1	-1	-1	-1	-1	-1	-1	-1	-1	-1	-1	0	-1	0	0	-1	1
E2F2	1870	1p36.12	0	0	-1	0	0	-1	-1	-1	-1	-1	-1	-1	-1	-1	-1	-1	0	-1	1	0	-1	1
ID3	3399	1p36.12	0	0	-1	0	0	-1	-1	-1	-1	-1	-1	-1	-1	-1	-1	-1	0	-1	1	0	-1	1
MDS2	259283	1p36.11	0	0	-1	0	0	-1	-1	-1	-1	-1	-1	-1	-1	-1	-1	-1	0	-1	1	0	-1	1
RPL11	6135	1p36.11	0	0	-1	0	0	-1	-1	-1	-1	-1	-1	-1	-1	-1	-1	-1	0	-1	1	0	-1	1
TCEB3	6924	1p36.11	0	0	-1	0	0	-1	-1	-1	-1	-1	-1	-1	-1	-1	-1	-1	0	-1	1	0	-1	1
LOC100506963	100506963	1p36.11	0	0	-1	0	0	-1	-1	-1	-1	-1	-1	-1	-1	-1	-1	-1	0	-1	0	0	-1	1
PITHD1	57095	1p36.11	0	0	-1	0	0	-1	-1	-1	-1	-1	-1	-1	-1	-1	-1	-1	0	-1	0	0	-1	1
LYPLA2	11313	1p36.11	0	0	-1	0	0	-1	-1	-1	-1	-1	-1	-1	-1	-1	-1	-1	0	-1	0	0	-1	1
GALE	2582	1p36.11	0	0	-1	0	0	-1	-1	-1	-1	-1	-1	-1	-1	-1	-1	-1	0	-1	0	0	-1	1
HMGCL	3155	1p36.11	0	0	-1	0	0	-1	-1	-1	-1	-1	-1	-1	-1	-1	-1	-1	0	-1	0	0	-1	1
FUCA1	2517	1p36.11	0	0	-1	0	0	-1	-1	-1	-1	-1	-1	-1	-1	-1	-1	-1	0	-1	0	0	-1	1
CNR2	1269	1p36.11	0	0	-1	0	0	-1	-1	-1	-1	-1	-1	-1	-1	-1	-1	-1	0	-1	0	0	-1	1
MIR378F	100616492	1p36.11	0	0	-1	0	0	-1	-1	-1	-1	-1	-1	-1	-1	-1	-1	-1	0	-1	0	0	-1	1
PNRC2	55629	1p36.11	0	0	-1	0	0	-1	-1	-1	-1	-1	-1	-1	-1	-1	-1	-1	0	-1	0	0	-1	1
SRSF10	10772	1p36.11	0	0	-1	0	0	-1	-1	-1	-1	-1	-1	-1	-1	-1	-1	-1	0	-1	0	0	-1	1
MYOM3	127294	1p36.11	0	0	-1	0	0	-1	-1	-1	-1	-1	-1	-1	-1	-1	-1	-1	0	-1	0	0	-1	1
IL22RA1	58985	1p36.11	0	0	-1	0	0	-1	-1	-1	-1	-1	-1	-1	-1	-1	-1	-1	0	-1	0	0	-1	1
IL28RA	163702	1p36.11	0	0	-1	0	0	-1	-1	-1	-1	-1	-1	-1	-1	-1	-1	-1	0	-1	0	0	-1	1
LOC284632	284632	1p36.11	0	0	-1	0	0	-1	-1	-1	-1	-1	-1	-1	-1	-1	-1	-1	0	-1	0	0	-1	1
GRHL3	57822	1p36.11	0	0	-1	0	0	-1	-1	-1	-1	-1	-1	-1	-1	-1	-1	-1	0	-1	0	0	-1	1
C1orf201	90529	1p36.11	0	0	-1	0	0	-1	-1	-1	-1	-1	-1	-1	-1	-1	-1	-1	0	-1	0	0	-1	1
NIPAL3	57185	1p36.11	0	0	-1	0	0	-1	-1	-1	-1	-1	-1	-1	-1	-1	-1	-1	0	-1	0	0	-1	1
RCAN3AS	100750325	1p36.11	0	0	-1	0	0	-1	-1	-1	-1	-1	-1	-1	-1	-1	-1	-1	0	-1	0	0	-1	1
RCAN3	11123	1p36.11	0	0	-1	0	0	-1	-1	-1	-1	-1	-1	-1	-1	-1	-1	-1	0	-1	0	0	-1	1
C1orf130	400746	1p36.11	0	0	-1	0	0	-1	-1	-1	-1	-1	-1	-1	-1	-1	-1	-1	0	-1	0	0	-1	1
SRRM1	10250	1p36.11	0	0	-1	0	0	-1	-1	-1	-1	-1	-1	-1	-1	-1	-1	-1	0	-1	0	0	-1	1
CLIC4	25932	1p36.11	0	0	-1	0	0	-1	-1	-1	-1	-1	-1	-1	-1	-1	-1	-1	0	-1	0	0	-1	1
RUNX3	864	1p36.11	0	0	-1	0	0	-1	-1	-1	-1	-1	-1	-1	-1	-1	-1	-1	0	-1	0	0	-1	1
SYF2	25949	1p36.11	0	0	-1	0	0	-1	-1	-1	-1	-1	-1	-1	-1	-1	-1	-1	0	-1	0	0	-1	1
C1orf63	57035	1p36.11	0	0	-1	0	0	-1	-1	-1	-1	-1	-1	-1	-1	-1	-1	-1	0	-1	0	0	-1	1
RHD	6007	1p36.11	0	0	-1	0	0	-1	-1	-1	-1	-1	-1	-1	-1	-1	-1	-1	0	-1	0	0	-1	1
TMEM50A	23585	1p36.11	0	0	-1	0	0	-1	-1	-1	-1	-1	-1	-1	-1	-1	-1	-1	0	-1	0	0	-1	1
RHCE	6006	1p36.11	0	0	-1	0	0	-1	-1	-1	-1	-1	-1	-1	-1	-1	-1	-1	0	-1	0	0	-1	1
TMEM57	55219	1p36.11	0	0	-1	0	0	-1	-1	-1	-1	-1	-1	-1	-1	-1	-1	-1	0	-1	0	0	-1	1
LDLRAP1	26119	1p36.11	0	0	-1	0	0	-1	-1	-1	-1	-1	-1	-1	-1	-1	-1	-1	0	-1	0	0	-1	1
MAN1C1	57134	1p36.11	0	0	-1	0	0	-1	-1	-1	-1	-1	-1	-1	-1	-1	-1	-1	0	-1	0	0	-1	1
SEPN1	57190	1p36.11	0	0	-1	0	0	-1	-1	-1	-1	-1	-1	-1	-1	-1	-1	-1	0	-1	0	0	-1	1
FAM54B	56181	1p36.11	0	0	-1	0	0	-1	-1	-1	-1	-1	-1	-1	-1	-1	-1	-1	0	-1	0	0	-1	1
LOC646471	646471	1p36.11	0	0	-1	0	0	-1	-1	-1	-1	-1	-1	-1	-1	-1	-1	-1	0	-1	0	0	-1	1
C1orf135	79000	1p36.11	0	0	-1	0	0	-1	-1	-1	-1	-1	-1	-1	-1	-1	-1	-1	0	-1	0	0	-1	1
PAQR7	164091	1p36.11	0	0	-1	0	0	-1	-1	-1	-1	-1	-1	-1	-1	-1	-1	-1	0	-1	0	0	-1	1
STMN1	3925	1p36.11	0	0	-1	0	0	-1	-1	-1	-1	-1	-1	-1	-1	-1	-1	-1	0	-1	0	0	-1	1
MIR3917	100500808	1p36.11	0	0	-1	0	0	-1	-1	-1	-1	-1	-1	-1	-1	-1	-1	-1	0	-1	0	0	-1	1
PAFAH2	5051	1p36.11	0	0	-1	0	0	-1	-1	-1	-1	-1	-1	-1	-1	-1	-1	-1	0	-1	0	0	-1	1
EXTL1	2134	1p36.11	0	0	-1	0	0	-1	-1	-1	-1	-1	-1	-1	-1	-1	-1	-1	0	-1	0	0	-1	1
SLC30A2	7780	1p36.11	0	0	-1	0	0	-1	-1	-1	-1	-1	-1	-1	-1	-1	-1	-1	0	-1	0	0	-1	1
TRIM63	84676	1p36.11	0	0	-1	0	0	-1	-1	-1	-1	-1	-1	-1	-1	-1	-1	-1	0	-1	0	0	-1	1
PDIK1L	149420	1p36.11	0	0	-1	0	0	-1	-1	-1	-1	-1	-1	-1	-1	-1	-1	-1	0	-1	0	0	-1	1
FAM110D	79927	1p36.11	0	0	-1	0	0	-1	-1	-1	-1	-1	-1	-1	-1	-1	-1	-1	0	-1	0	0	-1	1
ZNF593	51042	1p36.11	0	0	-1	0	0	-1	-1	-1	-1	-1	-1	-1	-1	-1	-1	-1	0	-1	0	0	-1	1
CNKSR1	10256	1p36.11	0	0	-1	0	0	-1	-1	-1	-1	-1	-1	-1	-1	-1	-1	-1	0	-1	0	0	-1	1
CATSPER4	378807	1p36.11	0	0	-1	0	0	-1	-1	-1	-1	-1	-1	-1	-1	-1	-1	-1	0	-1	0	0	-1	1
CEP85	64793	1p36.11	0	0	-1	0	0	-1	-1	-1	-1	-1	-1	-1	-1	-1	-1	-1	0	-1	0	0	-1	1
SH3BGRL3	83442	1p36.11	0	0	-1	0	0	-1	-1	-1	-1	-1	-1	-1	-1	-1	-1	-1	0	-1	0	0	-1	1
UBXN11	91544	1p36.11	0	0	-1	0	0	-1	-1	-1	-1	-1	-1	-1	-1	-1	-1	-1	0	-1	0	0	-1	1
CD52	1043	1p36.11	0	0	-1	0	0	-1	-1	-1	-1	-1	-1	-1	-1	-1	-1	-1	0	-1	0	0	-1	1
AIM1L	55057	1p36.11	0	0	-1	0	0	-1	-1	-1	-1	-1	-1	-1	-1	-1	-1	-1	0	-1	0	0	-1	1
ZNF683	257101	1p36.11	0	0	-1	0	0	-1	-1	-1	-1	-1	-1	-1	-1	-1	-1	-1	0	-1	0	0	-1	1
LIN28A	79727	1p36.11	0	0	-1	0	0	-1	-1	-1	-1	-1	-1	-1	-1	-1	-1	-1	0	-1	0	0	-1	1
DHDDS	79947	1p36.11	0	0	-1	0	0	-1	-1	-1	-1	-1	-1	-1	-1	-1	-1	-1	0	-1	0	0	-1	1
HMGN2	3151	1p36.11	0	0	-1	0	0	-1	-1	-1	-1	-1	-1	-1	-1	-1	-1	-1	0	-1	0	0	-1	1
RPS6KA1	6195	1p36.11	0	0	-1	0	0	-1	-1	-1	-1	-1	-1	-1	-1	-1	-1	-1	0	-1	0	0	-1	1
MIR1976	100302190	1p36.11	0	0	-1	0	0	-1	-1	-1	-1	-1	-1	-1	-1	-1	-1	-1	0	-1	0	0	-1	1
hsa-mir-1976	-790	1p36.11	0	0	-1	0	0	-1	-1	-1	-1	-1	-1	-1	-1	-1	-1	-1	0	-1	0	0	-1	1
ARID1A	8289	1p36.11	0	0	-1	0	0	-1	-1	-1	-1	-1	-1	-1	-1	-1	-1	-1	0	-1	0	0	-1	1
PIGV	55650	1p36.11	0	0	-1	0	0	-1	-1	-1	-1	-1	-1	-1	-1	-1	-1	-1	0	-1	0	0	-1	1
ZDHHC18	84243	1p36.11	0	0	-1	0	0	-1	-1	-1	-1	-1	-1	-1	-1	-1	-1	-1	0	-1	0	0	-1	1
SFN	2810	1p36.11	0	0	-1	0	0	-1	-1	-1	-1	-1	-1	-1	-1	-1	-1	-1	0	-1	0	0	-1	1
GPN2	54707	1p36.11	0	0	-1	0	0	-1	-1	-1	-1	-1	-1	-1	-1	-1	-1	-1	0	-1	0	0	-1	1
GPATCH3	63906	1p36.11	0	0	-1	0	0	-1	-1	-1	-1	-1	-1	-1	-1	-1	-1	-1	0	-1	0	0	-1	1
NR0B2	8431	1p36.11	0	0	-1	0	0	-1	-1	-1	-1	-1	-1	-1	-1	-1	-1	-1	0	-1	0	0	-1	1
NUDC	10726	1p36.11	0	0	-1	0	0	-1	-1	-1	-1	-1	-1	-1	-1	-1	-1	-1	0	-1	0	0	-1	1
C1orf172	126695	1p36.11	0	0	-1	0	0	-1	-1	-1	-1	-1	-1	-1	-1	-1	-1	-1	0	-1	0	0	-1	1
TRNP1	388610	1p36.11	0	0	-1	0	0	-1	-1	-1	-1	-1	-1	-1	-1	-1	-1	-1	0	-1	0	0	-1	1
FAM46B	115572	1p36.11	0	0	-1	0	0	-1	-1	-1	-1	-1	-1	-1	-1	-1	-1	-1	0	-1	0	0	-1	1
SLC9A1	6548	1p36.11	0	0	-1	0	0	-1	-1	-1	-1	-1	-1	-1	-1	-1	-1	-1	0	-1	0	0	-1	1
WDTC1	23038	1p36.11	0	0	-1	0	0	-1	-1	-1	-1	-1	-1	-1	-1	-1	-1	-1	0	-1	0	0	-1	1
TMEM222	84065	1p36.11	0	0	-1	0	0	-1	-1	-1	-1	-1	-1	-1	-1	-1	-1	-1	0	-1	0	0	-1	1
LOC644961	644961	1p36.11	0	0	-1	0	0	-1	-1	-1	-1	-1	-1	-1	-1	-1	-1	-1	0	-1	0	0	-1	1
SYTL1	84958	1p36.11	0	0	-1	0	0	-1	-1	-1	-1	-1	-1	-1	-1	-1	-1	-1	0	-1	0	0	-1	1
MAP3K6	9064	1p36.11	0	0	-1	0	0	-1	-1	-1	-1	-1	-1	-1	-1	-1	-1	-1	0	-1	0	0	-1	1
FCN3	8547	1p36.11	0	0	-1	0	0	-1	-1	-1	-1	-1	-1	-1	-1	-1	-1	-1	0	-1	0	0	-1	1
CD164L2	388611	1p36.11	0	0	-1	0	0	-1	-1	-1	-1	-1	-1	-1	-1	-1	-1	-1	0	-1	0	0	-1	1
GPR3	2827	1p36.11	0	0	-1	0	0	-1	-1	-1	-1	-1	-1	-1	-1	-1	-1	-1	0	-1	0	0	-1	1
WASF2	10163	1p36.11	0	0	-1	0	0	-1	-1	-1	-1	-1	-1	-1	-1	-1	-1	-1	0	-1	0	0	-1	1
AHDC1	27245	1p36.11	0	0	-1	0	0	-1	-1	-1	-1	-1	-1	-1	-1	-1	-1	-1	0	-1	0	0	-1	1
FGR	2268	1p36.11	0	0	-1	0	0	-1	-1	-1	-1	-1	-1	-1	-1	-1	-1	-1	0	-1	0	0	-1	1
IFI6	2537	1p36.11	0	0	-1	0	0	-1	-1	-1	-1	-1	-1	-1	-1	-1	-1	-1	0	-1	0	0	-1	1
FAM76A	199870	1p35.3	0	0	-1	0	0	-1	-1	-1	-1	-1	-1	-1	-1	-1	-1	-1	0	-1	0	0	-1	1
STX12	23673	1p35.3	0	0	-1	0	0	-1	-1	-1	-1	-1	-1	-1	-1	-1	-1	-1	0	-1	0	0	-1	1
PPP1R8	5511	1p35.3	0	0	-1	0	0	-1	-1	-1	-1	-1	-1	-1	-1	-1	-1	-1	0	-1	0	0	-1	1
SCARNA1	677774	1p35.3	0	0	-1	0	0	-1	-1	-1	-1	-1	-1	-1	-1	-1	-1	-1	0	-1	0	0	-1	1
C1orf38	9473	1p35.3	0	0	-1	0	0	-1	-1	-1	-1	-1	-1	-1	-1	-1	-1	-1	0	-1	0	0	-1	1
RPA2	6118	1p35.3	0	0	-1	0	0	-1	-1	-1	-1	-1	-1	-1	-1	-1	-1	-1	0	-1	0	0	-1	1
SMPDL3B	27293	1p35.3	0	0	-1	0	0	-1	-1	-1	-1	-1	-1	-1	-1	-1	-1	-1	0	-1	0	0	-1	1
XKR8	55113	1p35.3	0	0	-1	0	0	-1	-1	-1	-1	-1	-1	-1	-1	-1	-1	-1	0	-1	0	0	-1	1
EYA3	2140	1p35.3	0	0	-1	0	0	-1	-1	-1	-1	-1	-1	-1	-1	-1	-1	-1	0	-1	0	0	-1	1
LOC653566	653566	1p35.3	0	0	-1	0	0	-1	-1	-1	-1	-1	-1	-1	-1	-1	-1	-1	0	-1	0	0	-1	1
PTAFR	5724	1p35.3	0	0	-1	0	0	-1	-1	-1	-1	-1	-1	-1	-1	-1	-1	-1	0	-1	0	0	-1	1
DNAJC8	22826	1p35.3	0	0	-1	0	0	-1	-1	-1	-1	-1	-1	-1	-1	-1	-1	-1	0	-1	0	0	-1	1
ATPIF1	93974	1p35.3	0	0	-1	0	0	-1	-1	-1	-1	-1	-1	-1	-1	-1	-1	-1	0	-1	0	0	-1	1
SESN2	83667	1p35.3	0	0	-1	0	0	-1	-1	-1	-1	-1	-1	-1	-1	-1	-1	-1	0	-1	0	0	-1	1
MED18	54797	1p35.3	0	0	-1	0	0	-1	-1	-1	-1	-1	-1	-1	-1	-1	-1	-1	0	-1	0	0	-1	1
PHACTR4	65979	1p35.3	0	0	-1	0	0	-1	-1	-1	-1	-1	-1	-1	-1	-1	-1	-1	0	-1	0	0	-1	1
RCC1	1104	1p35.3	0	0	-1	0	0	-1	-1	-1	-1	-1	-1	-1	-1	-1	-1	-1	0	-1	0	0	-1	1
SNHG3	8420	1p35.3	0	0	-1	0	0	-1	-1	-1	-1	-1	-1	-1	-1	-1	-1	-1	0	-1	0	0	-1	1
TRNAU1AP	54952	1p35.3	0	0	-1	0	0	-1	-1	-1	-1	-1	-1	-1	-1	-1	-1	-1	0	-1	0	0	-1	1
SNHG12	85028	1p35.3	0	0	-1	0	0	-1	-1	-1	-1	-1	-1	-1	-1	-1	-1	-1	0	-1	0	0	-1	1
SNORD99	692212	1p35.3	0	0	-1	0	0	-1	-1	-1	-1	-1	-1	-1	-1	-1	-1	-1	0	-1	0	0	-1	1
SNORA61	677838	1p35.3	0	0	-1	0	0	-1	-1	-1	-1	-1	-1	-1	-1	-1	-1	-1	0	-1	0	0	-1	1
SNORA16A	692073	1p35.3	0	0	-1	0	0	-1	-1	-1	-1	-1	-1	-1	-1	-1	-1	-1	0	-1	0	0	-1	1
SNORA44	677825	1p35.3	0	0	-1	0	0	-1	-1	-1	-1	-1	-1	-1	-1	-1	-1	-1	0	-1	0	0	-1	1
RAB42	115273	1p35.3	0	0	-1	0	0	-1	-1	-1	-1	-1	-1	-1	-1	-1	-1	-1	0	-1	0	0	-1	1
TAF12	6883	1p35.3	0	0	-1	0	0	-1	-1	-1	-1	-1	-1	-1	-1	-1	-1	-1	0	-1	0	0	-1	1
RNU11	26824	1p35.3	0	0	-1	0	0	-1	-1	-1	-1	-1	-1	-1	-1	-1	-1	-1	0	-1	0	0	-1	1
GMEB1	10691	1p35.3	0	0	-1	0	0	-1	-1	-1	-1	-1	-1	-1	-1	-1	-1	-1	0	-1	0	0	-1	1
YTHDF2	51441	1p35.3	0	0	-1	0	0	-1	-1	-1	-1	-1	-1	-1	-1	-1	-1	-1	0	-1	0	0	-1	1
OPRD1	4985	1p35.3	0	0	-1	0	0	-1	-1	-1	-1	-1	-1	-1	-1	-1	-1	-1	0	-1	0	0	-1	1
EPB41	2035	1p35.3	0	0	-1	0	0	-1	-1	-1	-1	-1	-1	-1	-1	-1	-1	-1	0	-1	0	0	-1	1
TMEM200B	399474	1p35.3	0	0	-1	0	0	-1	-1	-1	-1	-1	-1	-1	-1	-1	-1	-1	0	-1	0	0	-1	1
SRSF4	6429	1p35.3	0	0	-1	0	0	-1	-1	-1	-1	-1	-1	-1	-1	-1	-1	-1	0	-1	0	0	-1	1
MECR	51102	1p35.3	0	0	-1	0	0	-1	-1	-1	-1	-1	-1	-1	-1	-1	-1	-1	0	-1	0	0	-1	1
PTPRU	10076	1p35.3	0	0	-1	0	0	-1	-1	-1	-1	-1	-1	-1	-1	-1	-1	-1	0	-1	0	0	-1	1
MATN1	4146	1p35.2	0	0	-1	0	0	-1	-1	-1	-1	-1	-1	-1	-1	-1	-1	-1	0	-1	0	0	-1	1
LOC100129196	100129196	1p35.2	0	0	-1	0	0	-1	-1	-1	-1	-1	-1	-1	-1	-1	-1	-1	0	-1	0	0	-1	1
LAPTM5	7805	1p35.2	0	0	-1	0	0	-1	-1	-1	-1	-1	-1	-1	-1	-1	-1	-1	0	-1	0	0	-1	1
MIR4420	100616164	1p35.2	0	0	-1	0	0	-1	-1	-1	-1	-1	-1	-1	-1	-1	-1	-1	0	-1	0	0	-1	1
SDC3	9672	1p35.2	0	0	-1	0	0	-1	-1	-1	-1	-1	-1	-1	-1	-1	-1	-1	0	-1	0	0	-1	1
PUM1	9698	1p35.2	0	0	-1	0	0	-1	-1	-1	-1	-1	-1	-1	-1	-1	-1	-1	0	-1	0	0	-1	1
SNORD103A	692234	1p35.2	0	0	-1	0	0	-1	-1	-1	-1	-1	-1	-1	-1	-1	-1	-1	0	-1	0	0	-1	1
SNORD103B	692235	1p35.2	0	0	-1	0	0	-1	-1	-1	-1	-1	-1	-1	-1	-1	-1	-1	0	-1	0	0	-1	1
SNORD85	692200	1p35.2	0	0	-1	0	0	-1	-1	-1	-1	-1	-1	-1	-1	-1	-1	-1	0	-1	0	0	-1	1
PRO0611	28997	1p35.2	0	0	-1	0	0	-1	-1	-1	-1	-1	-1	-1	-1	-1	-1	-1	0	-1	0	0	-1	1
NKAIN1	79570	1p35.2	0	0	-1	0	0	-1	-1	-1	-1	-1	-1	-1	-1	-1	-1	-1	0	-1	0	0	-1	1
SNRNP40	9410	1p35.2	0	0	-1	0	0	-1	-1	-1	-1	-1	-1	-1	-1	-1	-1	-1	0	-1	0	0	-1	1
ZCCHC17	51538	1p35.2	0	0	-1	0	0	-1	-1	-1	-1	-1	-1	-1	-1	-1	-1	-1	0	-1	0	0	-1	1
FABP3	2170	1p35.2	0	0	-1	0	0	-1	-1	-1	-1	-1	-1	-1	-1	-1	-1	-1	0	-1	0	0	-1	1
SERINC2	347735	1p35.2	0	0	-1	0	0	-1	-1	-1	-1	-1	-1	-1	-1	-1	-1	-1	0	-1	0	0	-1	1
LOC149086	149086	1p35.2	0	0	-1	0	0	-1	-1	-1	-1	-1	-1	-1	-1	-1	-1	-1	0	-1	0	0	-1	1
LOC284551	284551	1p35.2	0	0	-1	0	0	-1	-1	-1	-1	-1	-1	-1	-1	-1	-1	-1	0	-1	0	0	-1	1
TINAGL1	64129	1p35.2	0	0	-1	0	0	-1	-1	-1	-1	-1	-1	-1	-1	-1	-1	-1	0	-1	0	0	-1	1
HCRTR1	3061	1p35.2	0	0	-1	0	0	-1	-1	-1	-1	-1	-1	-1	-1	-1	-1	-1	0	-1	0	0	-1	1
PEF1	553115	1p35.2	0	0	-1	0	0	-1	-1	-1	-1	-1	-1	-1	-1	-1	-1	-1	0	-1	0	0	-1	1
COL16A1	1307	1p35.2	0	0	-1	0	0	-1	-1	-1	-1	-1	-1	-1	-1	-1	-1	-1	0	-1	0	0	-1	1
BAI2	576	1p35.2	0	0	-1	0	0	-1	-1	-1	-1	-1	-1	-1	-1	-1	-1	-1	0	-1	0	0	-1	1
MIR4254	100423028	1p35.2	0	0	-1	0	0	-1	-1	-1	-1	-1	-1	-1	-1	-1	-1	-1	0	-1	0	0	-1	1
hsa-mir-4254	-830	1p35.2	0	0	-1	0	0	-1	-1	-1	-1	-1	-1	-1	-1	-1	-1	-1	0	-1	0	0	-1	1
SPOCD1	90853	1p35.2	0	0	-1	0	0	-1	-1	-1	-1	-1	-1	-1	-1	-1	-1	-1	0	-1	0	0	-1	1
PTP4A2	8073	1p35.2	0	0	-1	0	0	-1	-1	-1	-1	-1	-1	-1	-1	-1	-1	-1	0	-1	0	0	-1	1
KHDRBS1	10657	1p35.1	0	0	-1	0	0	-1	-1	-1	-1	-1	-1	-1	-1	-1	-1	-1	0	-1	0	0	-1	1
TMEM39B	55116	1p35.1	0	0	-1	0	0	-1	-1	-1	-1	-1	-1	-1	-1	-1	-1	-1	0	-1	0	0	-1	1
KPNA6	23633	1p35.1	0	0	-1	0	0	-1	-1	-1	-1	-1	-1	-1	-1	-1	-1	-1	0	-1	0	0	-1	1
TXLNA	200081	1p35.1	0	0	-1	0	0	-1	-1	-1	-1	-1	-1	-1	-1	-1	-1	-1	0	-1	0	0	-1	1
CCDC28B	79140	1p35.1	0	0	-1	0	0	-1	-1	-1	-1	-1	-1	-1	-1	-1	-1	-1	0	-1	0	0	-1	1
IQCC	55721	1p35.1	0	0	-1	0	0	-1	-1	-1	-1	-1	-1	-1	-1	-1	-1	-1	0	-1	0	0	-1	1
DCDC2B	149069	1p35.1	0	0	-1	0	0	-1	-1	-1	-1	-1	-1	-1	-1	-1	-1	-1	0	-1	0	0	-1	1
TMEM234	56063	1p35.1	0	0	-1	0	0	-1	-1	-1	-1	-1	-1	-1	-1	-1	-1	-1	0	-1	0	0	-1	1
EIF3I	8668	1p35.1	0	0	-1	0	0	-1	-1	-1	-1	-1	-1	-1	-1	-1	-1	-1	0	-1	0	0	-1	1
MTMR9LP	339483	1p35.1	0	0	-1	0	0	-1	-1	-1	-1	-1	-1	-1	-1	-1	-1	-1	0	-1	0	0	-1	1
FAM167B	84734	1p35.1	0	0	-1	0	0	-1	-1	-1	-1	-1	-1	-1	-1	-1	-1	-1	0	-1	0	0	-1	1
LCK	3932	1p35.1	0	0	-1	0	0	-1	-1	-1	-1	-1	-1	-1	-1	-1	-1	-1	0	-1	0	0	-1	1
HDAC1	3065	1p35.1	0	0	-1	0	0	-1	-1	-1	-1	-1	-1	-1	-1	-1	-1	-1	0	-1	0	0	-1	1
MARCKSL1	65108	1p35.1	0	0	-1	0	0	-1	-1	-1	-1	-1	-1	-1	-1	-1	-1	-1	0	-1	0	0	-1	1
LOC100128071	100128071	1p35.1	0	0	-1	0	0	-1	-1	-1	-1	-1	-1	-1	-1	-1	-1	-1	0	-1	0	0	-1	1
TSSK3	81629	1p35.1	0	0	-1	0	0	-1	-1	-1	-1	-1	-1	-1	-1	-1	-1	-1	0	-1	0	0	-1	1
BSDC1	55108	1p35.1	0	0	-1	0	0	-1	-1	-1	-1	-1	-1	-1	-1	-1	-1	-1	0	-1	0	0	-1	1
ZBTB8B	728116	1p35.1	0	0	-1	0	0	-1	-1	-1	-1	-1	-1	-1	-1	-1	-1	-1	0	-1	0	0	-1	1
ZBTB8A	653121	1p35.1	0	0	-1	0	0	-1	-1	-1	-1	-1	-1	-1	-1	-1	-1	-1	0	-1	0	0	-1	1
ZBTB8OS	339487	1p35.1	0	0	-1	0	0	-1	-1	-1	-1	-1	-1	-1	-1	-1	-1	-1	0	-1	0	0	-1	1
RBBP4	5928	1p35.1	0	0	-1	0	0	-1	-1	-1	-1	-1	-1	-1	-1	-1	-1	-1	0	-1	0	0	-1	1
SYNC	81493	1p35.1	0	0	-1	0	0	-1	-1	-1	-1	-1	-1	-1	-1	-1	-1	-1	0	-1	0	0	-1	1
KIAA1522	57648	1p35.1	0	0	-1	0	0	-1	-1	-1	-1	-1	-1	-1	-1	-1	-1	-1	0	-1	0	0	-1	1
YARS	8565	1p35.1	0	0	-1	0	0	-1	-1	-1	-1	-1	-1	-1	-1	-1	-1	-1	0	-1	0	0	-1	1
S100PBP	64766	1p35.1	0	0	-1	0	0	-1	-1	-1	-1	-1	-1	-1	-1	-1	-1	-1	0	-1	0	0	-1	1
FNDC5	252995	1p35.1	0	0	-1	0	0	-1	-1	-1	-1	-1	-1	-1	-1	-1	-1	-1	0	-1	0	0	-1	1
HPCA	3208	1p35.1	0	0	-1	0	0	-1	-1	-1	-1	-1	-1	-1	-1	-1	-1	-1	0	-1	0	0	-1	1
TMEM54	113452	1p35.1	0	0	-1	0	0	-1	-1	-1	-1	-1	-1	-1	-1	-1	-1	-1	0	-1	0	0	-1	1
RNF19B	127544	1p35.1	0	0	-1	0	0	-1	-1	-1	-1	-1	-1	-1	-1	-1	-1	-1	0	-1	0	0	-1	1
AK2	204	1p35.1	0	0	-1	0	0	-1	-1	-1	-1	-1	-1	-1	-1	-1	-1	-1	0	-1	0	0	-1	1
ADC	113451	1p35.1	0	0	-1	0	0	-1	-1	-1	-1	-1	-1	-1	-1	-1	-1	-1	0	-1	0	0	-1	1
TRIM62	55223	1p35.1	0	0	-1	0	0	-1	-1	-1	-1	-1	-1	-1	-1	-1	-1	-1	0	-1	0	0	-1	1
ZNF362	149076	1p35.1	0	0	-1	0	0	-1	-1	-1	-1	-1	-1	-1	-1	-1	-1	-1	0	-1	0	0	-1	1
PHC2	1912	1p35.1	0	0	-1	0	0	-1	-1	-1	-1	-1	-1	-1	-1	-1	-1	-1	0	-1	0	0	-1	1
MIR3605	100500853	1p35.1	0	0	-1	0	0	-1	-1	-1	-1	-1	-1	-1	-1	-1	-1	-1	0	-1	0	0	-1	1
ZSCAN20	7579	1p35.1	0	0	-1	0	0	-1	-1	-1	-1	-1	-1	-1	-1	-1	-1	-1	0	-1	0	0	-1	1
CSMD2	114784	1p35.1	0	0	-1	0	0	-1	-1	-1	-1	-1	-1	-1	-1	-1	-1	-1	0	-1	0	0	-1	1
HMGB4	127540	1p35.1	0	0	-1	0	0	-1	-1	-1	-1	-1	-1	-1	-1	-1	-1	-1	0	-1	0	0	-1	1
LOC402779	402779	1p35.1	0	0	-1	0	0	-1	-1	-1	-1	-1	-1	-1	-1	-1	-1	-1	0	-1	0	0	-1	1
C1orf94	84970	1p34.3	0	0	-1	0	0	-1	-1	-1	-1	-1	-1	-1	-1	-1	-1	-1	0	-1	0	0	-1	1
hsa-mir-552	-853	1p34.3	0	0	-1	0	0	-1	-1	-1	-1	-1	-1	-1	-1	-1	-1	-1	0	-1	0	0	-1	1
GJB5	2709	1p34.3	0	0	-1	0	0	-1	-1	-1	-1	-1	-1	-1	-1	-1	-1	-1	0	-1	0	0	-1	1
GJB4	127534	1p34.3	0	0	-1	0	0	-1	-1	-1	-1	-1	-1	-1	-1	-1	-1	-1	0	-1	0	0	-1	1
GJB3	2707	1p34.3	0	0	-1	0	0	-1	-1	-1	-1	-1	-1	-1	-1	-1	-1	-1	0	-1	0	0	-1	1
GJA4	2701	1p34.3	0	0	-1	0	0	-1	-1	-1	-1	-1	-1	-1	-1	-1	-1	-1	0	-1	0	0	-1	1
C1orf212	113444	1p34.3	0	0	-1	0	0	-1	-1	-1	-1	-1	-1	-1	-1	-1	-1	-1	0	-1	0	0	-1	1
DLGAP3	58512	1p34.3	0	0	-1	0	0	-1	-1	-1	-1	-1	-1	-1	-1	-1	-1	-1	0	-1	0	0	-1	1
LOC653160	653160	1p34.3	0	0	-1	0	0	-1	-1	-1	-1	-1	-1	-1	-1	-1	-1	-1	0	-1	0	0	-1	1
ZMYM6NB	100506144	1p34.3	0	0	-1	0	0	-1	-1	-1	-1	-1	-1	-1	-1	-1	-1	-1	0	-1	0	0	-1	1
ZMYM6	9204	1p34.3	0	0	-1	0	0	-1	-1	-1	-1	-1	-1	-1	-1	-1	-1	-1	0	-1	0	0	-1	1
ZMYM1	79830	1p34.3	0	0	-1	0	0	-1	-1	-1	-1	-1	-1	-1	-1	-1	-1	-1	0	-1	0	0	-1	1
SFPQ	6421	1p34.3	0	0	-1	0	0	-1	-1	-1	-1	-1	-1	-1	-1	-1	-1	-1	0	-1	0	0	-1	1
ZMYM4	9202	1p34.3	0	0	-1	0	0	-1	-1	-1	-1	-1	-1	-1	-1	-1	-1	-1	0	-1	0	0	-1	1
KIAA0319L	79932	1p34.3	0	0	-1	0	0	-1	-1	-1	-1	-1	-1	-1	-1	-1	-1	-1	0	-1	0	0	-1	1
NCDN	23154	1p34.3	0	0	-1	0	0	-1	-1	-1	-1	-1	-1	-1	-1	-1	-1	-1	0	-1	0	0	-1	1
TFAP2E	339488	1p34.3	0	0	-1	0	0	-1	-1	-1	-1	-1	-1	-1	-1	-1	-1	-1	0	-1	0	0	-1	1
PSMB2	5690	1p34.3	0	0	-1	0	0	-1	-1	-1	-1	-1	-1	-1	-1	-1	-1	-1	0	-1	0	0	-1	1
C1orf216	127703	1p34.3	0	0	-1	0	0	-1	-1	-1	-1	-1	-1	-1	-1	-1	-1	-1	0	-1	0	0	-1	1
CLSPN	63967	1p34.3	0	0	-1	0	0	-1	-1	-1	-1	-1	-1	-1	-1	-1	-1	-1	0	-1	0	0	-1	1
EIF2C4	192670	1p34.3	0	0	-1	0	0	-1	-1	-1	-1	-1	-1	-1	-1	-1	-1	-1	0	-1	0	0	-1	1
EIF2C1	26523	1p34.3	0	0	-1	0	0	-1	-1	-1	-1	-1	-1	-1	-1	-1	-1	-1	0	-1	0	0	-1	1
EIF2C3	192669	1p34.3	0	0	-1	0	0	-1	-1	-1	-1	-1	-1	-1	-1	-1	-1	-1	0	-1	0	0	-1	1
TEKT2	27285	1p34.3	0	0	-1	0	0	-1	-1	-1	-1	-1	-1	-1	-1	-1	-1	-1	0	-1	0	0	-1	1
ADPRHL2	54936	1p34.3	0	0	-1	0	0	-1	-1	-1	-1	-1	-1	-1	-1	-1	-1	-1	0	-1	0	0	-1	1
COL8A2	1296	1p34.3	0	0	-1	0	0	-1	-1	-1	-1	-1	-1	-1	-1	-1	-1	-1	0	-1	0	0	-1	1
TRAPPC3	27095	1p34.3	0	0	-1	0	0	-1	-1	-1	-1	-1	-1	-1	-1	-1	-1	-1	0	-1	0	0	-1	1
MAP7D1	55700	1p34.3	0	0	-1	0	0	-1	-1	-1	-1	-1	-1	-1	-1	-1	-1	-1	0	-1	0	0	-1	1
THRAP3	9967	1p34.3	0	0	-1	0	0	-1	-1	-1	-1	-1	-1	-1	-1	-1	-1	-1	0	-1	0	0	-1	1
SH3D21	79729	1p34.3	0	0	-1	0	0	-1	-1	-1	-1	-1	-1	-1	-1	-1	-1	-1	0	-1	0	0	-1	1
FAM176B	55194	1p34.3	0	0	-1	0	0	-1	-1	-1	-1	-1	-1	-1	-1	-1	-1	-1	0	-1	0	0	-1	1
STK40	83931	1p34.3	0	0	-1	0	0	-1	-1	-1	-1	-1	-1	-1	-1	-1	-1	-1	0	-1	0	0	-1	1
LSM10	84967	1p34.3	0	0	-1	0	0	-1	-1	-1	-1	-1	-1	-1	-1	-1	-1	-1	0	-1	0	0	-1	1
OSCP1	127700	1p34.3	0	0	-1	0	0	-1	-1	-1	-1	-1	-1	-1	-1	-1	-1	-1	0	-1	0	0	-1	1
MRPS15	64960	1p34.3	0	0	-1	0	0	-1	-1	-1	-1	-1	-1	-1	-1	-1	-1	-1	0	-1	0	0	-1	1
CSF3R	1441	1p34.3	0	0	-1	0	0	-1	-1	-1	-1	-1	-1	-1	-1	-1	-1	-1	0	-1	0	0	-1	1
GRIK3	2899	1p34.3	0	0	-1	0	0	-1	-1	-1	-1	-1	-1	-1	-1	-1	-1	-1	0	-1	0	0	-1	1
MIR4255	100422898	1p34.3	0	0	-1	0	0	-1	-1	-1	-1	-1	-1	-1	-1	-1	-1	-1	0	-1	0	0	-1	1
hsa-mir-4255	-872	1p34.3	0	0	-1	0	0	-1	-1	-1	-1	-1	-1	-1	-1	-1	-1	-1	0	-1	0	0	-1	1
LOC728431	728431	1p34.3	0	0	-1	0	0	-1	-1	-1	-1	-1	-1	-1	-1	-1	-1	-1	0	-1	0	0	-1	1
ZC3H12A	80149	1p34.3	0	0	-1	0	0	-1	-1	-1	-1	-1	-1	-1	-1	-1	-1	-1	0	-1	0	0	-1	1
MEAF6	64769	1p34.3	0	0	-1	0	0	-1	-1	-1	-1	-1	-1	-1	-1	-1	-1	-1	0	-1	0	0	-1	1
SNIP1	79753	1p34.3	0	0	-1	0	0	-1	-1	-1	-1	-1	-1	-1	-1	-1	-1	-1	0	-1	0	0	-1	1
DNALI1	7802	1p34.3	0	0	-1	0	0	-1	-1	-1	-1	-1	-1	-1	-1	-1	-1	-1	0	-1	0	0	-1	1
GNL2	29889	1p34.3	0	0	-1	0	0	-1	-1	-1	-1	-1	-1	-1	-1	-1	-1	-1	0	-1	0	0	-1	1
RSPO1	284654	1p34.3	0	0	-1	0	0	-1	-1	-1	-1	-1	-1	-1	-1	-1	-1	-1	0	-1	0	0	-1	1
C1orf109	54955	1p34.3	0	0	-1	0	0	-1	-1	-1	-1	-1	-1	-1	-1	-1	-1	-1	0	-1	0	0	-1	1
CDCA8	55143	1p34.3	0	0	-1	0	0	-1	-1	-1	-1	-1	-1	-1	-1	-1	-1	-1	0	-1	0	0	-1	1
EPHA10	284656	1p34.3	0	0	-1	0	0	-1	-1	-1	-1	-1	-1	-1	-1	-1	-1	-1	0	-1	0	0	-1	1
MANEAL	149175	1p34.3	0	0	-1	0	0	-1	-1	-1	-1	-1	-1	-1	-1	-1	-1	-1	0	-1	0	0	-1	1
YRDC	79693	1p34.3	0	0	-1	0	0	-1	-1	-1	-1	-1	-1	-1	-1	-1	-1	-1	0	-1	0	0	-1	1
C1orf122	127687	1p34.3	0	0	-1	0	0	-1	-1	-1	-1	-1	-1	-1	-1	-1	-1	-1	0	-1	0	0	-1	1
MTF1	4520	1p34.3	0	0	-1	0	0	-1	-1	-1	-1	-1	-1	-1	-1	-1	-1	-1	0	-1	0	0	-1	1
INPP5B	3633	1p34.3	0	0	-1	0	0	-1	-1	-1	-1	-1	-1	-1	-1	-1	-1	-1	0	-1	0	0	-1	1
SF3A3	10946	1p34.3	0	0	-1	0	0	-1	-1	-1	-1	-1	-1	-1	-1	-1	-1	-1	0	-1	0	0	-1	1
FHL3	2275	1p34.3	0	0	-1	0	0	-1	-1	-1	-1	-1	-1	-1	-1	-1	-1	-1	0	-1	0	0	-1	1
UTP11L	51118	1p34.3	0	0	-1	0	0	-1	-1	-1	-1	-1	-1	-1	-1	-1	-1	-1	0	-1	0	0	-1	1
POU3F1	5453	1p34.3	0	0	-1	0	0	-1	-1	-1	-1	-1	-1	-1	-1	-1	-1	-1	0	-1	0	0	-1	1
MIR3659	100500801	1p34.3	0	0	-1	0	0	-1	-1	-1	-1	-1	-1	-1	-1	-1	-1	-1	0	-1	0	0	-1	1
LOC339442	339442	1p34.3	0	0	-1	0	0	-1	-1	-1	-1	-1	-1	-1	-1	-1	-1	-1	0	-1	0	0	-1	1
RRAGC	64121	1p34.3	0	0	-1	0	0	-1	-1	-1	-1	-1	-1	-1	-1	-1	-1	-1	0	-1	0	0	-1	1
GJA9-MYCBP	100527950	1p34.3	0	0	-1	0	0	-1	-1	-1	-1	-1	-1	-1	-1	-1	-1	-1	0	-1	0	0	-1	1
MYCBP	26292	1p34.3	0	0	-1	0	0	-1	-1	-1	-1	-1	-1	-1	-1	-1	-1	-1	0	-1	0	0	-1	1
GJA9	81025	1p34.3	0	0	-1	0	0	-1	-1	-1	-1	-1	-1	-1	-1	-1	-1	-1	0	-1	0	0	-1	1
RHBDL2	54933	1p34.3	0	0	-1	0	0	-1	-1	-1	-1	-1	-1	-1	-1	-1	-1	-1	0	-1	0	0	-1	1
AKIRIN1	79647	1p34.3	0	0	-1	0	0	-1	-1	-1	-1	-1	-1	-1	-1	-1	-1	-1	0	-1	0	0	-1	1
NDUFS5	4725	1p34.3	0	0	-1	0	0	-1	-1	-1	-1	-1	-1	-1	-1	-1	-1	-1	0	-1	0	0	-1	1
MACF1	23499	1p34.3	0	0	-1	0	0	-1	-1	-1	-1	-1	-1	-1	-1	-1	-1	-1	0	-1	0	0	-1	1
KIAA0754	643314	1p34.3	0	0	-1	0	0	-1	-1	-1	-1	-1	-1	-1	-1	-1	-1	-1	0	-1	0	0	-1	1
BMP8A	353500	1p34.3	0	0	-1	0	0	-1	-1	-1	-1	-1	-1	-1	-1	-1	-1	-1	0	-1	0	0	-1	1
PPIEL	728448	1p34.3	0	0	-1	0	0	-1	-1	-1	-1	-1	-1	-1	-1	-1	-1	-1	0	-1	0	0	-1	1
PABPC4	8761	1p34.3	0	0	-1	0	0	-1	-1	-1	-1	-1	-1	-1	-1	-1	-1	-1	0	-1	0	0	-1	1
SNORA55	677834	1p34.3	0	0	-1	0	0	-1	-1	-1	-1	-1	-1	-1	-1	-1	-1	-1	0	-1	0	0	-1	1
HEYL	26508	1p34.3	0	0	-1	0	0	-1	-1	-1	-1	-1	-1	-1	-1	-1	-1	-1	0	-1	0	0	-1	1
NT5C1A	84618	1p34.2	0	0	-1	0	0	-1	-1	-1	-1	-1	-1	-1	-1	-1	-1	-1	0	-1	0	0	-1	1
HPCAL4	51440	1p34.2	0	0	-1	0	0	-1	-1	-1	-1	-1	-1	-1	-1	-1	-1	-1	0	-1	0	0	-1	1
PPIE	10450	1p34.2	0	0	-1	0	0	-1	-1	-1	-1	-1	-1	-1	-1	-1	-1	-1	0	-1	0	0	-1	1
BMP8B	656	1p34.2	0	0	-1	0	0	-1	-1	-1	-1	-1	-1	-1	-1	-1	-1	-1	0	-1	0	0	-1	1
OXCT2	64064	1p34.2	0	0	-1	0	0	-1	-1	-1	-1	-1	-1	-1	-1	-1	-1	-1	0	-1	0	0	-1	1
TRIT1	54802	1p34.2	0	0	-1	0	0	-1	-1	-1	-1	-1	-1	-1	-1	-1	-1	-1	0	-1	0	0	-1	1
MYCL1	4610	1p34.2	0	0	-1	0	0	-1	-1	-1	-1	-1	-1	-1	-1	-1	-1	-1	0	-1	0	0	-1	1
MFSD2A	84879	1p34.2	0	0	-1	0	0	-1	-1	-1	-1	-1	-1	-1	-1	-1	-1	-1	0	-1	0	0	-1	1
CAP1	10487	1p34.2	0	0	-1	0	0	-1	-1	-1	-1	-1	-1	-1	-1	-1	-1	-1	0	-1	0	0	-1	1
PPT1	5538	1p34.2	0	0	-1	0	0	-1	-1	-1	-1	-1	-1	-1	-1	-1	-1	-1	0	-1	0	0	-1	1
RLF	6018	1p34.2	0	0	-1	0	0	-1	-1	-1	-1	-1	-1	-1	-1	-1	-1	-1	0	-1	0	0	-1	1
TMCO2	127391	1p34.2	0	0	-1	0	0	-1	-1	-1	-1	-1	-1	-1	-1	-1	-1	-1	0	-1	0	0	-1	1
ZMPSTE24	10269	1p34.2	0	0	-1	0	0	-1	-1	-1	-1	-1	-1	-1	-1	-1	-1	-1	0	-1	0	0	-1	1
COL9A2	1298	1p34.2	0	0	-1	0	0	-1	-1	-1	-1	-1	-1	-1	-1	-1	-1	-1	0	-1	0	0	-1	1
SMAP2	64744	1p34.2	0	0	-1	0	0	-1	-1	-1	-1	-1	-1	-1	-1	-1	-1	-1	0	-1	0	0	-1	1
ZNF643	65243	1p34.2	0	0	-1	0	0	-1	-1	-1	-1	-1	-1	-1	-1	-1	-1	-1	0	-1	0	0	-1	1
ZNF642	339559	1p34.2	0	0	-1	0	0	-1	-1	-1	-1	-1	-1	-1	-1	-1	-1	-1	0	-1	0	0	-1	1
DEM1	64789	1p34.2	0	0	-1	0	0	-1	-1	-1	-1	-1	-1	-1	-1	-1	-1	-1	0	-1	0	0	-1	1
ZNF684	127396	1p34.2	0	0	-1	0	0	-1	-1	-1	-1	-1	-1	-1	-1	-1	-1	-1	0	-1	0	0	-1	1
RIMS3	9783	1p34.2	0	0	-1	0	0	-1	-1	-1	-1	-1	-1	-1	-1	-1	-1	-1	0	-1	0	0	-1	1
LOC100130557	100130557	1p34.2	0	0	-1	0	0	-1	-1	-1	-1	-1	-1	-1	-1	-1	-1	-1	0	-1	0	0	-1	1
NFYC	4802	1p34.2	0	0	-1	0	0	-1	-1	-1	-1	-1	-1	-1	-1	-1	-1	-1	0	-1	0	0	-1	1
MIR30E	407034	1p34.2	0	0	-1	0	0	-1	-1	-1	-1	-1	-1	-1	-1	-1	-1	-1	0	-1	0	0	-1	1
hsa-mir-30e	-899	1p34.2	0	0	-1	0	0	-1	-1	-1	-1	-1	-1	-1	-1	-1	-1	-1	0	-1	0	0	-1	1
MIR30C1	407031	1p34.2	0	0	-1	0	0	-1	-1	-1	-1	-1	-1	-1	-1	-1	-1	-1	0	-1	0	0	-1	1
hsa-mir-30c-1	-899	1p34.2	0	0	-1	0	0	-1	-1	-1	-1	-1	-1	-1	-1	-1	-1	-1	0	-1	0	0	-1	1
KCNQ4	9132	1p34.2	0	0	-1	0	0	-1	-1	-1	-1	-1	-1	-1	-1	-1	-1	-1	0	-1	0	0	-1	1
CITED4	163732	1p34.2	0	0	-1	0	0	-1	-1	-1	-1	-1	-1	-1	-1	-1	-1	-1	0	-1	0	0	-1	1
CTPS	1503	1p34.2	0	0	-1	0	0	-1	-1	-1	-1	-1	-1	-1	-1	-1	-1	-1	0	-1	0	0	-1	1
LOC100507178	100507178	1p34.2	0	0	-1	0	0	-1	-1	-1	-1	-1	-1	-1	-1	-1	-1	-1	0	-1	0	0	-1	1
SLFNL1	200172	1p34.2	0	0	-1	0	0	-1	-1	-1	-1	-1	-1	-1	-1	-1	-1	-1	0	-1	0	0	-1	1
SCMH1	22955	1p34.2	0	0	-1	0	0	-1	-1	-1	-1	-1	-1	-1	-1	-1	-1	-1	0	-1	0	0	-1	1
EDN2	1907	1p34.2	0	0	-1	0	0	-1	-1	-1	-1	-1	-1	-1	-1	-1	-1	-1	0	-1	0	0	-1	1
HIVEP3	59269	1p34.2	0	0	-1	0	0	-1	-1	-1	-1	-1	-1	-1	-1	-1	-1	-1	0	-1	0	0	-1	1
GUCA2B	2981	1p34.2	0	0	-1	0	0	-1	-1	-1	-1	-1	-1	-1	-1	-1	-1	-1	0	-1	0	0	-1	1
GUCA2A	2980	1p34.2	0	0	-1	0	0	-1	-1	-1	-1	-1	-1	-1	-1	-1	-1	-1	0	-1	0	0	-1	1
FOXJ3	22887	1p34.2	0	0	-1	0	0	-1	-1	-1	-1	-1	-1	-1	-1	-1	-1	-1	0	-1	-2	0	-1	1
RIMKLA	284716	1p34.2	0	0	-1	0	0	-1	-1	-1	-1	-1	-1	-1	-1	-1	-1	-1	0	-1	-2	0	-1	1
ZMYND12	84217	1p34.2	0	0	-1	0	0	-1	-1	-1	-1	-1	-1	-1	-1	-1	-1	-1	0	-1	-2	0	-1	1
PPCS	79717	1p34.2	0	0	-1	0	0	-1	-1	-1	-1	-1	-1	-1	-1	-1	-1	-1	0	-1	-2	0	-1	1
CCDC30	728621	1p34.2	0	0	-1	0	0	-1	-1	-1	-1	-1	-1	-1	-1	-1	-1	-1	0	-1	-2	0	-1	1
PPIH	10465	1p34.2	0	0	-1	0	0	-1	-1	-1	-1	-1	-1	-1	-1	-1	-1	-1	0	-1	-2	0	-1	1
YBX1	4904	1p34.2	0	0	-1	0	0	-1	-1	-1	-1	-1	-1	-1	-1	-1	-1	-1	0	-1	-2	0	-1	1
CLDN19	149461	1p34.2	0	0	-1	0	0	-1	-1	-1	-1	-1	-1	-1	-1	-1	-1	-1	0	-1	-2	0	-1	1
LEPRE1	64175	1p34.2	0	0	-1	0	0	-1	-1	-1	-1	-1	-1	-1	-1	-1	-1	-1	0	-1	-2	0	-1	1
C1orf50	79078	1p34.2	0	0	-1	0	0	-1	-1	-1	-1	-1	-1	-1	-1	-1	-1	-1	0	-1	-2	0	-1	1
CCDC23	374969	1p34.2	0	0	-1	0	0	-1	-1	-1	-1	-1	-1	-1	-1	-1	-1	-1	0	-1	-2	0	-1	1
LOC100129924	100129924	1p34.2	0	0	-1	0	0	-1	-1	-1	-1	-1	-1	-1	-1	-1	-1	-1	0	-1	-2	0	-1	1
ERMAP	114625	1p34.2	0	0	-1	0	0	-1	-1	-1	-1	-1	-1	-1	-1	-1	-1	-1	0	-1	-2	0	-1	1
ZNF691	51058	1p34.2	0	0	-1	0	0	-1	-1	-1	-1	-1	-1	-1	-1	-1	-1	-1	0	-1	-2	0	-1	1
SLC2A1	6513	1p34.2	0	0	-1	0	0	-1	-1	-1	-1	-1	-1	-1	-1	-1	-1	-1	0	-1	-2	0	-1	1
FLJ32224	440584	1p34.2	0	0	-1	0	0	-1	-1	-1	-1	-1	-1	-1	-1	-1	-1	-1	0	-1	-2	0	-1	1
FAM183A	440585	1p34.2	0	0	-1	0	0	-1	-1	-1	-1	-1	-1	-1	-1	-1	-1	-1	0	-1	-2	0	-1	1
EBNA1BP2	10969	1p34.2	0	0	-1	0	0	-1	-1	-1	-1	-1	-1	-1	-1	-1	-1	-1	0	-1	-2	0	-1	1
WDR65	149465	1p34.2	0	0	-1	0	0	-1	-1	-1	-1	-1	-1	-1	-1	-1	-1	-1	0	-1	-2	0	-1	1
TMEM125	128218	1p34.2	0	0	-1	0	0	-1	-1	-1	-1	-1	-1	-1	-1	-1	-1	-1	0	-1	-2	0	-1	1
C1orf210	149466	1p34.2	0	0	-1	0	0	-1	-1	-1	-1	-1	-1	-1	-1	-1	-1	-1	0	-1	-2	0	-1	1
TIE1	7075	1p34.2	0	0	-1	0	0	-1	-1	-1	-1	-1	-1	-1	-1	-1	-1	-1	0	-1	-2	0	-1	1
MPL	4352	1p34.2	0	0	-1	0	0	-1	-1	-1	-1	-1	-1	-1	-1	-1	-1	-1	0	-1	-2	0	-1	1
CDC20	991	1p34.2	0	0	-1	0	0	-1	-1	-1	-1	-1	-1	-1	-1	-1	-1	-1	0	-1	-2	0	-1	1
ELOVL1	64834	1p34.2	0	0	-1	0	0	-1	-1	-1	-1	-1	-1	-1	-1	-1	-1	-1	0	-1	-2	0	-1	1
MED8	112950	1p34.2	0	0	-1	0	0	-1	-1	-1	-1	-1	-1	-1	-1	-1	-1	-1	0	-1	-2	0	-1	1
SZT2	23334	1p34.2	0	0	-1	0	0	-1	-1	-1	-1	-1	-1	-1	-1	-1	-1	-1	0	-1	-2	0	-1	1
HYI	81888	1p34.2	0	0	-1	0	0	-1	-1	-1	-1	-1	-1	-1	-1	-1	-1	-1	0	-1	-2	0	-1	1
PTPRF	5792	1p34.2	0	0	-1	0	0	-1	-1	-1	-1	-1	-1	-1	-1	-1	-1	-1	0	-1	-2	0	-1	1
KDM4A	9682	1p34.1	0	0	-1	0	0	-1	-1	-1	-1	-1	-1	-1	-1	-1	-1	-1	0	-1	-2	0	-1	1
LOC100132774	100132774	1p34.1	0	0	-1	0	0	-1	-1	-1	-1	-1	-1	-1	-1	-1	-1	-1	0	-1	-2	0	-1	1
ST3GAL3	6487	1p34.1	0	0	-1	0	0	-1	-1	-1	-1	-1	-1	-1	-1	-1	-1	-1	0	-1	-2	0	-1	1
ARTN	9048	1p34.1	0	0	-1	0	0	-1	-1	-1	-1	-1	-1	-1	-1	-1	-1	-1	0	-1	-2	0	-1	1
IPO13	9670	1p34.1	0	0	-1	0	0	-1	-1	-1	-1	-1	-1	-1	-1	-1	-1	-1	0	-1	-2	0	-1	1
DPH2	1802	1p34.1	0	0	-1	0	0	-1	-1	-1	-1	-1	-1	-1	-1	-1	-1	-1	0	-1	-2	0	-1	1
ATP6V0B	533	1p34.1	0	0	-1	0	0	-1	-1	-1	-1	-1	-1	-1	-1	-1	-1	-1	0	-1	-2	0	-1	1
B4GALT2	8704	1p34.1	0	0	-1	0	0	-1	-1	-1	-1	-1	-1	-1	-1	-1	-1	-1	0	-1	-2	0	-1	1
CCDC24	149473	1p34.1	0	0	-1	0	0	-1	-1	-1	-1	-1	-1	-1	-1	-1	-1	-1	0	-1	-2	0	-1	1
SLC6A9	6536	1p34.1	0	0	-1	0	0	-1	-1	-1	-1	-1	-1	-1	-1	-1	-1	-1	0	-1	-2	0	-1	1
KLF17	128209	1p34.1	0	0	-1	0	0	-1	-1	-1	-1	-1	-1	-1	-1	-1	-1	-1	0	-1	-2	0	-1	1
DMAP1	55929	1p34.1	0	0	-1	0	0	-1	-1	-1	-1	-1	-1	-1	-1	-1	-1	-1	0	-1	-2	0	-1	1
ERI3	79033	1p34.1	0	0	-1	0	0	-1	-1	-1	-1	-1	-1	-1	-1	-1	-1	-1	0	-1	-2	0	-1	1
RNF220	55182	1p34.1	0	0	-1	0	0	-1	-1	-1	-1	-1	-1	-1	-1	-1	-1	-1	0	-1	-2	0	-1	1
TMEM53	79639	1p34.1	0	0	-1	0	0	-1	-1	-1	-1	-1	-1	-1	-1	-1	-1	-1	0	-1	-2	0	-1	1
C1orf228	339541	1p34.1	0	0	-1	0	0	-1	-1	-1	-1	-1	-1	-1	-1	-1	-1	-1	0	-1	-2	0	-1	1
KIF2C	11004	1p34.1	0	0	-1	0	0	-1	-1	-1	-1	-1	-1	-1	-1	-1	-1	-1	0	-1	-2	0	-1	1
RPS8	6202	1p34.1	0	0	-1	0	0	-1	-1	-1	-1	-1	-1	-1	-1	-1	-1	-1	0	-1	-2	0	-1	1
SNORD55	26811	1p34.1	0	0	-1	0	0	-1	-1	-1	-1	-1	-1	-1	-1	-1	-1	-1	0	-1	-2	0	-1	1
SNORD46	94161	1p34.1	0	0	-1	0	0	-1	-1	-1	-1	-1	-1	-1	-1	-1	-1	-1	0	-1	-2	0	-1	1
SNORD38A	94162	1p34.1	0	0	-1	0	0	-1	-1	-1	-1	-1	-1	-1	-1	-1	-1	-1	0	-1	-2	0	-1	1
SNORD38B	94163	1p34.1	0	0	-1	0	0	-1	-1	-1	-1	-1	-1	-1	-1	-1	-1	-1	0	-1	-2	0	-1	1
BEST4	266675	1p34.1	0	0	-1	0	0	-1	-1	-1	-1	-1	-1	-1	-1	-1	-1	-1	0	-1	-2	0	-1	1
PLK3	1263	1p34.1	0	0	-1	0	0	-1	-1	-1	-1	-1	-1	-1	-1	-1	-1	-1	0	-1	-2	0	-1	1
TCTEX1D4	343521	1p34.1	0	0	-1	0	0	-1	-1	-1	-1	-1	-1	-1	-1	-1	-1	-1	0	-1	-2	0	-1	1
BTBD19	149478	1p34.1	0	0	-1	0	0	-1	-1	-1	-1	-1	-1	-1	-1	-1	-1	-1	0	-1	-2	0	-1	1
PTCH2	8643	1p34.1	0	0	-1	0	0	-1	-1	-1	-1	-1	-1	-1	-1	-1	-1	-1	0	-1	-2	0	-1	1
EIF2B3	8891	1p34.1	0	0	-1	0	0	-1	-1	-1	-1	-1	-1	-1	-1	-1	-1	-1	0	-1	-2	0	-1	1
HECTD3	79654	1p34.1	0	0	-1	0	0	-1	-1	-1	-1	-1	-1	-1	-1	-1	-1	-1	0	-1	-2	0	-1	1
UROD	7389	1p34.1	0	0	-1	0	0	-1	-1	-1	-1	-1	-1	-1	-1	-1	-1	-1	0	-1	-2	0	-1	1
ZSWIM5	57643	1p34.1	0	0	-1	0	0	-1	-1	-1	-1	-1	-1	-1	-1	-1	-1	-1	0	-1	-2	0	-1	1
LOC400752	400752	1p34.1	0	0	-1	0	0	-1	-1	-1	-1	-1	-1	-1	-1	-1	-1	-1	0	-1	-2	0	-1	1
HPDL	84842	1p34.1	0	0	-1	0	0	-1	-1	-1	-1	-1	-1	-1	-1	-1	-1	-1	0	-1	-2	0	-1	1
MUTYH	4595	1p34.1	0	0	-1	0	0	-1	-1	-1	-1	-1	-1	-1	-1	-1	-1	-1	0	-1	-2	0	-1	1
TOE1	114034	1p34.1	0	0	-1	0	0	-1	-1	-1	-1	-1	-1	-1	-1	-1	-1	-1	0	-1	-2	0	-1	1
TESK2	10420	1p34.1	0	0	-1	0	0	-1	-1	-1	-1	-1	-1	-1	-1	-1	-1	-1	0	-1	-2	0	-1	1
CCDC163P	126661	1p34.1	0	0	-1	0	0	-1	-1	-1	-1	-1	-1	-1	-1	-1	-1	-1	0	-1	-2	0	-1	1
MMACHC	25974	1p34.1	0	0	-1	0	0	-1	-1	-1	-1	-1	-1	-1	-1	-1	-1	-1	0	-1	-2	0	-1	1
PRDX1	5052	1p34.1	0	0	-1	0	0	-1	-1	-1	-1	-1	-1	-1	-1	-1	-1	-1	0	-1	-2	0	-1	1
AKR1A1	10327	1p34.1	0	0	-1	0	0	-1	-1	-1	-1	-1	-1	-1	-1	-1	-1	-1	0	-1	-2	0	-1	1
NASP	4678	1p34.1	0	0	-1	0	0	-1	-1	-1	-1	-1	-1	-1	-1	-1	-1	-1	0	-1	-2	0	-1	1
CCDC17	149483	1p34.1	0	0	-1	0	0	-1	-1	-1	-1	-1	-1	-1	-1	-1	-1	-1	0	-1	-2	0	-1	1
GPBP1L1	60313	1p34.1	0	0	-1	0	0	-1	-1	-1	-1	-1	-1	-1	-1	-1	-1	-1	0	-1	-2	0	-1	1
RPS15AP10	728963	1p34.1	0	0	-1	0	0	-1	-1	-1	-1	-1	-1	-1	-1	-1	-1	-1	0	-1	-2	0	-1	1
TMEM69	51249	1p34.1	0	0	-1	0	0	-1	-1	-1	-1	-1	-1	-1	-1	-1	-1	-1	0	-1	-2	0	-1	1
IPP	3652	1p34.1	0	0	-1	0	0	-1	-1	-1	-1	-1	-1	-1	-1	-1	-1	-1	0	-1	-2	0	-1	1
MAST2	23139	1p34.1	0	0	-1	0	0	-1	-1	-1	-1	-1	-1	-1	-1	-1	-1	-1	0	-1	-2	0	-1	1
PIK3R3	8503	1p34.1	0	0	-1	0	0	-1	-1	-1	-1	-1	-1	-1	-1	-1	-1	-1	0	-1	-2	0	-1	1
TSPAN1	10103	1p34.1	0	0	-1	0	0	-1	-1	-1	-1	-1	-1	-1	-1	-1	-1	-1	0	-1	-2	0	-1	1
POMGNT1	55624	1p34.1	0	0	-1	0	0	-1	-1	-1	-1	-1	-1	-1	-1	-1	-1	-1	0	-1	-2	0	-1	1
LURAP1	541468	1p34.1	0	0	-1	0	0	-1	-1	-1	-1	-1	-1	-1	-1	-1	-1	-1	0	-1	-2	0	-1	1
RAD54L	8438	1p34.1	0	0	-1	0	0	-1	-1	-1	-1	-1	-1	-1	-1	-1	-1	-1	0	-1	-2	0	-1	1
LRRC41	10489	1p34.1	0	0	-1	0	0	-1	-1	-1	-1	-1	-1	-1	-1	-1	-1	-1	0	-1	-2	0	-1	1
UQCRH	7388	1p34.1	0	0	-1	0	0	-1	-1	-1	-1	-1	-1	-1	-1	-1	-1	-1	0	-1	-2	0	-1	1
NSUN4	387338	1p33	0	0	-1	0	0	-1	-1	-1	-1	-1	-1	-1	-1	-1	-1	-1	-1	-1	-2	0	-1	1
FAAH	2166	1p33	0	0	-1	0	0	-1	-1	-1	-1	-1	-1	-1	-1	-1	-1	-1	-2	-1	-2	0	-1	1
LOC729041	729041	1p33	0	0	-1	0	0	-1	-1	-1	-1	-1	-1	-1	-1	-1	-1	-1	-2	-1	-2	0	-1	1
DMBX1	127343	1p33	0	0	-1	0	0	-1	-1	-1	-1	-1	-1	-1	-1	-1	-1	-1	-2	-1	-2	0	-1	1
LOC100507423	100507423	1p33	0	0	-1	0	0	-1	-1	-1	-1	-1	-1	-1	-1	-1	-1	-1	-2	-1	-2	0	-1	1
KNCN	148930	1p33	0	0	-1	0	0	-1	-1	-1	-1	-1	-1	-1	-1	-1	-1	-1	-2	-1	-2	0	-1	1
MKNK1	8569	1p33	0	0	-1	0	0	-1	-1	-1	-1	-1	-1	-1	-1	-1	-1	-1	-2	-1	-2	0	-1	1
MOB3C	148932	1p33	0	0	-1	0	0	-1	-1	-1	-1	-1	-1	-1	-1	-1	-1	-1	-2	-1	-2	0	-1	1
ATPAF1	64756	1p33	0	0	-1	0	0	-1	-1	-1	-1	-1	-1	-1	-1	-1	-1	-1	-2	-1	-2	0	-1	1
ATPAF1-AS1	374973	1p33	0	0	-1	0	0	-1	-1	-1	-1	-1	-1	-1	-1	-1	-1	-1	-2	-1	-2	0	-1	1
KIAA0494	9813	1p33	0	0	-1	0	0	-1	-1	-1	-1	-1	-1	-1	-1	-1	-1	-1	-2	-1	-2	0	-1	1
LOC100130197	100130197	1p33	0	0	-1	0	0	-1	-1	-1	-1	-1	-1	-1	-1	-1	-1	-1	-2	-1	-2	0	-1	1
CYP4B1	1580	1p33	0	0	-1	0	0	-1	-1	-1	-1	-1	-1	-1	-1	-1	-1	-1	-2	-1	-2	0	-1	1
CYP4Z2P	163720	1p33	0	0	-1	0	0	-1	-1	-1	-1	-1	-1	-1	-1	-1	-1	-1	-2	-1	-2	0	-1	1
CYP4A11	1579	1p33	0	0	-1	0	0	-1	-1	-1	-1	-1	-1	-1	-1	-1	-1	-1	-2	-1	-2	0	-1	1
CYP4X1	260293	1p33	0	0	-1	0	0	-1	-1	-1	-1	-1	-1	-1	-1	-1	-1	-1	-2	-1	-2	0	-1	1
CYP4Z1	199974	1p33	0	0	-1	0	0	-1	-1	-1	-1	-1	-1	-1	-1	-1	-1	-1	-2	-1	-2	0	-1	1
CYP4A22	284541	1p33	0	0	-1	0	0	-1	-1	-1	-1	-1	-1	-1	-1	-1	-1	-1	-2	-1	-2	0	-1	1
PDZK1IP1	10158	1p33	0	0	-1	0	0	-1	-1	-1	-1	-1	-1	-1	-1	-1	-1	-1	-2	-1	-2	0	-1	1
TAL1	6886	1p33	0	0	-1	0	0	-1	-1	-1	-1	-1	-1	-1	-1	-1	-1	-1	-2	-1	-2	0	-1	1
STIL	6491	1p33	0	0	-1	0	0	-1	-1	-1	-1	-1	-1	-1	-1	-1	-1	-1	-2	-1	-2	0	-1	1
CMPK1	51727	1p33	0	0	-1	0	0	-1	-1	-1	-1	-1	-1	-1	-1	-1	-1	-1	-2	-1	-2	0	-1	1
FOXE3	2301	1p33	0	0	-1	0	0	-1	-1	-1	-1	-1	-1	-1	-1	-1	-1	-1	-2	-1	-2	0	-1	1
MGC12982	84793	1p33	0	0	-1	0	0	-1	-1	-1	-1	-1	-1	-1	-1	-1	-1	-1	-2	-1	-2	0	-1	1
FOXD2	2306	1p33	0	0	-1	0	0	-1	-1	-1	-1	-1	-1	-1	-1	-1	-1	-1	-2	-1	-2	0	-1	1
LOC388630	388630	1p33	0	0	-1	0	0	-1	-1	-1	-1	-1	-1	-1	-1	-1	-1	-1	-2	-1	-2	0	-1	1
SKINTL	391037	1p33	0	0	-1	0	0	-1	-1	-1	-1	-1	-1	-1	-1	-1	-1	-1	-2	-1	-2	0	-1	1
SLC5A9	200010	1p33	0	0	-1	0	0	-1	-1	-1	-1	-1	-1	-1	-1	-1	-1	-1	-2	-1	-2	0	-1	1
SPATA6	54558	1p33	0	0	-1	0	0	-1	-1	-1	-1	-1	-1	-1	-1	-1	-1	-1	-2	-1	-2	0	-1	1
AGBL4	84871	1p33	0	0	-1	0	0	-1	-1	-1	-1	-1	-1	-1	-1	-1	-1	-1	-2	-1	-2	0	-1	1
BEND5	79656	1p33	0	0	-1	0	0	-1	-1	-1	-1	-1	-1	-1	-1	-1	-1	-1	-2	-1	-2	0	-1	1
ELAVL4	1996	1p33	0	0	-1	0	0	-1	-1	-1	-1	-1	-1	-1	-1	-1	-1	-1	-2	-1	-2	0	-1	1
DMRTA2	63950	1p32.3	0	0	-1	0	0	-1	-1	-1	-1	-1	-1	-1	-1	-1	-1	-1	-2	-1	-2	0	-1	1
FAF1	11124	1p32.3	0	0	-1	0	0	-1	-1	-1	-1	-1	-1	-1	-1	-1	-1	-1	-2	-1	-2	0	-1	1
CDKN2C	1031	1p32.3	0	0	-1	0	0	-1	-1	-1	-1	-1	-1	-1	-1	-1	-1	-1	-2	-1	-2	0	-1	1
C1orf185	284546	1p32.3	0	0	-1	0	0	-1	-1	-1	-1	-1	-1	-1	-1	-1	-1	-1	-2	-1	-2	0	-1	1
RNF11	26994	1p32.3	0	0	-1	0	0	-1	-1	-1	-1	-1	-1	-1	-1	-1	-1	-1	-2	-1	-2	0	-1	1
TTC39A	22996	1p32.3	0	0	-1	0	0	-1	-1	-1	-1	-1	-1	-1	-1	-1	-1	-1	-2	-1	-2	0	-1	1
EPS15	2060	1p32.3	0	0	-1	0	0	-1	-1	-1	-1	-1	-1	-1	-1	-1	-1	-1	-2	-1	-2	0	-1	1
OSBPL9	114883	1p32.3	0	0	-1	0	0	-1	-1	-1	-1	-1	-1	-1	-1	-1	-1	-1	-2	-1	-2	0	-1	1
NRD1	4898	1p32.3	0	0	-1	0	0	-1	-1	-1	-1	-1	-1	-1	-1	-1	-1	-1	-2	-1	-2	0	-1	1
MIR761	100313892	1p32.3	0	0	-1	0	0	-1	-1	-1	-1	-1	-1	-1	-1	-1	-1	-1	-2	-1	-2	0	-1	1
hsa-mir-761	-984	1p32.3	0	0	-1	0	0	-1	-1	-1	-1	-1	-1	-1	-1	-1	-1	-1	-2	-1	-2	0	-1	1
RAB3B	5865	1p32.3	0	0	-1	0	0	-1	-1	-1	-1	-1	-1	-1	-1	-1	-1	-1	-2	-1	-2	0	-1	1
TXNDC12	51060	1p32.3	0	0	-1	0	0	-1	-1	-1	-1	-1	-1	-1	-1	-1	-1	-1	-2	-1	-2	0	-1	1
KTI12	112970	1p32.3	0	0	-1	0	0	-1	-1	-1	-1	-1	-1	-1	-1	-1	-1	-1	-2	-1	-2	0	-1	1
BTF3L4	91408	1p32.3	0	0	-1	0	0	-1	-1	-1	-1	-1	-1	-1	-1	-1	-1	-1	-2	-1	-2	0	-1	1
ZFYVE9	9372	1p32.3	0	0	-1	0	0	-1	-1	-1	-1	-1	-1	-1	-1	-1	-1	-1	-2	-1	-2	0	-1	1
CC2D1B	200014	1p32.3	0	0	-1	0	0	-1	-1	-1	-1	-1	-1	-1	-1	-1	-1	-1	-2	-1	-2	0	-1	1
ORC1	4998	1p32.3	0	0	-1	0	0	-1	-1	-1	-1	-1	-1	-1	-1	-1	-1	-1	-2	-1	-2	0	-1	1
PRPF38A	84950	1p32.3	0	0	-1	0	0	-1	-1	-1	-1	-1	-1	-1	-1	-1	-1	-1	-2	-1	-2	0	-1	1
ZCCHC11	23318	1p32.3	0	0	-1	0	0	-1	-1	-1	-1	-1	-1	-1	-1	-1	-1	-1	-2	-1	-2	0	-1	1
GPX7	2882	1p32.3	0	0	-1	0	0	-1	-1	-1	-1	-1	-1	-1	-1	-1	-1	-1	-2	-1	-2	0	-1	1
FAM159A	348378	1p32.3	0	0	-1	0	0	-1	-1	-1	-1	-1	-1	-1	-1	-1	-1	-1	-2	-1	-2	0	-1	1
SELRC1	65260	1p32.3	0	0	-1	0	0	-1	-1	-1	-1	-1	-1	-1	-1	-1	-1	-1	-2	-1	-2	0	-1	1
ZYG11B	79699	1p32.3	0	0	-1	0	0	-1	-1	-1	-1	-1	-1	-1	-1	-1	-1	-1	-2	-1	-2	0	-1	1
ZYG11A	440590	1p32.3	0	0	-1	0	0	-1	-1	-1	-1	-1	-1	-1	-1	-1	-1	-1	-2	-1	-2	0	-1	1
ECHDC2	55268	1p32.3	0	0	-1	0	0	-1	-1	-1	-1	-1	-1	-1	-1	-1	-1	-1	-2	-1	-2	0	-1	1
SCP2	6342	1p32.3	0	0	-1	0	0	-1	-1	-1	-1	-1	-1	-1	-1	-1	-1	-1	-2	-1	-2	0	-1	1
PODN	127435	1p32.3	0	0	-1	0	0	-1	-1	-1	-1	-1	-1	-1	-1	-1	-1	-1	-2	-1	-2	0	-1	1
SLC1A7	6512	1p32.3	0	0	-1	0	0	-1	-1	-1	-1	-1	-1	-1	-1	-1	-1	-1	-2	-1	-2	0	-1	1
CPT2	1376	1p32.3	0	0	-1	0	0	-1	-1	-1	-1	-1	-1	-1	-1	-1	-1	-1	-2	-1	-2	0	-1	1
C1orf123	54987	1p32.3	0	0	-1	0	0	-1	-1	-1	-1	-1	-1	-1	-1	-1	-1	-1	-2	-1	-2	0	-1	1
MAGOH	4116	1p32.3	0	0	-1	0	0	-1	-1	-1	-1	-1	-1	-1	-1	-1	-1	-1	-2	-1	-2	0	-1	1
LOC100507564	100507564	1p32.3	0	0	-1	0	0	-1	-1	-1	-1	-1	-1	-1	-1	-1	-1	-1	-2	-1	-2	0	-1	1
LRP8	7804	1p32.3	0	0	-1	0	0	-1	-1	-1	-1	-1	-1	-1	-1	-1	-1	-1	-2	-1	-2	0	-1	1
FLJ40434	163742	1p32.3	0	0	-1	0	0	-1	-1	-1	-1	-1	-1	-1	-1	-1	-1	-1	-2	-1	-2	0	-1	1
DMRTB1	63948	1p32.3	0	0	-1	0	0	-1	-1	-1	-1	-1	-1	-1	-1	-1	-1	-1	-2	-1	-2	0	-1	1
GLIS1	148979	1p32.3	0	0	-1	0	0	-1	-1	-1	-1	-1	-1	-1	-1	-1	-1	-1	-2	-1	-2	0	-1	1
TMEM48	55706	1p32.3	0	0	-1	0	0	-1	-1	-1	-1	-1	-1	-1	-1	-1	-1	-1	-2	-1	-2	0	-1	1
YIPF1	54432	1p32.3	0	0	-1	0	0	-1	-1	-1	-1	-1	-1	-1	-1	-1	-1	-1	-2	-1	-2	0	-1	1
DIO1	1733	1p32.3	0	0	-1	0	0	-1	-1	-1	-1	-1	-1	-1	-1	-1	-1	-1	-2	-1	-2	0	-1	1
HSPB11	51668	1p32.3	0	0	-1	0	0	-1	-1	-1	-1	-1	-1	-1	-1	-1	-1	-1	-2	-1	-2	0	-1	1
LRRC42	115353	1p32.3	0	0	-1	0	0	-1	-1	-1	-1	-1	-1	-1	-1	-1	-1	-1	-2	-1	-2	0	-1	1
LDLRAD1	388633	1p32.3	0	0	-1	0	0	-1	-1	-1	-1	-1	-1	-1	-1	-1	-1	-1	-2	-1	-2	0	-1	1
TMEM59	9528	1p32.3	0	0	-1	0	0	-1	-1	-1	-1	-1	-1	-1	-1	-1	-1	-1	-2	-1	-2	0	-1	1
TCEANC2	127428	1p32.3	0	0	-1	0	0	-1	-1	-1	-1	-1	-1	-1	-1	-1	-1	-1	-2	-1	-2	0	-1	1
MIR4781	100616315	1p32.3	0	0	-1	0	0	-1	-1	-1	-1	-1	-1	-1	-1	-1	-1	-1	-2	-1	-2	0	-1	1
CDCP2	200008	1p32.3	0	0	-1	0	0	-1	-1	-1	-1	-1	-1	-1	-1	-1	-1	-1	-2	-1	-2	0	-1	1
CYB5RL	606495	1p32.3	0	0	-1	0	0	-1	-1	-1	-1	-1	-1	-1	-1	-1	-1	-1	-2	-1	-2	0	-1	1
MRPL37	51253	1p32.3	0	0	-1	0	0	-1	-1	-1	-1	-1	-1	-1	-1	-1	-1	-1	-2	-1	-2	0	-1	1
SSBP3	23648	1p32.3	0	0	-1	0	0	-1	-1	-1	-1	-1	-1	-1	-1	-1	-1	-1	-2	-1	0	0	-1	1
ACOT11	26027	1p32.3	0	0	-1	0	0	-1	-1	-1	-1	-1	-1	-1	-1	-1	-1	-1	-2	-1	0	0	-1	1
FAM151A	338094	1p32.3	0	0	-1	0	0	-1	-1	-1	-1	-1	-1	-1	-1	-1	-1	-1	-2	-1	0	0	-1	1
HEATR8	374977	1p32.3	0	0	-1	0	0	-1	-1	-1	-1	-1	-1	-1	-1	-1	-1	-1	-2	-1	0	0	-1	1
HEATR8-TTC4	100527960	1p32.3	0	0	-1	0	0	-1	-1	-1	-1	-1	-1	-1	-1	-1	-1	-1	-2	-1	0	0	-1	1
TTC4	7268	1p32.3	0	0	-1	0	0	-1	-1	-1	-1	-1	-1	-1	-1	-1	-1	-1	-2	-1	0	0	-1	1
PARS2	25973	1p32.3	0	0	-1	0	0	-1	-1	-1	-1	-1	-1	-1	-1	-1	-1	-1	-2	-1	0	0	-1	1
TTC22	55001	1p32.3	0	0	-1	0	0	-1	-1	-1	-1	-1	-1	-1	-1	-1	-1	-1	-2	-1	0	0	-1	1
C1orf177	163747	1p32.3	0	0	-1	0	0	-1	-1	-1	-1	-1	-1	-1	-1	-1	-1	-1	-2	-1	0	0	-1	1
DHCR24	1718	1p32.3	0	0	-1	0	0	-1	-1	-1	-1	-1	-1	-1	-1	-1	-1	-1	-2	-1	0	0	-1	1
TMEM61	199964	1p32.3	0	0	-1	0	0	-1	-1	-1	-1	-1	-1	-1	-1	-1	-1	-1	-2	-1	0	0	-1	1
BSND	7809	1p32.3	0	0	-1	0	0	-1	-1	-1	-1	-1	-1	-1	-1	-1	-1	-1	-2	-1	0	0	-1	1
PCSK9	255738	1p32.3	0	0	-1	0	0	-1	-1	-1	-1	-1	-1	-1	-1	-1	-1	-1	-2	-1	0	0	-1	1
USP24	23358	1p32.3	0	0	-1	0	0	-1	-1	-1	-1	-1	-1	-1	-1	-1	-1	-1	-2	-1	0	0	-1	1
LOC100507634	100507634	1p32.3	0	0	-1	0	0	-1	-1	-1	-1	-1	-1	-1	-1	-1	-1	-1	-2	-1	0	0	-1	1
MIR4422	100616272	1p32.3	0	0	-1	0	0	-1	-1	-1	-1	-1	-1	-1	-1	-1	-1	-1	-2	-1	0	0	-1	1
PPAP2B	8613	1p32.2	0	0	-1	0	0	-1	-1	-1	-1	-1	-1	-1	-1	-1	-1	-1	-2	-1	0	0	-1	1
PRKAA2	5563	1p32.2	0	0	-1	0	0	-1	-1	-1	-1	-1	-1	-1	-1	-1	-1	-1	-2	-1	0	0	-1	1
C1orf168	199920	1p32.2	0	0	-1	0	0	-1	-1	-1	-1	-1	-1	-1	-1	-1	-1	-1	-2	-1	0	0	-1	1
C8A	731	1p32.2	0	0	-1	0	0	-1	-1	-1	-1	-1	-1	-1	-1	-1	-1	-1	-2	-1	0	0	-1	1
C8B	732	1p32.2	0	0	-1	0	0	-1	-1	-1	-1	-1	-1	-1	-1	-1	-1	-1	-2	-1	0	0	-1	1
DAB1	1600	1p32.2	0	0	-1	0	0	-1	-1	-1	-1	-1	-1	-1	-1	-1	-1	-1	-2	-1	0	0	-1	1
OMA1	115209	1p32.2	0	0	-1	0	0	-1	-1	-1	-1	-1	-1	-1	-1	-1	-1	-1	-2	-1	0	0	-1	1
TACSTD2	4070	1p32.1	0	0	-1	0	0	-1	-1	-1	-1	-1	-1	-1	-1	-1	-1	-1	-2	-1	0	0	-1	1
MYSM1	114803	1p32.1	0	0	-1	0	0	-1	-1	-1	-1	-1	-1	-1	-1	-1	-1	-1	-2	-1	0	0	-1	1
JUN	3725	1p32.1	0	0	-1	0	0	-1	-1	-1	-1	-1	-1	-1	-1	-1	-1	-1	-2	-1	0	0	-1	1
LOC100131060	100131060	1p32.1	0	0	-1	0	0	-1	-1	-1	-1	-1	-1	-1	-1	-1	-1	-1	-2	-1	0	0	-1	1
HSD52	729467	1p32.1	0	0	-1	0	0	-1	-1	-1	-1	-1	-1	-1	-1	-1	-1	-1	-2	-1	0	0	-1	1
FGGY	55277	1p32.1	0	0	-1	0	0	-1	-1	-1	-1	-1	-1	-1	-1	-1	-1	-1	-2	-1	0	0	-1	1
MIR4711	100616409	1p32.1	0	0	-1	0	0	-1	-1	-1	-1	-1	-1	-1	-1	-1	-1	-1	-2	-1	0	0	-1	1
HOOK1	51361	1p32.1	0	0	-1	0	0	-1	-1	-1	-1	-1	-1	-1	-1	-1	-1	-1	-2	-1	0	0	-1	1
CYP2J2	1573	1p32.1	0	0	-1	0	0	-1	-1	-1	-1	-1	-1	-1	-1	-1	-1	-1	-2	-1	0	0	-1	1
C1orf87	127795	1p32.1	0	0	-1	0	0	-1	-1	-1	-1	-1	-1	-1	-1	-1	-1	-1	-2	-1	0	0	-1	1
NFIA	4774	1p31.3	0	0	-1	0	0	-1	-1	-1	-1	-1	-1	-1	-1	-1	-1	-1	-2	-1	0	0	-1	1
TM2D1	83941	1p31.3	0	0	-1	0	0	-1	-1	-1	-1	-1	-1	-1	-1	-1	-1	-1	-2	-1	0	0	-1	1
INADL	10207	1p31.3	0	0	-1	0	0	-1	-1	-1	-1	-1	-1	-1	-1	-1	-1	-1	-2	-1	0	0	-1	1
hsa-mir-3116-1	-1062	1p31.3	0	0	-1	0	0	-1	-1	-1	-1	-1	-1	-1	-1	-1	-1	-1	-2	-1	0	0	-1	1
hsa-mir-3116-2	-1062	1p31.3	0	0	-1	0	0	-1	-1	-1	-1	-1	-1	-1	-1	-1	-1	-1	-2	-1	0	0	-1	1
L1TD1	54596	1p31.3	0	0	-1	0	0	-1	-1	-1	-1	-1	-1	-1	-1	-1	-1	-1	-2	-1	0	0	-1	1
KANK4	163782	1p31.3	0	0	-1	0	0	-1	-1	0	-1	-1	-1	-1	-1	-1	-1	-1	-2	-1	0	0	-1	1
USP1	7398	1p31.3	0	0	-1	0	0	-1	-1	1	-1	-1	-1	-1	-1	-1	-1	-1	-2	-1	0	0	-1	1
DOCK7	85440	1p31.3	0	0	-1	0	0	-1	-1	1	-1	-1	-1	-1	-1	-1	-1	-1	-2	-1	0	0	-1	1
ANGPTL3	27329	1p31.3	0	0	-1	0	0	-1	-1	1	-1	-1	-1	-1	-1	-1	-1	-1	-2	-1	0	0	-1	1
ATG4C	84938	1p31.3	0	0	-1	0	0	-1	-1	1	-1	-1	-1	-1	-1	-1	-1	-1	-2	-1	0	0	-1	1
LINC00466	199899	1p31.3	0	0	-1	0	0	-1	-1	1	-1	-1	-1	-1	-1	-1	-1	-1	-2	-1	0	0	-1	1
FOXD3	27022	1p31.3	0	0	-1	0	0	-1	-1	1	-1	-1	-1	-1	-1	-1	-1	-1	-2	-1	0	0	-1	1
ALG6	29929	1p31.3	0	0	-1	0	0	-1	-1	1	-1	-1	-1	-1	-1	-1	-1	-1	-2	-1	0	0	-1	1
ITGB3BP	23421	1p31.3	0	0	-1	0	0	-1	-1	1	-1	-1	-1	-1	-1	-1	-1	-1	-2	-1	0	0	-1	1
EFCAB7	84455	1p31.3	0	0	-1	0	0	-1	-1	1	-1	-1	-1	-1	-1	-1	-1	-1	-2	-1	0	0	-1	1
DLEU2L	79469	1p31.3	0	0	-1	0	0	-1	-1	1	-1	-1	-1	-1	-1	-1	-1	-1	-2	-1	0	0	-1	1
PGM1	5236	1p31.3	0	0	-1	0	0	-1	-1	1	-1	-1	-1	-1	-1	-1	-1	-1	-2	-1	0	0	-1	1
ROR1	4919	1p31.3	0	0	-1	0	0	-1	-1	1	-1	-1	-1	-1	-1	-1	-1	-1	-2	-1	0	0	-1	1
UBE2U	148581	1p31.3	0	0	-1	0	0	-1	-1	1	-1	-1	-1	-1	-1	-1	-1	-1	-2	-1	0	0	-1	1
CACHD1	57685	1p31.3	0	0	-1	0	0	-1	-1	1	-1	-1	-1	-1	-1	-1	-1	-1	-2	-1	0	0	-1	1
MIR4794	100616338	1p31.3	0	0	-1	0	0	-1	-1	1	-1	-1	-1	-1	-1	-1	-1	-1	-2	-1	0	0	-1	1
RAVER2	55225	1p31.3	0	0	-1	0	0	-1	-1	1	-1	-1	-1	-1	-1	-1	-1	-1	-2	-1	0	0	-1	1
JAK1	3716	1p31.3	0	0	-1	0	0	-1	-1	1	-1	-1	-1	-1	-1	-1	-1	-1	-2	-1	0	0	-1	1
MIR3671	100500854	1p31.3	0	0	-1	0	0	-1	-1	1	-1	-1	-1	-1	-1	-1	-1	-1	-2	-1	0	0	-1	1
MIR101-1	406893	1p31.3	0	0	-1	0	0	-1	-1	1	-1	-1	-1	-1	-1	-1	-1	-1	-2	-1	0	0	-1	1
hsa-mir-101-1	-1084	1p31.3	0	0	-1	0	0	-1	-1	1	-1	-1	-1	-1	-1	-1	-1	-1	-2	-1	0	0	-1	1
AK4	205	1p31.3	0	0	-1	0	0	-1	-1	1	-1	-1	-1	-1	-1	-1	-1	-1	-2	-1	0	0	-1	1
DNAJC6	9829	1p31.3	0	0	-1	0	0	-1	-1	1	-1	-1	-1	-1	-1	-1	-1	-1	-2	-1	0	0	-1	1
LEPROT	54741	1p31.3	0	0	-1	0	0	-1	-1	1	-1	-1	-1	-1	-1	-1	-1	-1	-2	-1	0	0	-1	1
LEPR	3953	1p31.3	0	0	-1	0	0	-1	-1	1	-1	-1	-1	-1	-1	-1	-1	-1	-2	-1	0	0	-1	1
PDE4B	5142	1p31.3	0	0	-1	0	0	-1	-1	1	-1	-1	-1	-1	-1	-1	-1	-1	-2	-1	1	0	-1	1
SGIP1	84251	1p31.3	0	0	-1	0	0	-1	-1	1	-1	-1	-1	-1	-1	-1	-1	-1	-2	-1	1	0	-1	1
MIR3117	100422871	1p31.3	0	0	-1	0	0	-1	-1	1	-1	-1	-1	-1	-1	-1	-1	-1	-2	-1	1	0	-1	1
hsa-mir-3117	-1096	1p31.3	0	0	-1	0	0	-1	-1	1	-1	-1	-1	-1	-1	-1	-1	-1	-2	-1	1	0	-1	1
TCTEX1D1	200132	1p31.3	0	0	-1	0	0	-1	-1	1	-1	-1	-1	-1	-1	-1	-1	-1	-2	-1	1	0	-1	1
INSL5	10022	1p31.3	0	0	-1	0	0	-1	-1	1	-1	-1	-1	-1	-1	-1	-1	-1	-2	-1	1	0	-1	1
WDR78	79819	1p31.3	0	0	-1	0	0	-1	-1	1	-1	-1	-1	-1	-1	-1	-1	-1	-2	-1	1	0	-1	1
MIER1	57708	1p31.3	0	0	-1	0	0	-1	-1	1	-1	-1	-1	-1	-1	-1	-1	-1	-2	-1	1	0	-1	1
SLC35D1	23169	1p31.3	0	0	-1	0	0	-1	-1	1	-1	-1	-1	-1	-1	-1	-1	-1	-2	-1	1	0	-1	1
C1orf141	400757	1p31.3	0	0	-1	0	0	-1	-1	1	-1	-1	-1	-1	-1	-1	-1	-1	-2	-1	1	0	-1	1
IL23R	149233	1p31.3	0	0	-1	0	0	-1	-1	1	-1	-1	-1	-1	-1	-1	-1	-1	-2	-1	1	0	-1	1
IL12RB2	3595	1p31.3	0	0	-1	0	0	-1	-1	1	-1	-1	-1	-1	-1	-1	-1	-1	-2	-1	1	0	-1	1
SERBP1	26135	1p31.3	0	0	-1	0	0	-1	-1	1	-1	-1	-1	-1	-1	-1	-1	-1	-2	-1	1	0	-1	1
GADD45A	1647	1p31.3	0	0	-1	0	0	-1	-1	1	-1	-1	-1	-1	-1	-1	-1	-1	-2	-1	1	0	-1	1
GNG12	55970	1p31.3	0	0	-1	0	0	-1	-1	1	-1	-1	-1	-1	-1	-1	-1	-1	-2	-1	1	0	-1	1
LOC100289178	100289178	1p31.3	0	0	-1	0	0	-1	-1	1	-1	-1	-1	-1	-1	-1	-1	-1	-2	-1	1	0	-1	1
DIRAS3	9077	1p31.3	0	0	-1	0	0	-1	-1	1	-1	-1	-1	-1	-1	-1	-1	-1	-2	-1	1	0	-1	1
WLS	79971	1p31.3	0	0	-1	0	0	-1	-1	1	-1	-1	-1	-1	-1	-1	-1	-1	-2	-1	1	0	-1	1
MIR1262	100302279	1p31.3	0	0	-1	0	0	-1	-1	1	-1	-1	-1	-1	-1	-1	-1	-1	-2	-1	1	0	-1	1
hsa-mir-1262	-1108	1p31.3	0	0	-1	0	0	-1	-1	1	-1	-1	-1	-1	-1	-1	-1	-1	-2	-1	1	0	-1	1
RPE65	6121	1p31.3	0	0	-1	0	0	-1	-1	1	-1	-1	-1	-1	-1	-1	-1	-1	-2	-1	1	0	-1	1
DEPDC1	55635	1p31.2	0	0	-1	0	0	-1	-1	1	-1	-1	-1	-1	-1	-1	-1	-1	-2	-1	1	0	-1	1
LRRC7	57554	1p31.1	0	0	-1	0	0	-1	-1	1	-1	-1	-1	-1	-1	-1	-1	-1	-2	-1	1	0	-1	1
PIN1P1	5301	1p31.1	0	0	-1	0	0	-1	-1	1	-1	-1	-1	-1	-1	-1	-1	-1	-2	-1	1	0	-1	1
LRRC40	55631	1p31.1	0	0	-1	0	0	-1	-1	1	-1	-1	-1	-1	-1	-1	-1	-1	-2	-1	1	0	-1	1
SRSF11	9295	1p31.1	0	0	-1	0	0	-1	-1	1	-1	-1	-1	-1	-1	-1	-1	-1	-2	-1	1	0	-1	1
ANKRD13C	81573	1p31.1	0	0	-1	0	0	-1	-1	1	-1	-1	-1	-1	-1	-1	-1	-1	-2	-1	0	0	-1	1
HHLA3	11147	1p31.1	0	0	-1	0	0	-1	-1	1	-1	-1	-1	-1	-1	-1	-1	-1	-2	-1	0	0	-1	1
CTH	1491	1p31.1	0	0	-1	0	0	-1	-1	1	-1	-1	-1	-1	-1	-1	-1	-1	-2	-1	0	0	-1	1
PTGER3	5733	1p31.1	0	0	-1	0	0	-1	-1	1	-1	-1	-1	-1	-1	-1	-1	-1	-2	-1	0	0	2	1
ZRANB2-AS1	100132618	1p31.1	0	0	-1	0	0	-1	-1	1	-1	-1	-1	-1	-1	-1	-1	-1	-2	-1	0	0	2	1
MIR186	406962	1p31.1	0	0	-1	0	0	-1	-1	1	-1	-1	-1	-1	-1	-1	-1	-1	-2	-1	0	0	2	1
ZRANB2	9406	1p31.1	0	0	-1	0	0	-1	-1	1	-1	-1	-1	-1	-1	-1	-1	-1	-2	-1	0	0	2	1
hsa-mir-186	-1130	1p31.1	0	0	-1	0	0	-1	-1	1	-1	-1	-1	-1	-1	-1	-1	-1	-2	-1	0	0	2	1
ZRANB2-AS2	100852410	1p31.1	0	0	-1	0	0	-1	-1	1	-1	-1	-1	-1	-1	-1	-1	-1	-2	-1	0	0	2	1
NEGR1	257194	1p31.1	0	0	-1	0	0	-1	-1	1	-1	-1	-1	-1	-1	-1	-1	-1	-2	-1	-2	0	2	1
NEGR1-IT1	100852409	1p31.1	0	0	-1	0	0	-1	-1	1	-1	-1	-1	-1	-1	-1	-1	-1	-2	-1	0	0	2	1
LRRIQ3	127255	1p31.1	0	0	-1	0	0	-1	-1	1	-1	-1	-1	-1	-1	-1	-1	-1	-2	-1	-2	0	2	1
FPGT	8790	1p31.1	0	0	-1	0	0	-1	-1	1	-1	-1	-1	-1	-1	-1	-1	-1	-2	-1	-2	0	2	1
FPGT-TNNI3K	100526835	1p31.1	0	0	-1	0	0	-1	-1	1	-1	-1	-1	-1	-1	-1	-1	-1	-2	-1	-2	0	2	1
TNNI3K	51086	1p31.1	0	0	-1	0	0	-1	-1	1	-1	-1	-1	-1	-1	-1	-1	-1	-2	-1	-2	0	2	1
C1orf173	127254	1p31.1	0	0	-1	0	0	-1	-1	1	-1	-1	-1	-1	-1	-1	-1	-1	-2	-1	-2	0	2	1
CRYZ	1429	1p31.1	0	0	-1	0	0	-1	-1	1	-1	-1	-1	-1	-1	-1	-1	-1	-2	-1	-2	0	2	1
TYW3	127253	1p31.1	0	0	-1	0	0	-1	-1	1	-1	-1	-1	-1	-1	-1	-1	-1	-2	-1	-2	0	2	1
LHX8	431707	1p31.1	0	0	-1	0	0	-1	-1	1	-1	-1	-1	-1	-1	-1	-1	-1	-2	-1	-2	0	2	1
SLC44A5	204962	1p31.1	0	0	-1	0	0	-1	-1	1	-1	-1	-1	-1	-1	-1	-1	-1	-2	-1	-2	0	2	1
ACADM	34	1p31.1	0	0	0	0	0	-1	-1	1	-1	-1	-1	-1	-1	-1	-1	-1	-2	-1	-2	0	2	1
RABGGTB	5876	1p31.1	0	0	0	0	0	-1	-1	1	-1	-1	-1	-1	-1	-1	-1	-1	-2	-1	-2	0	2	1
SNORD45C	692085	1p31.1	0	0	0	0	0	-1	-1	1	-1	-1	-1	-1	-1	-1	-1	-1	-2	-1	-2	0	2	1
SNORD45A	26805	1p31.1	0	0	0	0	0	-1	-1	1	-1	-1	-1	-1	-1	-1	-1	-1	-2	-1	-2	0	2	1
SNORD45B	26804	1p31.1	0	0	0	0	0	-1	-1	1	-1	-1	-1	-1	-1	-1	-1	-1	-2	-1	-2	0	2	1
MSH4	4438	1p31.1	0	0	0	0	0	-1	-1	1	-1	-1	-1	-1	-1	-1	-1	-1	-2	-1	-2	0	2	1
ASB17	127247	1p31.1	0	0	0	0	0	-1	-1	1	-1	-1	-1	-1	-1	-1	-1	-1	-2	-1	-2	0	2	1
ST6GALNAC3	256435	1p31.1	0	0	0	0	0	-1	-1	1	-1	-1	-1	-1	-1	-1	-1	-1	-2	-1	-2	0	2	1
ST6GALNAC5	81849	1p31.1	0	0	0	0	0	-1	-1	1	-1	-1	-1	-1	-1	-1	-1	-1	-2	-1	-2	0	2	1
PIGK	10026	1p31.1	0	0	0	0	0	-1	-1	1	-1	-1	-1	-1	-1	-1	-1	-1	-2	-1	-2	0	2	1
AK5	26289	1p31.1	0	0	-1	0	0	-1	-1	1	-1	-1	-1	-1	-1	-1	-1	-1	-2	-1	-2	0	2	1
ZZZ3	26009	1p31.1	0	0	-1	0	0	-1	-1	1	-1	-1	-1	-1	-1	-1	-1	-1	-2	-1	-2	0	2	1
USP33	23032	1p31.1	0	0	-1	0	0	-1	-1	1	-1	-1	-1	-1	-1	-1	-1	-1	-2	-1	-2	0	2	1
FAM73A	374986	1p31.1	0	0	-1	0	0	-1	-1	1	-1	-1	-1	-1	-1	-1	-1	-1	-2	-1	-2	0	2	1
NEXN	91624	1p31.1	0	0	-1	0	0	-1	-1	1	-1	-1	-1	-1	-1	-1	-1	-1	-2	-1	-2	0	2	1
FUBP1	8880	1p31.1	0	0	-1	0	0	-1	-1	1	-1	-1	-1	-1	-1	-1	-1	-1	-2	-1	-2	0	2	1
DNAJB4	11080	1p31.1	0	0	-1	0	0	-1	-1	1	-1	-1	-1	-1	-1	-1	-1	-1	-2	-1	-2	0	2	1
GIPC2	54810	1p31.1	0	0	-1	0	0	-1	-1	1	-1	-1	-1	-1	-1	-1	-1	-1	-2	-1	-2	0	2	1
MGC27382	149047	1p31.1	0	0	-1	0	0	-1	-1	1	-1	-1	-1	-1	-1	-1	-1	-1	-2	-1	-2	0	2	1
PTGFR	5737	1p31.1	0	0	-1	0	0	-1	-1	1	-1	-1	-1	-1	-1	-1	-1	-1	-2	-1	-2	0	2	1
IFI44L	10964	1p31.1	0	0	-1	0	0	-1	-1	1	-1	-1	-1	-1	-1	-1	-1	-1	-2	-1	-2	0	2	1
IFI44	10561	1p31.1	0	0	-1	0	0	-1	-1	1	-1	-1	-1	-1	-1	-1	-1	-1	-2	-1	-2	0	2	1
ELTD1	64123	1p31.1	0	0	-1	0	0	-1	-1	1	-1	-1	-1	-1	-1	-1	-1	-1	-2	-1	-2	0	2	1
LPHN2	23266	1p31.1	0	0	-1	0	0	-1	-1	-1	-1	-1	-1	-1	-1	-1	-1	-1	-2	-1	-2	0	0	1
TTLL7	79739	1p31.1	0	0	-1	0	0	-1	-1	-1	-1	-1	-1	-1	-1	-1	-1	-1	-2	-1	-2	0	-1	1
PRKACB	5567	1p31.1	0	0	-1	0	0	-1	-1	-1	-1	-1	-1	-1	-1	-1	-1	-1	-2	-1	-2	0	-1	1
SAMD13	148418	1p31.1	0	0	-1	0	0	-1	-1	-1	-1	-1	-1	-1	-1	-1	-1	-1	-2	-1	-2	0	-1	1
UOX	391051	1p31.1	0	0	-1	0	0	-1	-1	-1	-1	-1	-1	-1	-1	-1	-1	-1	-2	-1	-2	0	-1	1
DNASE2B	58511	1p31.1	0	0	-1	0	0	-1	-1	-1	-1	-1	-1	-1	-1	-1	-1	-1	-2	-1	-2	0	-1	1
RPF1	80135	1p22.3	0	0	-1	0	0	-1	-1	-1	-1	-1	-1	-1	-1	-1	-1	-1	-2	-1	-2	0	-1	1
GNG5	2787	1p22.3	0	0	-1	0	0	-1	-1	-1	-1	-1	-1	-1	-1	-1	-1	-1	-2	-1	-2	0	-1	1
CTBS	1486	1p22.3	0	0	-1	0	0	-1	-1	-1	-1	-1	-1	-1	-1	-1	-1	-1	-2	-1	-2	0	-1	1
C1orf180	439927	1p22.3	0	0	-1	0	0	-1	-1	-1	-1	-1	-1	-1	-1	-1	-1	-1	-2	-1	-2	0	-1	1
SSX2IP	117178	1p22.3	0	0	-1	0	0	-1	-1	-1	-1	-1	-1	-1	-1	-1	-1	-1	-2	-1	-2	0	-1	1
LPAR3	23566	1p22.3	0	0	-1	0	0	-1	-1	-1	-1	-1	-1	-1	-1	-1	-1	-1	-2	-1	-2	0	-1	1
MCOLN2	255231	1p22.3	0	0	-1	0	0	-1	-1	-1	-1	-1	-1	-1	-1	-1	-1	-1	-2	-1	-2	0	-1	1
MCOLN3	55283	1p22.3	0	0	-1	0	0	-1	-1	-1	-1	-1	-1	-1	-1	-1	-1	-1	-2	-1	-2	0	-1	1
WDR63	126820	1p22.3	0	0	-1	0	0	-1	-1	-1	-1	-1	-1	-1	-1	-1	-1	-1	-2	-1	-2	0	-1	1
MIR4423	100616481	1p22.3	0	0	-1	0	0	-1	-1	-1	-1	-1	-1	-1	-1	-1	-1	-1	-2	-1	-2	0	-1	1
SYDE2	84144	1p22.3	0	0	-1	0	0	-1	-1	-1	-1	-1	-1	-1	-1	-1	-1	-1	-2	-1	-2	0	-1	1
C1orf52	148423	1p22.3	0	0	-1	0	0	-1	-1	-1	-1	-1	-1	-1	-1	-1	-1	-1	-2	-1	-2	0	-1	1
BCL10	8915	1p22.3	0	0	-1	0	0	-1	-1	-1	-1	-1	-1	-1	-1	-1	-1	-1	-2	-1	-2	0	-1	1
LOC646626	646626	1p22.3	0	0	-1	0	0	-1	-1	-1	-1	-1	-1	-1	-1	-1	-1	-1	-2	-1	-2	0	-1	1
DDAH1	23576	1p22.3	0	0	-1	0	0	-1	-1	-1	-1	-1	-1	-1	-1	-1	-1	-1	-2	-1	-2	0	-1	1
CYR61	3491	1p22.3	0	0	-1	0	0	-1	-1	-1	-1	-1	-1	-1	-1	-1	-1	-1	-2	-1	-2	0	-1	1
ZNHIT6	54680	1p22.3	0	0	-1	0	0	-1	-1	-1	-1	-1	-1	-1	-1	-1	-1	-1	-2	-1	-2	0	-1	1
COL24A1	255631	1p22.3	0	0	-1	0	0	-1	-1	-1	-1	-1	-1	-1	-1	-1	-1	-1	-2	-1	-2	0	-1	1
ODF2L	57489	1p22.3	0	0	-1	0	0	-1	-1	-1	-1	-1	-1	-1	-1	-1	-1	-1	-2	-1	-2	0	0	1
CLCA2	9635	1p22.3	0	0	-1	0	0	-1	-1	-1	-1	-1	-1	-1	-1	-1	-1	-1	-2	-1	-2	0	0	1
CLCA1	1179	1p22.3	0	0	-1	0	0	-1	-1	-1	-1	-1	-1	-1	-1	-1	-1	-1	-2	-1	-2	0	0	1
CLCA4	22802	1p22.3	0	0	-1	0	0	-1	-1	-1	-1	-1	-1	-1	-1	-1	-1	-1	-2	-1	-2	0	0	1
CLCA3P	9629	1p22.3	0	0	-1	0	0	-1	-1	-1	-1	-1	-1	-1	-1	-1	-1	-1	-2	-1	-2	0	0	1
SH3GLB1	51100	1p22.3	0	0	-1	0	0	-1	-1	-1	-1	-1	-1	-1	-1	-1	-1	-1	-2	-1	-2	0	0	1
2016-09-15	9403	1p22.3	0	0	-1	0	0	-1	-1	-1	-1	-1	-1	-1	-1	-1	-1	-1	-2	-1	-2	0	0	1
HS2ST1	9653	1p22.3	0	0	-1	0	0	-1	-1	-1	-1	-1	-1	-1	-1	-1	-1	-1	-2	-1	-2	0	0	1
LOC339524	339524	1p22.3	0	0	-1	0	0	-1	-1	-1	-1	-1	-1	-1	-1	-1	-1	-1	-2	-1	-2	0	0	1
LMO4	8543	1p22.3	0	0	-1	0	0	-1	-1	-1	-1	-1	-1	-1	-1	-1	-1	-1	-2	-1	-2	0	0	1
LOC100505768	100505768	1p22.3	0	0	-1	0	0	-1	-1	-1	-1	-1	-1	-1	-1	-1	-1	-1	-2	-1	-2	0	0	1
PKN2	5586	1p22.2	0	0	-1	0	0	-1	-1	-1	-1	-1	-1	-1	-1	-1	-1	-1	-2	-1	-2	0	0	1
GTF2B	2959	1p22.2	0	0	-1	0	0	-1	-1	-1	-1	-1	-1	-1	-1	-1	-1	-1	-2	-1	-2	0	0	1
CCBL2	56267	1p22.2	0	0	-1	0	0	-1	-1	-1	-1	-1	-1	-1	-1	-1	-1	-1	-2	-1	-2	0	0	1
RBMXL1	494115	1p22.2	0	0	-1	0	0	-1	-1	-1	-1	-1	-1	-1	-1	-1	-1	-1	-2	-1	-2	0	0	1
GBP3	2635	1p22.2	0	0	-1	0	0	-1	-1	-1	-1	-1	-1	-1	-1	-1	-1	-1	-2	-1	-2	0	0	1
GBP1	2633	1p22.2	0	0	-1	0	0	-1	-1	-1	-1	-1	-1	-1	-1	-1	-1	-1	-2	-1	-2	0	0	1
GBP2	2634	1p22.2	0	0	-1	0	0	-1	-1	-1	-1	-1	-1	-1	-1	-1	-1	-1	-2	-1	-2	0	0	1
GBP7	388646	1p22.2	0	0	-1	0	0	-1	-1	-1	-1	-1	-1	-1	-1	-1	-1	-1	-2	-1	-2	0	0	1
GBP4	115361	1p22.2	0	0	-1	0	0	-1	-1	-1	-1	-1	-1	-1	-1	-1	-1	-1	-2	-1	-2	0	0	1
GBP5	115362	1p22.2	0	0	-1	0	0	-1	-1	-1	-1	-1	-1	-1	-1	-1	-1	-1	-2	-1	-2	0	0	1
GBP6	163351	1p22.2	0	0	-1	0	0	-1	-1	-1	-1	-1	-1	-1	-1	-1	-1	-1	-2	-1	-2	0	0	1
GBP1P1	400759	1p22.2	0	0	-1	0	0	-1	-1	-1	-1	-1	-1	-1	-1	-1	-1	-1	-2	-1	-2	0	0	1
LRRC8B	23507	1p22.2	0	0	-1	0	0	-1	-1	-1	-1	-1	-1	-1	-1	-1	-1	-1	-2	-1	-2	0	0	1
FLJ27354	400761	1p22.2	0	0	-1	0	0	-1	-1	-1	-1	-1	-1	-1	-1	-1	-1	-1	-2	-1	-2	0	0	1
LRRC8C	84230	1p22.2	0	0	-1	0	0	-1	-1	-1	-1	-1	-1	-1	-1	-1	-1	-1	-2	-1	-2	0	0	1
LRRC8D	55144	1p22.2	0	0	-1	0	0	-1	-1	-1	-1	-1	-1	-1	-1	-1	-1	-1	-2	-1	-2	0	0	1
GEMIN8P4	492303	1p22.2	0	0	-1	0	0	-1	-1	-1	-1	-1	-1	-1	-1	-1	-1	-1	-2	-1	-2	0	0	1
ZNF326	284695	1p22.2	0	0	-1	0	0	-1	-1	-1	-1	-1	-1	-1	-1	-1	-1	-1	-2	-1	-2	0	0	1
BARHL2	343472	1p22.2	0	0	-1	1	0	-1	-1	-1	-1	-1	-1	-1	-1	-1	-1	0	-2	-1	-2	0	0	1
ZNF644	84146	1p22.2	0	0	-1	0	0	-1	-1	-1	-1	-1	-1	-1	-1	-1	-1	-1	-2	-1	-2	0	0	1
HFM1	164045	1p22.2	0	0	-1	0	0	-1	-1	-1	-1	-1	-1	-1	-1	-1	-1	-1	-2	-1	-2	0	0	1
CDC7	8317	1p22.2	0	0	-1	0	0	-1	-1	-1	-1	-1	-1	-1	-1	-1	-1	-1	-2	-1	-2	0	0	1
HSP90B3P	343477	1p22.1	0	0	-1	0	0	-1	-1	-1	-1	-1	-1	-1	-1	-1	-1	-1	-2	-1	-2	0	0	1
TGFBR3	7049	1p22.1	0	0	-1	0	0	-1	-1	-1	-1	-1	-1	-1	-1	-1	-1	-1	-2	-1	-2	0	0	1
BRDT	676	1p22.1	0	0	-1	0	0	-1	-1	-1	-1	-1	-1	-1	-1	-1	-1	-1	-2	-1	-2	0	0	1
EPHX4	253152	1p22.1	0	0	-1	0	0	-1	-1	-1	-1	-1	-1	-1	-1	-1	-1	-1	-2	-1	-2	0	0	1
BTBD8	284697	1p22.1	0	0	-1	0	0	-1	-1	-1	-1	-1	-1	-1	-1	-1	-1	-1	-2	-1	-2	0	0	1
KIAA1107	23285	1p22.1	0	0	-1	0	0	-1	-1	-1	-1	-1	-1	-1	-1	-1	-1	-1	-2	-1	-2	0	0	1
C1orf146	388649	1p22.1	0	0	-1	0	0	-1	-1	-1	-1	-1	-1	-1	-1	-1	-1	-1	-2	-1	-2	0	0	1
GLMN	11146	1p22.1	0	0	-1	0	0	-1	-1	-1	-1	-1	-1	-1	-1	-1	-1	-1	-2	-1	-2	0	0	1
RPAP2	79871	1p22.1	0	0	-1	0	0	-1	-1	-1	-1	-1	-1	-1	-1	-1	-1	-1	-2	-1	-2	0	0	1
GFI1	2672	1p22.1	0	0	-1	0	0	-1	-1	-1	-1	-1	-1	-1	-1	-1	-1	-1	-2	-1	-2	0	0	1
EVI5	7813	1p22.1	0	0	-1	0	0	-1	-1	-1	-1	-1	-1	-1	-1	-1	-1	-1	-2	-1	-2	0	0	1
RPL5	6125	1p22.1	0	0	-1	0	0	-1	-1	-1	-1	-1	-1	-1	-1	-1	-1	-1	-2	-1	-2	0	0	1
FAM69A	388650	1p22.1	0	0	-1	0	0	-1	-1	-1	-1	-1	-1	-1	-1	-1	-1	-1	-2	-1	-2	0	0	1
SNORD21	6083	1p22.1	0	0	-1	0	0	-1	-1	-1	-1	-1	-1	-1	-1	-1	-1	-1	-2	-1	-2	0	0	1
SNORA66	26782	1p22.1	0	0	-1	0	0	-1	-1	-1	-1	-1	-1	-1	-1	-1	-1	-1	-2	-1	-2	0	0	1
MTF2	22823	1p22.1	0	0	-1	0	0	-1	-1	-1	-1	-1	-1	-1	-1	-1	-1	-1	-2	-1	-2	0	0	1
TMED5	50999	1p22.1	0	0	-1	0	0	-1	-1	-1	-1	-1	-1	-1	-1	-1	-1	-1	-2	-1	-2	0	0	1
CCDC18	343099	1p22.1	0	0	-1	0	0	-1	-1	-1	-1	-1	-1	-1	-1	-1	-1	-1	-2	-1	-2	0	0	1
LOC100131564	100131564	1p22.1	0	0	-1	0	0	-1	-1	-1	-1	-1	-1	-1	-1	-1	-1	-1	-2	-1	-2	0	0	1
DR1	1810	1p22.1	0	0	-1	0	0	-1	-1	-1	-1	-1	-1	-1	-1	-1	-1	-1	-2	-1	-2	0	0	1
FNBP1L	54874	1p22.1	0	0	-1	0	0	-1	-1	-1	-1	-1	-1	-1	-1	-1	-1	-1	-2	-1	-2	0	0	1
BCAR3	8412	1p22.1	0	0	-1	0	0	-1	-1	-1	-1	-1	-1	-1	-1	-1	-1	-1	-2	-1	-2	0	0	1
LOC100129046	100129046	1p22.1	0	0	-1	0	0	-1	-1	-1	-1	-1	-1	-1	-1	-1	-1	-1	-2	-1	-2	0	0	1
MIR760	100126348	1p22.1	0	0	-1	0	0	-1	-1	-1	-1	-1	-1	-1	-1	-1	-1	-1	-2	-1	-2	0	0	1
hsa-mir-760	-1304	1p22.1	0	0	-1	0	0	-1	-1	-1	-1	-1	-1	-1	-1	-1	-1	-1	-2	-1	-2	0	0	1
DNTTIP2	30836	1p22.1	0	0	-1	0	0	-1	-1	-1	-1	-1	-1	-1	-1	-1	-1	-1	-2	-1	-2	0	0	1
GCLM	2730	1p22.1	0	0	-1	0	0	-1	-1	-1	-1	-1	-1	-1	-1	-1	-1	-1	-2	-1	-2	0	0	1
ABCA4	24	1p22.1	0	0	-1	0	0	-1	-1	-1	-1	-1	-1	-1	-1	-1	-1	-1	-2	-1	-2	0	0	1
ARHGAP29	9411	1p22.1	0	0	-1	0	0	-1	-1	-1	-1	-1	-1	-1	-1	-1	-1	-1	-2	-1	-2	0	0	1
ABCD3	5825	1p21.3	0	0	-1	0	0	-1	-1	-1	-1	-1	-1	-1	-1	-1	-1	-1	-2	-1	-2	0	0	1
F3	2152	1p21.3	0	0	-1	0	0	-1	-1	-1	-1	-1	-1	-1	-1	-1	-1	-1	-2	-1	-2	0	0	1
SLC44A3	126969	1p21.3	0	0	-1	0	0	-1	-1	-1	-1	-1	-1	-1	-1	-1	-1	-1	-2	-1	-2	0	0	1
CNN3	1266	1p21.3	0	0	-1	0	0	-1	-1	-1	-1	-1	-1	-1	-1	-1	-1	-1	-2	-1	-2	0	0	1
LOC729970	729970	1p21.3	0	0	-1	0	0	-1	-1	-1	-1	-1	-1	-1	-1	-1	-1	-1	-2	-1	-2	0	0	1
ALG14	199857	1p21.3	0	0	-1	0	0	-1	-1	-1	-1	-1	-1	-1	-1	-1	-1	-1	-2	-1	-2	0	0	1
TMEM56	148534	1p21.3	0	0	-1	0	0	-1	-1	-1	-1	-1	-1	-1	-1	-1	-1	-1	-2	-1	-2	0	0	1
TMEM56-RWDD3	100527978	1p21.3	0	0	-1	0	0	-1	-1	-1	-1	-1	-1	-1	-1	-1	-1	-1	-2	-1	-2	0	0	1
RWDD3	25950	1p21.3	0	0	-1	0	0	-1	-1	-1	-1	-1	-1	-1	-1	-1	-1	-1	-2	-1	-2	0	0	1
FLJ31662	440594	1p21.3	0	0	-1	0	0	-1	-1	-1	-1	-1	-1	-1	-1	-1	-1	-1	-2	-1	-2	0	0	1
PTBP2	58155	1p21.3	0	0	-1	0	0	-1	-1	-1	-1	-1	-1	-1	-1	-1	-1	-1	-2	-1	-2	0	0	1
DPYD	1806	1p21.3	0	0	-1	0	0	-1	-1	-1	-1	-1	-1	-1	-1	-1	-1	-1	-2	-1	-2	0	0	1
MIR137HG	400765	1p21.3	0	0	-1	0	0	-1	-1	-1	-1	-1	-1	-1	-1	-1	-1	-1	-2	-1	-2	0	0	1
MIR2682	100616452	1p21.3	0	0	-1	0	0	-1	-1	-1	-1	-1	-1	-1	-1	-1	-1	-1	-2	-1	-2	0	0	1
MIR137	406928	1p21.3	0	0	-1	0	0	-1	-1	-1	-1	-1	-1	-1	-1	-1	-1	-1	-2	-1	-2	0	0	1
hsa-mir-137	-1336	1p21.3	0	0	-1	0	0	-1	-1	-1	-1	-1	-1	-1	-1	-1	-1	-1	-2	-1	-2	0	0	1
LOC729987	729987	1p21.3	0	0	-1	0	0	-1	-1	-1	-1	-1	-1	-1	-1	-1	-1	-1	-2	-1	-2	0	0	1
SNX7	51375	1p21.3	0	0	-1	0	0	-1	-1	-1	-1	-1	-1	-1	-1	-1	-1	-1	-2	-1	-2	0	0	1
LPPR5	163404	1p21.3	0	0	-1	0	0	-1	-1	-1	-1	-1	-1	-1	-1	-1	-1	-1	-2	-1	-2	0	0	1
LOC100129620	100129620	1p21.3	0	0	-1	0	0	-1	-1	-1	-1	-1	-1	-1	-1	-1	-1	-1	-2	-1	-2	0	0	1
LPPR4	9890	1p21.2	0	0	-1	0	0	-1	-1	-1	-1	-1	-1	-1	-1	-1	-1	-1	-2	-1	-2	0	0	1
PALMD	54873	1p21.2	0	0	-1	0	0	-1	-1	-1	-1	-1	-1	-1	-1	-1	-1	-1	-2	-1	-2	0	0	1
FRRS1	391059	1p21.2	0	0	-1	0	0	-1	-1	-1	-1	-1	-1	-1	-1	-1	-1	-1	-2	-1	-2	0	0	1
MIR548AA1	100500863	1p21.2	0	0	-1	0	0	-1	-1	-1	-1	-1	-1	-1	-1	-1	-1	-1	-2	-1	-2	0	0	1
MIR548D1	693130	1p21.2	0	0	-1	0	0	-1	-1	-1	-1	-1	-1	-1	-1	-1	-1	-1	-2	-1	-2	0	0	1
AGL	178	1p21.2	0	0	-1	0	0	-1	-1	-1	-1	-1	-1	-1	-1	-1	-1	-1	-2	-1	-2	0	0	1
SLC35A3	23443	1p21.2	0	0	-1	0	0	-1	-1	-1	-1	-1	-1	-1	-1	-1	-1	-1	-2	-1	-2	0	0	1
HIAT1	64645	1p21.2	0	0	-1	0	0	-1	-1	-1	-1	-1	-1	-1	-1	-1	-1	-1	-2	-1	-2	0	0	1
SASS6	163786	1p21.2	0	0	-1	0	0	-1	-1	-1	-1	-1	-1	-1	-1	-1	-1	-1	-2	-1	-2	0	0	1
CCDC76	54482	1p21.2	0	0	-1	0	0	-1	-1	-1	-1	-1	-1	-1	-1	-1	-1	-1	-2	-1	-2	0	0	1
LRRC39	127495	1p21.2	0	0	-1	0	0	-1	-1	-1	-1	-1	-1	-1	-1	-1	-1	-1	-2	-1	-2	0	0	1
DBT	1629	1p21.2	0	0	-1	0	0	-1	-1	-1	-1	-1	-1	-1	-1	-1	-1	-1	-2	-1	-2	0	0	1
RTCD1	8634	1p21.2	0	0	-1	0	0	-1	-1	-1	-1	-1	-1	-1	-1	-1	-1	-1	-2	-1	-2	0	0	1
MIR553	693138	1p21.2	0	0	-1	0	0	-1	-1	-1	-1	-1	-1	-1	-1	-1	-1	-1	-2	-1	-2	0	0	1
hsa-mir-553	-1353	1p21.2	0	0	-1	0	0	-1	-1	-1	-1	-1	-1	-1	-1	-1	-1	-1	-2	-1	-2	0	0	1
CDC14A	8556	1p21.2	0	0	-1	0	0	-1	-1	-1	-1	-1	-1	-1	-1	-1	-1	-1	-2	-1	-2	0	0	1
GPR88	54112	1p21.2	0	0	-1	0	0	-1	-1	-1	-1	-1	-1	-1	-1	-1	-1	-1	-2	-1	-2	0	0	1
LOC100128787	100128787	1p21.2	0	0	-1	0	0	-1	-1	-1	-1	-1	-1	-1	-1	-1	-1	-1	-2	-1	-2	0	0	1
VCAM1	7412	1p21.2	0	0	-1	0	0	-1	-1	-1	-1	-1	-1	-1	-1	-1	-1	-1	-2	-1	-2	0	0	1
EXTL2	2135	1p21.2	0	0	-1	0	0	-1	-1	-1	-1	-1	-1	-1	-1	-1	-1	-1	-2	-1	-2	0	0	1
SLC30A7	148867	1p21.2	0	0	-1	0	0	-1	-1	-1	-1	-1	-1	-1	-1	-1	-1	-1	-2	-1	-2	0	0	1
DPH5	51611	1p21.2	0	0	-1	0	0	-1	-1	-1	-1	-1	-1	-1	-1	-1	-1	-1	-2	-1	-2	0	0	1
S1PR1	1901	1p21.2	0	0	-1	0	0	-1	-1	-1	-1	-1	-1	-1	-1	-1	-1	-1	-2	-1	-2	0	0	1
OLFM3	118427	1p21.1	0	0	-1	0	0	-1	-1	-1	-1	-1	-1	-1	-1	-1	-1	-1	-2	-1	-2	0	0	1
DNAJA1P5	94236	1p21.1	0	0	-1	0	0	-1	-1	-1	-1	-1	-1	-1	-1	-1	-1	-1	-2	-1	-2	0	0	1
COL11A1	1301	1p21.1	0	0	-1	0	0	-1	-1	-1	-1	-1	-1	-1	-1	-1	-1	-1	-2	-1	-2	0	0	1
RNPC3	55599	1p21.1	0	0	-1	0	0	-1	-1	-1	-1	-1	-1	-1	-1	-1	-1	-1	-2	-1	-2	0	0	1
AMY2B	280	1p21.1	0	0	-1	0	0	-1	-1	-1	-1	-1	-1	-1	-1	-1	-1	-1	-2	-1	0	0	0	1
LOC648740	648740	1p21.1	0	0	-1	0	0	-1	-1	-1	-1	-1	-1	-1	-1	-1	-1	-1	-2	-1	0	0	0	1
AMY1A	276	1p21.1	0	0	-1	0	0	-1	-1	-1	-1	-1	-1	-1	-1	-1	-1	-1	-1	-1	0	0	0	1
AMY1B	277	1p21.1	0	0	-1	0	0	-1	-1	-1	-1	-1	-1	-1	-1	-1	-1	-1	-1	-1	0	0	0	1
AMY1C	278	1p21.1	0	0	-1	0	0	-1	-1	-1	-1	-1	-1	-1	-1	-1	-1	-1	-1	-1	0	0	0	1
AMY2A	279	1p21.1	0	0	-1	0	0	-1	-1	-1	-1	-1	-1	-1	-1	-1	-1	-1	-1	-1	0	0	0	1
LOC100129138	100129138	1p21.1	0	0	-1	0	0	-1	-1	-1	-1	-1	-1	-1	-1	-1	-1	-1	0	-1	0	0	0	1
PRMT6	55170	1p13.3	0	0	-1	0	0	-1	-1	-1	-1	1	-1	-1	-1	-1	-1	-1	0	-1	0	0	0	1
NTNG1	22854	1p13.3	0	0	-1	0	0	-1	-1	-1	-1	1	-1	-1	-1	-1	-1	-1	0	-1	0	0	0	1
VAV3	10451	1p13.3	0	0	-1	0	0	-1	-1	-1	-1	1	-1	-1	-1	-1	-1	-1	0	-1	0	0	0	1
SLC25A24	29957	1p13.3	0	0	-1	0	0	-1	-1	-1	-1	1	-1	-1	-1	-1	-1	-1	0	-1	0	0	0	1
NBPF4	148545	1p13.3	0	0	-1	0	0	-1	-1	-1	-1	1	-1	-1	-1	-1	-1	-1	0	-1	0	0	0	1
NBPF6	653149	1p13.3	0	0	-1	0	0	-1	-1	-1	-1	1	-1	-1	-1	-1	-1	-1	0	-1	0	0	0	1
FAM102B	284611	1p13.3	0	0	-1	0	0	-1	-1	-1	-1	1	-1	-1	-1	-1	-1	-1	0	-1	0	0	0	1
HENMT1	113802	1p13.3	0	0	-1	0	0	-1	-1	-1	-1	1	-1	-1	-1	-1	-1	-1	0	-1	0	0	0	1
PRPF38B	55119	1p13.3	0	0	-1	0	0	-1	-1	-1	-1	1	-1	-1	-1	-1	-1	-1	0	-1	0	0	0	1
FNDC7	163479	1p13.3	0	0	-1	0	0	-1	-1	-1	-1	1	-1	-1	-1	-1	-1	-1	0	-1	0	0	0	1
STXBP3	6814	1p13.3	0	0	-1	0	0	-1	-1	-1	-1	1	-1	-1	-1	-1	-1	-1	0	-1	0	0	0	1
AKNAD1	254268	1p13.3	0	0	-1	0	0	-1	-1	-1	-1	1	-1	-1	-1	-1	-1	-1	0	-1	0	0	0	1
SRG7	642864	1p13.3	0	0	-1	0	0	-1	-1	-1	-1	1	-1	-1	-1	-1	-1	-1	0	-1	0	0	0	1
GPSM2	29899	1p13.3	0	0	-1	0	0	-1	-1	-1	-1	1	-1	-1	-1	-1	-1	-1	0	-1	0	0	0	1
CLCC1	23155	1p13.3	0	0	-1	0	0	-1	-1	-1	-1	1	-1	-1	-1	-1	-1	-1	0	-1	0	0	0	1
WDR47	22911	1p13.3	0	0	-1	0	0	-1	0	-1	-1	1	-1	-1	-1	-1	-1	-1	0	-1	0	0	0	1
TAF13	6884	1p13.3	0	0	-1	0	0	-1	0	-1	-1	1	-1	-1	-1	-1	-1	-1	0	-1	0	0	0	1
TMEM167B	56900	1p13.3	0	0	-1	0	0	-1	0	-1	-1	1	-1	-1	-1	-1	-1	-1	0	-1	0	0	0	1
SCARNA2	677766	1p13.3	0	0	-1	0	0	-1	0	-1	-1	1	-1	-1	-1	-1	-1	-1	0	-1	0	0	0	1
C1orf194	127003	1p13.3	0	0	-1	0	0	-1	0	-1	-1	1	-1	-1	-1	-1	-1	-1	0	-1	0	0	0	1
KIAA1324	57535	1p13.3	0	0	-1	0	0	-1	0	-1	-1	1	-1	-1	-1	-1	-1	-1	0	-1	0	0	0	1
SARS	6301	1p13.3	0	0	-1	0	0	-1	0	-1	-1	1	-1	-1	-1	-1	-1	-1	0	-1	0	0	0	1
CELSR2	1952	1p13.3	0	0	-1	0	0	-1	0	-1	-1	1	-1	-1	-1	-1	-1	-1	0	-1	0	0	0	1
PSRC1	84722	1p13.3	0	0	-1	0	0	-1	0	-1	-1	1	-1	-1	-1	-1	-1	-1	0	-1	0	0	0	1
MYBPHL	343263	1p13.3	0	0	-1	0	0	-1	0	-1	-1	1	-1	-1	-1	-1	-1	-1	0	-1	0	0	0	1
SORT1	6272	1p13.3	0	0	-1	0	0	-1	0	-1	-1	1	-1	-1	-1	-1	-1	-1	0	-1	0	0	0	1
PSMA5	5686	1p13.3	0	0	-1	0	0	-1	0	-1	-1	1	-1	-1	-1	-1	-1	-1	0	-1	0	0	0	1
SYPL2	284612	1p13.3	0	0	-1	0	0	-1	0	-1	-1	1	-1	-1	-1	-1	-1	-1	0	-1	0	0	0	1
ATXN7L2	127002	1p13.3	0	0	-1	0	0	-1	0	-1	-1	1	-1	-1	-1	-1	-1	-1	0	-1	0	0	0	1
CYB561D1	284613	1p13.3	0	0	-1	0	0	-1	0	-1	-1	1	-1	-1	-1	-1	-1	-1	0	-1	0	0	0	1
AMIGO1	57463	1p13.3	0	0	-1	0	0	-1	0	-1	-1	1	-1	-1	-1	-1	-1	-1	0	-1	0	0	0	1
GPR61	83873	1p13.3	0	0	-1	0	0	-1	0	-1	-1	1	-1	-1	-1	-1	-1	-1	0	-1	0	0	0	1
GNAI3	2773	1p13.3	0	0	-1	0	0	-1	0	-1	-1	1	-1	-1	-1	-1	-1	-1	0	-1	0	0	0	1
MIR197	406974	1p13.3	0	0	-1	0	0	-1	0	-1	-1	1	-1	-1	-1	-1	-1	-1	0	-1	0	0	0	1
hsa-mir-197	-1425	1p13.3	0	0	-1	0	0	-1	0	-1	-1	1	-1	-1	-1	-1	-1	-1	0	-1	0	0	0	1
GNAT2	2780	1p13.3	0	0	-1	0	0	-1	0	-1	-1	1	-1	-1	-1	-1	-1	-1	0	-1	0	0	0	1
AMPD2	271	1p13.3	0	0	-1	0	0	-1	0	-1	-1	1	-1	-1	-1	-1	-1	-1	0	-1	0	0	0	1
GSTM4	2948	1p13.3	0	0	-1	0	0	-1	0	-1	-1	1	-1	-1	-1	-1	-1	-1	0	-1	0	0	0	1
GSTM2	2946	1p13.3	0	0	-1	0	0	-1	0	-1	-1	1	-1	-1	-1	-1	-1	-1	0	-1	0	0	0	1
GSTM1	2944	1p13.3	0	0	-1	0	0	-1	0	-1	-1	1	-1	-1	-1	-1	-1	-1	0	-1	0	0	0	1
GSTM5	2949	1p13.3	0	0	-1	0	0	-1	0	-1	-1	1	-1	-1	-1	-1	-1	-1	0	-1	0	0	0	1
GSTM3	2947	1p13.3	0	0	-1	0	0	-1	0	-1	-1	1	-1	-1	-1	-1	-1	-1	0	-1	0	0	0	1
EPS8L3	79574	1p13.3	0	0	-1	0	0	-1	0	-1	-1	1	-1	-1	-1	-1	-1	-1	0	-1	0	0	0	1
CSF1	1435	1p13.3	0	0	-1	0	0	-1	0	-1	-1	1	-1	-1	-1	-1	-1	-1	0	-1	0	0	0	1
AHCYL1	10768	1p13.3	0	0	-1	0	0	-1	0	-1	-1	1	-1	-1	-1	-1	-1	-1	0	-1	0	0	0	1
FAM40A	85369	1p13.3	0	0	-1	0	0	-1	0	-1	-1	1	-1	-1	-1	-1	-1	-1	0	-1	0	0	0	1
ALX3	257	1p13.3	0	0	-1	0	0	-1	0	-1	-1	1	-1	-1	-1	-1	-1	-1	0	-1	0	0	0	1
UBL4B	164153	1p13.3	0	0	-1	0	0	-1	0	-1	-1	1	-1	-1	-1	-1	-1	-1	0	-1	0	0	0	1
SLC6A17	388662	1p13.3	0	0	-1	0	0	-1	0	-1	-1	1	-1	-1	-1	-1	-1	-1	0	-1	0	0	0	1
KCNC4	3749	1p13.3	0	0	-1	0	0	-1	0	-1	-1	1	-1	-1	-1	-1	-1	-1	0	-1	0	0	0	1
LOC440600	440600	1p13.3	0	0	-1	0	0	-1	0	-1	-1	1	-1	-1	-1	-1	-1	-1	0	-1	0	0	0	1
RBM15	64783	1p13.3	0	0	-1	0	0	-1	0	-1	-1	1	-1	-1	-1	-1	-1	-1	0	-1	0	0	0	1
SLC16A4	9122	1p13.3	0	0	-1	0	0	-1	0	-1	-1	1	-1	-1	-1	-1	-1	-1	0	-1	0	0	0	1
HBXIP	10542	1p13.3	0	0	-1	0	0	-1	0	-1	-1	1	-1	-1	-1	-1	-1	-1	0	-1	0	0	0	1
PROK1	84432	1p13.3	0	0	-1	0	0	-1	0	-1	-1	1	-1	-1	-1	-1	-1	-1	0	-1	0	0	0	1
CYMP	643160	1p13.3	0	0	-1	0	0	-1	0	-1	-1	1	-1	-1	-1	-1	-1	-1	0	-1	0	0	0	1
KCNA10	3744	1p13.3	0	0	-1	0	0	-1	0	-1	-1	1	-1	-1	-1	-1	-1	-1	0	-1	0	0	0	1
KCNA2	3737	1p13.3	0	0	-1	0	0	-1	0	-1	-1	1	-1	-1	-1	-1	-1	-1	0	-1	0	0	0	1
KCNA3	3738	1p13.3	0	0	-1	0	0	-1	0	-1	-1	1	-1	-1	-1	-1	-1	-1	0	-1	0	0	0	1
CD53	963	1p13.3	0	0	-1	0	0	-1	0	-1	-1	1	-1	-1	-1	-1	-1	-1	0	-1	0	0	0	1
LRIF1	55791	1p13.3	0	0	-1	0	0	-1	0	-1	-1	1	-1	-1	-1	-1	-1	-1	0	-1	0	0	0	1
DRAM2	128338	1p13.3	0	0	-1	0	0	-1	0	-1	-1	1	-1	-1	-1	-1	-1	-1	0	-1	0	0	0	1
CEPT1	10390	1p13.3	0	0	-1	0	0	-1	0	-1	-1	1	-1	-1	-1	-1	-1	-1	0	-1	0	0	0	1
DENND2D	79961	1p13.3	0	0	-1	0	0	-1	0	-1	-1	1	-1	-1	-1	-1	-1	-1	0	-1	0	0	0	1
CHI3L2	1117	1p13.3	0	0	-1	0	0	-1	0	-1	-1	1	-1	-1	-1	-1	-1	-1	0	-1	0	0	0	1
RP11-165H20.1	149620	1p13.2	0	0	-1	0	0	-1	0	-1	-1	1	-1	-1	-1	-1	-1	-1	0	-1	0	0	0	1
CHIA	27159	1p13.2	0	0	-1	0	0	-1	0	-1	-1	1	-1	-1	-1	-1	-1	-1	0	-1	0	0	0	1
C1orf88	128344	1p13.2	0	0	-1	0	0	-1	0	-1	-1	1	-1	-1	-1	-1	-1	-1	0	-1	0	0	0	1
PGCP1	441897	1p13.2	0	0	-1	0	0	-1	0	-1	-1	1	-1	-1	-1	-1	-1	-1	0	-1	0	0	0	1
OVGP1	5016	1p13.2	0	0	-1	0	0	-1	0	-1	-1	1	-1	-1	-1	-1	-1	-1	0	-1	0	0	0	1
WDR77	79084	1p13.2	0	0	-1	0	0	-1	0	-1	-1	1	-1	-1	-1	-1	-1	-1	0	-1	0	0	0	1
ATP5F1	515	1p13.2	0	0	-1	0	0	-1	0	-1	-1	1	-1	-1	-1	-1	-1	-1	0	-1	0	0	0	1
C1orf162	128346	1p13.2	0	0	-1	0	0	-1	0	-1	-1	1	-1	-1	-1	-1	-1	-1	0	-1	0	0	0	1
ADORA3	140	1p13.2	0	0	-1	0	0	-1	0	-1	-1	1	-1	-1	-1	-1	-1	-1	0	-1	0	0	0	1
LOC100129269	100129269	1p13.2	0	0	-1	0	0	-1	0	-1	-1	1	-1	-1	-1	-1	-1	-1	0	-1	0	0	0	1
RAP1A	5906	1p13.2	0	0	-1	0	0	-1	0	-1	-1	1	-1	-1	-1	-1	-1	-1	0	-1	0	0	0	1
FAM212B	55924	1p13.2	0	0	-1	0	0	-1	0	-1	-1	1	-1	-1	-1	-1	-1	-1	0	-1	0	0	0	1
LOC100506343	100506343	1p13.2	0	0	-1	0	0	-1	0	-1	-1	1	-1	-1	-1	-1	-1	-1	0	-1	0	0	0	1
DDX20	11218	1p13.2	0	0	-1	0	0	-1	0	-1	-1	1	-1	-1	-1	-1	-1	-1	0	-1	0	0	0	1
KCND3	3752	1p13.2	0	0	-1	0	0	-1	0	-1	-1	1	-1	-1	-1	-1	-1	-1	0	-1	0	0	0	1
CTTNBP2NL	55917	1p13.2	0	0	-1	0	0	-1	0	-1	-1	1	-1	-1	-1	-1	-1	-1	0	-1	0	0	0	1
MIR4256	100422976	1p13.2	0	0	-1	0	0	-1	0	-1	-1	1	-1	-1	-1	-1	-1	-1	0	-1	0	0	0	1
hsa-mir-4256	-1447	1p13.2	0	0	-1	0	0	-1	0	-1	-1	1	-1	-1	-1	-1	-1	-1	0	-1	0	0	0	1
WNT2B	7482	1p13.2	0	0	-1	0	0	-1	0	-1	-1	1	-1	-1	-1	-1	-1	-1	0	-1	0	0	0	1
ST7L	54879	1p13.2	0	0	-1	0	0	-1	0	-1	-1	1	-1	-1	-1	-1	-1	-1	0	-1	0	0	0	1
CAPZA1	829	1p13.2	0	0	-1	0	0	-1	0	-1	-1	1	-1	-1	-1	-1	-1	-1	0	-1	0	0	0	1
MOV10	4343	1p13.2	0	0	-1	0	0	-1	0	-1	-1	1	-1	-1	-1	-1	-1	-1	0	-1	0	0	0	1
RHOC	389	1p13.2	0	0	-1	0	0	-1	0	-1	-1	1	-1	-1	-1	-1	-1	-1	0	-1	0	0	0	1
PPM1J	333926	1p13.2	0	0	-1	0	0	-1	0	-1	-1	1	-1	-1	-1	-1	-1	-1	0	-1	0	0	0	1
FAM19A3	284467	1p13.2	0	0	-1	0	0	-1	0	-1	-1	1	-1	-1	-1	-1	-1	-1	0	-1	0	0	0	1
SLC16A1	6566	1p13.2	0	0	-1	0	0	-1	0	-1	-1	1	-1	-1	-1	-1	-1	-1	0	-1	0	0	0	1
AKR7A2P1	246182	1p13.2	0	0	-1	0	0	-1	0	-1	-1	1	-1	-1	-1	-1	-1	-1	0	-1	0	0	0	1
LRIG2	9860	1p13.2	0	0	-1	0	0	-1	0	-1	-1	1	-1	-1	-1	-1	-1	-1	0	-1	0	0	0	1
LOC643441	643441	1p13.2	0	0	-1	0	0	-1	0	-1	-1	1	-1	-1	-1	-1	-1	-1	0	-1	0	0	0	1
MAGI3	260425	1p13.2	0	0	-1	0	0	-1	0	-1	-1	1	-1	-1	-1	-1	-1	-1	0	-1	0	0	0	1
PHTF1	10745	1p13.2	0	0	-1	0	0	-1	0	-1	-1	1	-1	-1	-1	-1	-1	-1	0	-1	0	0	0	1
RSBN1	54665	1p13.2	0	0	-1	0	0	-1	0	-1	-1	1	-1	-1	-1	-1	-1	-1	0	-1	0	0	0	1
PTPN22	26191	1p13.2	0	0	-1	0	0	-1	0	-1	-1	1	-1	-1	-1	-1	-1	-1	0	-1	0	0	0	1
LOC100287722	100287722	1p13.2	0	0	-1	0	0	-1	0	-1	-1	1	-1	-1	-1	-1	-1	-1	0	-1	0	0	0	1
BCL2L15	440603	1p13.2	0	0	-1	0	0	-1	0	-1	-1	1	-1	-1	-1	-1	-1	-1	0	-1	0	0	0	1
AP4B1	10717	1p13.2	0	0	-1	0	0	-1	0	-1	-1	1	-1	-1	-1	-1	-1	-1	0	-1	0	0	0	1
DCLRE1B	64858	1p13.2	0	0	-1	0	0	-1	0	-1	-1	1	-1	-1	-1	-1	-1	-1	0	-1	0	0	0	1
HIPK1	204851	1p13.2	0	0	-1	0	0	-1	0	-1	-1	1	-1	-1	-1	-1	-1	-1	0	-1	0	0	0	1
OLFML3	56944	1p13.2	0	0	-1	0	0	-1	0	-1	-1	1	-1	-1	-1	-1	-1	-1	0	-1	0	0	0	1
SYT6	148281	1p13.2	0	0	-1	0	0	-1	0	-1	-1	1	-1	-1	-1	-1	-1	-1	0	-1	0	0	0	1
TRIM33	51592	1p13.2	0	0	-1	0	0	-1	0	-1	-1	1	-1	-1	-1	-1	-1	-1	0	-1	0	0	0	1
BCAS2	10286	1p13.2	0	0	-1	0	0	-1	0	-1	-1	1	-1	-1	-1	-1	-1	-1	0	-1	0	0	0	1
DENND2C	163259	1p13.2	0	0	-1	0	0	-1	0	-1	-1	1	-1	-1	-1	-1	-1	-1	0	-1	0	0	0	1
AMPD1	270	1p13.2	0	0	-1	0	0	-1	0	-1	-1	1	-1	-1	-1	-1	-1	-1	0	-1	0	0	0	1
NRAS	4893	1p13.2	0	0	-1	0	0	-1	0	-1	-1	1	-1	-1	-1	-1	-1	-1	0	-1	0	0	0	1
CSDE1	7812	1p13.2	0	0	-1	0	0	-1	0	-1	-1	1	-1	-1	-1	-1	-1	-1	0	-1	0	0	0	1
SIKE1	80143	1p13.2	0	0	-1	0	0	-1	0	-1	-1	1	-1	-1	-1	-1	-1	-1	0	-1	0	0	0	1
SYCP1	6847	1p13.2	0	0	-1	0	0	-1	0	-1	-1	1	-1	-1	-1	-1	-1	-1	0	-1	0	0	0	1
TSHB	7252	1p13.2	0	0	-1	0	0	-1	0	-1	-1	1	-1	-1	-1	-1	-1	-1	0	-1	0	0	0	1
TSPAN2	10100	1p13.2	0	0	-1	0	0	-1	0	-1	-1	1	-1	-1	-1	-1	-1	-1	0	-1	0	0	0	1
NGF	4803	1p13.2	0	0	-1	0	0	-1	0	-1	-1	1	-1	-1	-1	-1	-1	-1	0	-1	0	0	0	1
VANGL1	81839	1p13.1	0	0	-1	0	0	-1	0	-1	-1	1	-1	-1	-1	-1	-1	-1	0	-1	0	0	0	1
CASQ2	845	1p13.1	0	0	-1	0	0	-1	0	-1	-1	1	-1	-1	-1	-1	-1	-1	0	-1	0	0	0	1
NHLH2	4808	1p13.1	0	0	-1	0	0	-1	0	-1	-1	1	-1	-1	-1	-1	-1	-1	0	-1	0	0	0	1
SLC22A15	55356	1p13.1	0	0	-1	0	0	-1	0	-1	-1	1	-1	-1	-1	-1	-1	-1	0	-1	0	0	0	1
MAB21L3	126868	1p13.1	0	0	-1	0	0	-1	0	-1	-1	1	-1	-1	-1	-1	-1	-1	0	-1	0	0	0	1
ATP1A1	476	1p13.1	0	0	-1	0	0	-1	0	-1	-1	1	0	-1	-1	-1	-1	-1	0	-1	0	0	0	1
ATP1A1OS	84852	1p13.1	0	0	-1	0	0	-1	0	-1	-1	1	0	-1	-1	-1	-1	-1	0	-1	0	0	0	1
CD58	965	1p13.1	0	0	-1	0	0	-1	0	-1	-1	1	0	-1	-1	-1	-1	-1	0	-1	0	0	0	1
IGSF3	3321	1p13.1	0	0	-1	0	0	-1	0	-1	-1	1	0	-1	-1	-1	-1	-1	0	-1	0	0	0	1
MIR320B1	100302117	1p13.1	0	0	-1	0	0	-1	0	-1	-1	1	0	-1	-1	-1	-1	-1	0	-1	0	0	0	1
hsa-mir-320b-1	-1479	1p13.1	0	0	-1	0	0	-1	0	-1	-1	1	0	-1	-1	-1	-1	-1	0	-1	0	0	0	1
CD2	914	1p13.1	0	0	-1	0	0	-1	0	-1	-1	1	0	-1	-1	-1	-1	-1	0	-1	0	0	0	1
PTGFRN	5738	1p13.1	0	0	-1	0	0	-1	0	-1	-1	1	0	-1	-1	-1	-1	-1	0	-1	0	0	0	1
CD101	9398	1p13.1	0	0	-1	0	0	-1	0	-1	-1	1	0	-1	-1	-1	-1	-1	0	-1	0	0	0	1
TTF2	8458	1p13.1	0	0	-1	0	0	-1	0	-1	-1	1	0	-1	-1	-1	-1	-1	0	-1	0	0	0	1
MIR942	100126331	1p13.1	0	0	-1	0	0	-1	0	-1	-1	1	0	-1	-1	-1	-1	-1	0	-1	0	0	0	1
hsa-mir-942	-1482	1p13.1	0	0	-1	0	0	-1	0	-1	-1	1	0	-1	-1	-1	-1	-1	0	-1	0	0	0	1
TRIM45	80263	1p13.1	0	0	-1	0	0	-1	0	-1	-1	1	0	-1	-1	-1	-1	-1	0	-1	0	0	0	1
VTCN1	79679	1p13.1	0	0	-1	0	0	-1	0	-1	-1	1	0	-1	-1	-1	-1	-1	0	-1	0	0	0	1
MAN1A2	10905	1p12	0	0	-1	0	0	-1	0	-1	-1	1	0	-1	-1	-1	-1	1	0	-1	0	0	0	1
FAM46C	54855	1p12	0	0	-1	0	0	-1	0	-1	-1	1	0	-1	-1	-1	-1	1	0	-1	0	0	0	1
GDAP2	54834	1p12	0	0	-1	0	0	-1	0	-1	-1	1	0	-1	-1	-1	-1	1	0	-1	0	0	0	1
WDR3	10885	1p12	0	0	-1	0	0	-1	0	-1	-1	1	0	-1	-1	-1	-1	1	0	-1	0	0	0	1
SPAG17	200162	1p12	0	0	-1	0	0	-1	0	-1	-1	1	0	-1	-1	-1	-1	1	0	-1	0	0	0	1
TBX15	6913	1p12	0	0	1	0	0	-1	0	-1	-1	1	0	-1	-1	-1	-1	1	0	-1	0	0	0	1
WARS2	10352	1p12	0	0	1	0	0	-1	0	0	-1	1	0	-1	-1	-1	-1	1	0	-1	1	0	0	1
HAO2	51179	1p12	0	0	1	0	0	-1	0	0	-1	1	0	-1	-1	-1	-1	1	0	-1	1	0	0	1
HSD3B2	3284	1p12	0	0	1	0	0	-1	0	0	-1	1	0	-1	-1	-1	-1	1	0	-1	1	0	0	1
HSD3B1	3283	1p12	0	0	1	0	0	-1	0	0	-1	1	0	-1	-1	-1	-1	1	0	-1	1	0	0	1
HSD3BP4	128102	1p12	0	0	1	0	0	-1	0	0	-1	1	0	-1	-1	-1	-1	1	0	-1	1	0	0	1
LOC644242	644242	1p12	0	0	1	0	0	-1	0	0	-1	1	0	-1	-1	-1	-1	1	0	-1	1	0	0	1
ZNF697	90874	1p12	0	0	1	0	0	-1	0	0	-1	1	0	-1	-1	-1	-1	1	0	-1	1	0	0	1
PHGDH	26227	1p12	0	0	1	0	0	-1	0	0	-1	1	0	-1	-1	-1	-1	1	0	-1	1	0	0	1
HMGCS2	3158	1p12	0	0	1	0	0	-1	0	0	-1	1	0	-1	-1	-1	-1	1	0	-1	1	0	0	1
REG4	83998	1p12	0	0	1	0	0	-1	0	0	-1	1	0	-1	-1	-1	-1	1	0	-1	0	0	0	1
NBPF7	343505	1p12	0	0	1	0	0	-1	0	0	-1	1	0	-1	-1	-1	-1	1	0	-1	0	0	0	1
ADAM30	11085	1p12	0	0	1	0	0	-1	0	0	-1	1	0	-1	-1	-1	-1	1	0	-1	0	0	0	1
NOTCH2	4853	1p12	0	0	1	0	0	1	0	0	-1	1	0	-1	1	1	-1	1	0	0	0	0	0	1
FAM72B	653820	1p11.2	0	0	1	0	0	1	0	0	-1	1	0	-1	1	1	-1	1	0	0	0	0	0	1
HIST2H2BA	337875	1p11.2	0	0	1	0	0	1	0	0	-1	1	0	-1	1	1	-1	1	0	0	0	0	0	1
FCGR1B	2210	1p11.2	0	0	1	0	0	1	0	0	-1	1	0	-1	1	1	-1	1	0	0	0	0	0	1
EMBP1	647121	1p11.2	0	0	1	0	0	1	0	0	-1	1	0	-1	1	1	-1	1	0	0	0	0	0	1
hsa-mir-3118-1	-1673	1q21.1	0	0	1	0	0	1	0	0	1	1	0	-1	1	1	0	0	0	0	0	0	0	1
LOC375010	375010	1q21.1	0	0	1	0	0	1	0	0	1	1	0	-1	1	1	0	0	0	0	0	0	0	1
hsa-mir-3118-2	-1677	1q21.1	0	0	1	0	0	1	0	0	1	1	0	-1	1	1	0	0	0	0	0	0	0	1
hsa-mir-3118-3	-1679	1q21.1	0	0	1	0	0	1	0	0	1	1	0	-1	1	1	0	0	0	0	0	0	0	1
LOC100130000	100130000	1q21.1	1	0	1	0	0	1	0	0	1	1	0	-1	1	1	0	1	0	0	0	0	0	1
FLJ39739	388685	1q21.1	1	2	1	0	0	1	1	0	1	1	1	-1	1	1	0	1	0	0	0	0	0	1
LOC100286793	100286793	1q21.1	1	0	1	0	0	1	0	0	1	1	0	-1	1	1	0	1	0	0	0	0	0	1
PPIAL4G	644591	1q21.1	1	0	1	0	0	1	0	0	1	1	0	-1	1	1	0	1	0	0	0	0	0	1
FAM72D	728833	1q21.1	1	0	1	0	0	1	0	0	1	1	0	-1	1	1	0	1	0	0	0	0	0	1
SRGAP2P2	647135	1q21.1	1	0	1	0	0	1	0	0	1	1	0	-1	1	1	0	1	0	0	0	0	0	1
LOC728855	728855	1q21.1	1	2	1	0	0	1	1	0	0	1	1	-1	1	1	0	1	1	1	0	0	1	1
LOC728875	728875	1q21.1	1	0	1	0	0	1	0	0	1	1	0	-1	1	1	0	1	0	0	0	0	0	1
PPIAL4A	164022	1q21.1	1	2	1	0	0	1	1	0	1	1	1	-1	1	1	0	1	0	1	0	0	1	1
PPIAL4B	653505	1q21.1	1	2	1	0	0	1	1	0	1	1	1	-1	1	1	0	1	0	1	0	0	1	1
PPIAL4C	653598	1q21.1	1	2	1	0	0	1	1	0	0	1	1	-1	1	1	0	1	1	1	0	0	1	1
PFN1P2	767846	1q21.1	1	0	1	0	0	1	0	0	1	1	0	-1	1	1	0	1	0	0	0	0	0	1
NBPF9	400818	1q21.1	1	0	1	0	0	1	0	0	1	1	0	-1	1	1	0	1	0	0	0	0	0	1
LOC653513	653513	1q21.1	1	0	1	0	0	1	0	0	1	1	0	-1	1	1	0	1	0	0	0	0	0	1
PDE4DIP	9659	1q21.1	1	0	1	0	0	1	1	0	1	1	1	-1	1	1	0	1	0	0	0	0	0	1
SEC22B	9554	1q21.1	1	0	1	0	0	1	1	0	1	1	1	-1	1	1	0	1	0	0	0	0	0	1
NOTCH2NL	388677	1q21.1	1	0	1	0	0	1	1	0	1	1	1	-1	1	1	0	1	0	0	0	0	1	1
NBPF10	100132406	1q21.1	1	0	1	0	0	1	1	0	1	1	1	-1	1	1	0	1	0	1	0	0	1	1
HFE2	148738	1q21.1	1	0	1	0	0	1	1	0	1	1	1	-1	1	1	0	1	0	1	0	0	1	1
TXNIP	10628	1q21.1	1	0	1	0	0	1	1	0	1	1	1	-1	1	1	0	1	0	1	0	0	1	1
POLR3GL	84265	1q21.1	1	0	1	0	0	1	1	0	1	1	1	-1	1	1	0	1	0	1	0	0	1	1
ANKRD34A	284615	1q21.1	1	0	1	0	0	1	1	0	1	1	1	-1	1	1	0	1	0	1	0	0	1	1
LIX1L	128077	1q21.1	1	0	1	0	0	1	1	0	1	1	1	-1	1	1	0	1	0	1	0	0	1	1
RBM8A	9939	1q21.1	1	0	1	0	0	1	1	0	1	1	1	-1	1	1	0	1	0	1	0	0	1	1
GNRHR2	114814	1q21.1	1	0	1	0	0	1	1	0	1	1	1	-1	1	1	0	1	0	1	0	0	1	1
PEX11B	8799	1q21.1	1	0	1	0	0	1	1	0	1	1	1	-1	1	1	0	1	0	1	0	0	1	1
ITGA10	8515	1q21.1	1	0	1	0	0	1	1	0	1	1	1	-1	1	1	0	1	0	1	0	0	1	1
ANKRD35	148741	1q21.1	1	0	1	0	0	1	1	0	1	1	1	-1	1	1	0	1	0	1	0	0	1	1
PIAS3	10401	1q21.1	1	0	1	0	0	1	1	0	1	1	1	-1	1	1	0	1	0	1	0	0	1	1
NUDT17	200035	1q21.1	1	0	1	0	0	1	1	0	1	1	1	-1	1	1	0	1	0	1	0	0	1	1
POLR3C	10623	1q21.1	1	0	1	0	0	1	1	0	1	1	1	-1	1	1	0	1	0	1	0	0	1	1
RNF115	27246	1q21.1	1	0	1	0	0	1	1	0	1	1	1	-1	1	1	0	1	0	1	0	0	1	1
CD160	11126	1q21.1	1	0	1	0	0	1	1	0	1	1	1	-1	1	1	0	1	0	1	0	0	1	1
PDZK1	5174	1q21.1	1	0	1	0	0	1	1	0	1	1	1	-1	1	1	0	1	0	1	0	0	1	1
GPR89A	653519	1q21.1	1	0	1	0	0	1	1	0	1	1	1	-1	1	1	0	1	0	1	0	0	1	1
GPR89C	728932	1q21.1	1	2	1	0	0	1	1	0	1	1	1	-1	1	1	0	1	0	1	0	0	1	1
PDZK1P1	728939	1q21.1	1	2	1	0	0	1	1	0	1	1	1	-1	1	1	0	1	0	1	0	0	1	1
NBPF11	200030	1q21.1	1	2	1	0	0	1	1	0	1	1	1	-1	1	1	0	1	0	1	0	0	1	1
NBPF24	728912	1q21.1	1	2	1	0	0	1	1	1	1	1	1	-1	1	1	0	1	0	1	0	0	1	1
LOC728989	728989	1q21.1	1	2	1	0	0	1	1	1	1	1	1	-1	1	1	0	1	0	1	0	0	1	1
PRKAB2	5565	1q21.1	1	2	1	0	0	1	1	2	1	1	1	-1	1	1	0	1	0	1	0	0	1	1
PDIA3P	171423	1q21.1	1	2	1	0	0	1	1	2	1	1	1	-1	1	1	0	1	0	1	0	0	1	1
FMO5	2330	1q21.1	1	2	1	0	0	1	1	2	1	1	1	-1	1	1	0	1	0	1	0	0	1	1
CHD1L	9557	1q21.1	1	2	1	0	0	1	1	2	1	1	1	-1	1	1	0	1	0	1	0	0	1	1
LOC100289211	100289211	1q21.1	1	2	1	0	0	1	1	2	1	1	1	-1	1	1	0	1	0	1	0	0	1	1
BCL9	607	1q21.2	1	2	1	0	0	1	1	2	1	1	1	-1	1	1	0	1	0	1	0	0	1	1
ACP6	51205	1q21.2	1	2	1	0	0	1	1	2	1	1	1	-1	1	1	0	1	0	1	0	0	1	1
GJA5	2702	1q21.2	1	2	1	0	0	1	1	2	1	1	1	-1	1	1	0	1	0	1	0	0	1	1
GJA8	2703	1q21.2	1	2	1	0	0	1	1	1	1	1	1	-1	1	1	0	1	0	1	0	0	1	1
GPR89B	51463	1q21.2	1	2	1	0	0	1	1	1	1	1	1	-1	1	1	0	1	0	1	0	0	1	1
NBPF14	25832	1q21.2	1	2	1	0	0	1	1	1	1	1	1	-1	1	1	0	1	0	1	0	0	1	1
PPIAL4D	645142	1q21.2	1	2	1	0	0	1	1	1	1	1	1	-1	1	1	0	1	0	1	0	0	1	1
PPIAL4F	728945	1q21.2	1	2	1	0	0	1	1	1	1	1	1	-1	1	1	0	1	0	1	0	0	1	1
NBPF15	284565	1q21.2	1	2	1	0	0	1	1	1	1	1	1	-1	1	1	0	1	0	1	0	0	1	1
NBPF16	728936	1q21.2	1	2	1	0	0	1	1	1	1	1	1	-1	1	1	0	1	0	1	0	0	1	1
PPIAL4E	730262	1q21.2	1	2	1	0	0	1	1	1	1	1	1	-1	1	1	0	1	0	1	0	0	1	1
LOC645166	645166	1q21.2	1	2	1	0	0	1	1	0	1	1	1	-1	1	1	0	1	0	1	0	0	1	1
LOC388692	388692	1q21.2	1	2	1	0	0	1	1	-1	-1	1	1	-1	1	1	0	1	-1	1	0	0	1	1
FCGR1C	100132417	1q21.2	1	2	1	0	0	1	1	-1	-1	1	1	-1	1	1	0	1	1	1	0	0	1	1
HIST2H2BF	440689	1q21.2	1	2	1	1	0	1	1	1	1	1	1	-1	1	1	0	1	1	1	0	0	1	1
FAM91A2	57234	1q21.2	1	2	1	1	0	1	1	-1	-1	1	1	-1	1	1	0	1	1	1	0	0	1	1
FCGR1A	2209	1q21.2	1	2	1	1	0	1	1	2	1	1	1	-1	1	1	0	1	1	1	0	0	1	1
HIST2H3D	653604	1q21.2	1	2	1	1	0	1	1	2	1	1	1	-1	1	1	0	1	1	1	0	0	1	1
HIST2H2AA3	8337	1q21.2	1	2	1	1	0	1	1	2	1	1	1	-1	1	1	0	1	1	1	0	0	1	1
HIST2H2AA4	723790	1q21.2	1	2	1	1	0	1	1	2	1	1	1	-1	1	1	0	1	1	1	0	0	1	1
HIST2H3A	333932	1q21.2	1	2	1	1	0	1	1	2	1	1	1	-1	1	1	0	1	1	1	0	0	1	1
HIST2H3C	126961	1q21.2	1	2	1	1	0	1	1	2	1	1	1	-1	1	1	0	1	1	1	0	0	1	1
HIST2H4A	8370	1q21.2	1	2	1	1	0	1	1	2	1	1	1	-1	1	1	0	1	1	1	0	0	1	1
HIST2H4B	554313	1q21.2	1	2	1	1	0	1	1	2	1	1	1	-1	1	1	0	1	1	1	0	0	1	1
HIST2H2BC	337873	1q21.2	1	2	1	1	0	1	1	2	1	1	1	-1	1	1	0	1	1	1	0	0	1	1
HIST2H2BE	8349	1q21.2	1	2	1	1	0	1	1	2	1	1	1	-1	1	1	0	1	1	1	0	0	1	1
HIST2H2AC	8338	1q21.2	1	2	1	1	0	1	1	2	1	1	1	-1	1	1	0	1	1	1	0	0	1	1
HIST2H2AB	317772	1q21.2	1	2	1	1	0	1	1	2	1	1	1	-1	1	1	0	1	1	1	0	0	1	1
BOLA1	51027	1q21.2	1	2	1	1	0	1	1	2	1	1	1	-1	1	1	0	1	1	1	0	0	1	1
SV2A	9900	1q21.2	1	2	1	1	0	1	1	2	1	1	1	-1	1	1	0	1	1	1	0	0	1	1
SF3B4	10262	1q21.2	1	2	1	1	0	1	1	2	1	1	1	-1	1	1	0	1	1	1	0	0	1	1
MTMR11	10903	1q21.2	1	2	1	1	0	1	1	2	1	1	1	-1	1	1	0	1	1	1	0	0	1	1
OTUD7B	56957	1q21.2	1	2	1	1	0	1	1	2	1	1	1	-1	1	1	0	1	1	1	0	0	1	1
VPS45	11311	1q21.2	1	2	1	1	0	1	1	2	1	1	1	-1	1	1	0	1	1	1	0	0	1	1
PLEKHO1	51177	1q21.2	1	2	1	1	0	1	1	2	1	1	1	-1	1	1	0	1	1	1	0	0	1	1
ANP32E	81611	1q21.2	1	2	1	1	0	1	1	2	1	1	1	-1	1	1	0	1	1	1	0	0	1	1
CA14	23632	1q21.2	1	2	1	1	0	1	1	2	1	1	1	-1	1	1	0	1	1	1	0	0	1	1
APH1A	51107	1q21.2	1	2	1	1	0	1	1	2	1	1	1	-1	1	1	0	1	1	1	0	0	1	1
C1orf54	79630	1q21.2	1	2	1	1	0	1	1	2	1	1	1	-1	1	1	0	1	1	1	0	0	1	1
C1orf51	148523	1q21.2	1	2	1	1	0	1	1	2	1	1	1	-1	1	1	0	1	1	1	0	0	1	1
MRPS21	54460	1q21.2	1	2	1	1	0	1	1	2	1	1	1	-1	1	1	0	1	1	1	0	0	1	1
PRPF3	9129	1q21.2	1	2	1	1	0	1	1	2	1	1	1	-1	1	1	0	1	1	1	0	0	1	1
RPRD2	23248	1q21.3	1	2	1	1	0	1	1	2	1	1	1	-1	1	1	0	1	1	1	0	0	1	1
TARS2	80222	1q21.3	1	2	1	1	0	1	1	2	1	1	1	-1	1	1	0	1	1	1	0	0	1	1
ECM1	1893	1q21.3	1	2	1	1	0	1	1	2	1	1	1	-1	1	1	0	1	1	1	0	0	1	1
ADAMTSL4	54507	1q21.3	1	2	1	1	0	1	1	2	1	1	1	-1	1	1	0	1	1	1	0	0	1	1
MIR4257	100422997	1q21.3	1	2	1	1	0	1	1	2	1	1	1	-1	1	1	0	1	1	1	0	0	1	1
hsa-mir-4257	-1733	1q21.3	1	2	1	1	0	1	1	2	1	1	1	-1	1	1	0	1	1	1	0	0	1	1
MCL1	4170	1q21.3	1	2	1	1	0	1	1	2	1	1	1	-1	1	1	0	1	1	1	0	0	1	1
ENSA	2029	1q21.3	1	2	1	1	0	1	1	2	1	1	1	-1	1	1	0	1	1	1	0	0	1	1
GOLPH3L	55204	1q21.3	1	2	1	1	0	1	1	2	1	1	1	-1	1	1	0	1	1	1	0	0	1	1
HORMAD1	84072	1q21.3	1	2	1	1	0	1	1	2	1	1	1	-1	1	1	0	1	1	1	0	0	1	1
CTSS	1520	1q21.3	1	2	1	1	0	1	1	2	1	1	1	-1	1	1	0	1	1	1	0	0	1	1
CTSK	1513	1q21.3	1	2	1	1	0	1	1	2	1	1	1	-1	1	1	0	1	1	1	0	0	1	1
ARNT	405	1q21.3	1	2	1	1	0	1	1	2	1	1	1	-1	1	1	0	1	1	1	0	0	1	1
SETDB1	9869	1q21.3	1	2	1	1	0	1	1	2	1	1	1	-1	1	1	0	1	1	1	0	0	1	1
CERS2	29956	1q21.3	1	2	1	1	0	1	1	2	1	1	1	-1	1	1	0	1	1	1	0	0	1	1
ANXA9	8416	1q21.3	1	2	1	1	0	1	1	2	1	1	1	-1	1	1	0	1	1	1	0	0	1	1
FAM63A	55793	1q21.3	1	2	1	1	0	1	1	2	1	1	1	-1	1	1	0	1	1	1	0	0	1	1
PRUNE	58497	1q21.3	1	2	1	1	0	1	1	2	1	1	1	-1	1	1	0	1	1	1	0	0	1	1
BNIPL	149428	1q21.3	1	2	1	1	0	1	1	2	1	1	1	-1	1	1	0	1	1	1	0	0	1	1
C1orf56	54964	1q21.3	1	2	1	1	0	1	1	2	1	1	1	-1	1	1	0	1	1	1	0	0	1	1
CDC42SE1	56882	1q21.3	1	2	1	1	0	1	1	2	1	1	1	-1	1	1	0	1	1	1	0	0	1	1
MLLT11	10962	1q21.3	1	2	1	1	0	1	1	2	1	1	1	-1	1	1	0	1	1	1	0	0	1	1
GABPB2	126626	1q21.3	1	2	1	1	0	1	1	2	1	1	1	-1	1	1	0	1	1	1	0	0	1	1
SEMA6C	10500	1q21.3	1	2	1	1	0	1	1	2	1	1	1	-1	1	1	0	1	1	1	0	0	1	1
TNFAIP8L2	79626	1q21.3	1	2	1	1	0	1	1	2	1	1	1	-1	1	1	0	1	1	1	0	0	1	1
TNFAIP8L2-SCNM1	100534012	1q21.3	1	2	1	1	0	1	1	2	1	1	1	-1	1	1	0	1	1	1	0	0	1	1
LYSMD1	388695	1q21.3	1	2	1	1	0	1	1	2	1	1	1	-1	1	1	0	1	1	1	0	0	1	1
SCNM1	79005	1q21.3	1	2	1	1	0	1	1	2	1	1	1	-1	1	1	0	1	1	1	0	0	1	1
TMOD4	29765	1q21.3	1	2	1	1	0	1	1	2	1	1	1	-1	1	1	0	1	1	1	0	0	1	1
VPS72	6944	1q21.3	1	2	1	1	0	1	1	2	1	1	1	-1	1	1	0	1	1	1	0	0	1	1
PIP5K1A	8394	1q21.3	1	2	1	1	0	1	1	2	1	1	1	-1	1	1	0	1	1	1	0	0	1	1
PSMD4	5710	1q21.3	1	2	1	1	0	1	1	2	1	1	1	-1	1	1	0	1	1	1	0	0	1	1
ZNF687	57592	1q21.3	1	2	1	1	0	1	1	2	1	1	1	-1	1	1	0	1	1	1	0	0	1	1
PI4KB	5298	1q21.3	1	2	1	1	0	1	1	2	1	1	1	-1	1	1	0	1	1	1	0	0	1	1
RFX5	5993	1q21.3	1	2	1	1	0	1	1	2	1	1	1	-1	1	1	0	1	1	1	0	0	1	1
SELENBP1	8991	1q21.3	1	2	1	1	0	1	1	2	1	1	1	-1	1	1	0	1	1	1	0	0	1	1
PSMB4	5692	1q21.3	1	2	1	1	0	1	1	2	1	1	1	-1	1	1	0	1	1	1	0	0	1	1
POGZ	23126	1q21.3	1	2	1	1	0	1	1	2	1	1	1	-1	1	1	0	1	1	1	0	0	1	1
CGN	57530	1q21.3	1	2	1	1	0	1	1	2	1	1	1	-1	1	1	0	1	1	1	0	0	1	1
TUFT1	7286	1q21.3	1	2	1	1	0	1	1	2	1	1	1	-1	1	1	0	1	1	1	0	0	1	1
MIR554	693139	1q21.3	1	2	1	1	0	1	1	2	1	1	1	-1	1	1	0	1	1	1	0	0	1	1
hsa-mir-554	-1740	1q21.3	1	2	1	1	0	1	1	2	1	1	1	-1	1	1	0	1	1	1	0	0	1	1
SNX27	81609	1q21.3	1	2	1	1	0	1	1	2	1	1	1	-1	1	1	0	1	1	1	0	0	1	1
CELF3	11189	1q21.3	1	2	1	1	0	1	1	2	1	1	1	-1	1	1	0	1	1	1	0	0	1	1
RIIAD1	284485	1q21.3	1	2	1	1	0	1	1	2	1	1	1	-1	1	1	0	1	1	1	0	0	1	1
MRPL9	65005	1q21.3	1	2	1	1	0	1	1	2	1	1	1	-1	1	1	0	1	1	1	0	0	1	1
OAZ3	51686	1q21.3	1	2	1	1	0	1	1	2	1	1	1	-1	1	1	0	1	1	1	0	0	1	1
TDRKH	11022	1q21.3	1	2	1	1	0	1	1	2	1	1	1	-1	1	1	0	1	1	1	0	0	1	1
LINGO4	339398	1q21.3	1	2	1	1	0	1	1	2	1	1	1	-1	1	1	0	1	1	1	0	0	1	1
RORC	6097	1q21.3	1	2	1	1	0	1	1	2	1	1	1	-1	1	1	0	1	1	1	0	0	1	1
C2CD4D	100191040	1q21.3	1	2	1	1	0	1	1	2	1	1	1	-1	1	1	0	1	1	1	0	0	1	1
LOC100132111	100132111	1q21.3	1	2	1	1	0	1	1	2	1	1	1	-1	1	1	0	1	1	1	0	0	1	1
THEM5	284486	1q21.3	1	2	1	1	0	1	1	2	1	1	1	-1	1	1	0	1	1	1	0	0	1	1
THEM4	117145	1q21.3	1	2	1	1	0	1	1	2	1	1	1	-1	1	1	0	1	1	1	0	0	1	1
S100A10	6281	1q21.3	1	2	1	1	0	1	1	2	1	1	1	-1	1	1	0	1	1	1	0	0	1	1
S100A11	6282	1q21.3	1	2	1	1	0	1	1	2	1	1	1	-1	1	1	0	1	1	1	0	0	1	1
TCHHL1	126637	1q21.3	1	2	1	1	0	1	1	2	1	1	1	-1	1	1	0	1	1	1	0	0	1	1
TCHH	7062	1q21.3	1	2	1	1	0	1	1	2	1	1	1	-1	1	1	0	1	1	1	0	0	1	1
RPTN	126638	1q21.3	1	2	1	1	0	1	1	2	1	1	1	-1	1	1	0	1	1	1	0	0	1	1
HRNR	388697	1q21.3	1	2	1	1	0	1	1	2	1	1	1	-1	1	1	0	1	1	1	0	0	1	1
FLG	2312	1q21.3	1	2	1	1	0	1	1	2	1	1	1	-1	1	1	0	1	1	1	0	0	1	1
FLG2	388698	1q21.3	1	2	1	1	0	1	1	2	1	1	1	-1	1	1	0	1	1	1	0	0	1	1
CRNN	49860	1q21.3	1	2	1	1	0	1	1	2	1	1	1	-1	1	1	0	1	1	1	0	0	1	1
LCE5A	254910	1q21.3	1	2	1	1	0	1	1	2	1	1	1	-1	1	1	0	1	1	1	0	0	1	1
CRCT1	54544	1q21.3	1	2	1	1	0	1	1	2	1	1	1	-1	1	1	0	1	1	1	0	0	1	1
LCE3E	353145	1q21.3	1	2	1	1	0	1	1	2	1	1	1	-1	1	1	0	1	1	1	0	0	1	1
LCE3D	84648	1q21.3	1	2	1	1	0	1	1	2	1	1	1	-1	1	1	0	1	1	1	0	0	1	1
LCE3A	353142	1q21.3	1	2	1	1	0	1	1	2	1	1	1	-1	1	1	0	1	1	1	0	0	1	1
LCE3B	353143	1q21.3	1	2	1	1	0	1	1	2	1	1	1	-1	1	1	0	1	1	1	0	0	1	1
LCE3C	353144	1q21.3	1	2	1	1	0	1	1	2	1	1	1	-1	1	1	0	1	1	1	0	0	1	1
LCE2D	353141	1q21.3	1	2	1	1	0	1	1	2	1	1	1	-1	1	1	0	1	1	1	0	0	1	1
LCE2C	353140	1q21.3	1	2	1	1	0	1	1	2	1	1	1	-1	1	1	0	1	1	1	0	0	1	1
LCE2B	26239	1q21.3	1	2	1	1	0	1	1	2	1	1	1	-1	1	1	0	1	1	1	0	0	1	1
LCE2A	353139	1q21.3	1	2	1	1	0	1	1	2	1	1	1	-1	1	1	0	1	1	1	0	0	1	1
LCE4A	199834	1q21.3	1	2	1	1	0	1	1	2	1	1	1	-1	1	1	0	1	1	1	0	0	1	1
C1orf68	100129271	1q21.3	1	2	1	1	0	1	1	2	1	1	1	-1	1	1	0	1	1	1	0	0	1	1
KPRP	448834	1q21.3	1	2	1	1	0	1	1	2	1	1	1	-1	1	1	0	1	1	1	0	0	1	1
LCE1F	353137	1q21.3	1	2	1	1	0	1	1	2	1	1	1	-1	1	1	0	1	1	1	0	0	1	1
LCE1E	353135	1q21.3	1	2	1	1	0	1	1	2	1	1	1	-1	1	1	0	1	1	1	0	0	1	1
LCE1D	353134	1q21.3	1	2	1	1	0	1	1	2	1	1	1	-1	1	1	0	1	1	1	0	0	1	1
LCE1C	353133	1q21.3	1	2	1	1	0	1	1	2	1	1	1	-1	1	1	0	1	1	1	0	0	1	1
LCE1B	353132	1q21.3	1	2	1	1	0	1	1	2	1	1	1	-1	1	1	0	1	1	1	0	0	1	1
LCE1A	353131	1q21.3	1	2	1	1	0	1	1	2	1	1	1	-1	1	1	0	1	1	1	0	0	1	1
LCE6A	448835	1q21.3	1	2	1	1	0	1	1	2	1	1	1	-1	1	1	0	1	1	1	0	0	1	1
SMCP	4184	1q21.3	1	2	1	1	0	1	1	2	1	1	1	-1	1	1	0	1	1	1	0	0	1	1
IVL	3713	1q21.3	1	2	1	1	0	1	1	2	1	1	1	-1	1	1	0	1	1	1	0	0	1	1
SPRR4	163778	1q21.3	1	2	1	1	0	1	1	2	1	1	1	-1	1	1	0	1	1	1	0	0	1	1
SPRR1A	6698	1q21.3	1	2	1	1	0	1	1	2	1	1	1	-1	1	1	0	1	1	1	0	0	1	1
SPRR3	6707	1q21.3	1	2	1	1	0	1	1	2	1	1	1	-1	1	1	0	1	1	1	0	0	1	1
SPRR1B	6699	1q21.3	1	2	1	1	0	1	1	2	1	1	1	-1	1	1	0	1	1	1	0	0	1	1
SPRR2D	6703	1q21.3	1	2	1	1	0	1	1	2	1	1	1	-1	1	1	0	1	1	1	0	0	1	1
SPRR2A	6700	1q21.3	1	2	1	1	0	1	1	2	1	1	1	-1	1	1	0	1	1	1	0	0	1	1
SPRR2B	6701	1q21.3	1	2	1	1	0	1	1	2	1	1	1	-1	1	1	0	1	1	1	0	0	1	1
SPRR2E	6704	1q21.3	1	2	1	1	0	1	1	2	1	1	1	-1	1	1	0	1	1	1	0	0	1	1
SPRR2F	6705	1q21.3	1	2	1	1	0	1	1	2	1	1	1	-1	1	1	0	1	1	1	0	0	1	1
SPRR2C	6702	1q21.3	1	2	1	1	0	1	1	2	1	1	1	-1	1	1	0	1	1	1	0	0	1	1
SPRR2G	6706	1q21.3	1	2	1	1	0	1	1	2	1	1	1	-1	1	1	0	1	1	1	0	0	1	1
LELP1	149018	1q21.3	1	2	1	1	0	1	1	2	1	1	1	-1	1	1	0	1	1	1	0	0	1	1
PRR9	574414	1q21.3	1	2	1	1	0	1	1	2	1	1	1	-1	1	1	0	1	1	1	0	0	1	1
LOR	4014	1q21.3	1	2	1	1	0	1	1	2	1	1	1	-1	1	1	0	1	1	1	0	0	1	1
PGLYRP3	114771	1q21.3	1	2	1	1	0	1	1	2	1	1	1	-1	1	1	0	1	1	1	0	0	1	1
PGLYRP4	57115	1q21.3	1	2	1	1	0	1	1	2	1	1	1	-1	1	1	0	1	1	1	0	0	1	1
S100A9	6280	1q21.3	1	2	1	1	0	1	1	2	1	1	1	-1	1	1	0	1	1	1	0	0	1	1
S100A12	6283	1q21.3	1	2	1	1	0	1	1	2	1	1	1	-1	1	1	0	1	1	1	0	0	1	1
S100A8	6279	1q21.3	1	2	1	1	0	1	1	2	1	1	1	-1	1	1	0	1	1	1	0	0	1	1
S100A7A	338324	1q21.3	1	2	1	1	0	1	1	2	1	1	1	-1	1	1	0	1	1	1	0	0	1	1
S100A7L2	645922	1q21.3	1	2	1	1	0	1	1	2	1	1	1	-1	1	1	0	1	1	1	0	0	1	1
S100A7	6278	1q21.3	1	2	1	1	0	1	1	2	1	1	1	-1	1	1	0	1	1	1	0	0	1	1
S100A6	6277	1q21.3	1	2	1	1	0	1	1	2	1	1	1	-1	1	1	0	1	1	1	0	0	1	1
S100A5	6276	1q21.3	1	2	1	1	0	1	1	2	1	1	1	-1	1	1	0	1	1	1	0	0	1	1
S100A4	6275	1q21.3	1	2	1	1	0	1	1	2	1	1	1	-1	1	1	0	1	1	1	0	0	1	1
S100A3	6274	1q21.3	1	2	1	1	0	1	1	2	1	1	1	-1	1	1	0	1	1	1	0	0	1	1
S100A2	6273	1q21.3	1	2	1	1	0	1	1	2	1	1	1	-1	1	1	0	1	1	1	0	0	1	1
S100A16	140576	1q21.3	1	2	1	1	0	1	1	2	1	1	1	-1	1	1	0	1	1	1	0	0	1	1
S100A14	57402	1q21.3	1	2	1	1	0	1	1	2	1	1	1	-1	1	1	0	1	1	1	0	0	1	1
S100A13	6284	1q21.3	1	2	1	1	0	1	1	2	1	1	1	-1	1	1	0	1	1	1	0	0	1	1
S100A1	6271	1q21.3	1	2	1	1	0	1	1	2	1	1	1	-1	1	1	0	1	1	1	0	0	1	1
CHTOP	26097	1q21.3	1	2	1	1	0	1	1	2	1	1	1	-1	1	1	0	1	1	1	0	0	1	1
SNAPIN	23557	1q21.3	1	2	1	1	0	1	1	2	1	1	1	-1	1	1	0	1	1	1	0	0	1	1
ILF2	3608	1q21.3	1	2	1	1	0	1	1	2	1	1	1	-1	1	1	0	1	1	1	0	0	1	1
NPR1	4881	1q21.3	1	2	1	1	0	1	1	2	1	1	1	-1	1	1	0	1	1	1	0	0	1	1
INTS3	65123	1q21.3	1	2	1	1	0	1	1	2	1	1	1	-1	1	1	0	1	1	1	0	0	1	1
SLC27A3	11000	1q21.3	1	2	1	1	0	1	1	2	1	1	1	-1	1	1	0	1	1	1	0	0	1	1
GATAD2B	57459	1q21.3	1	2	1	1	0	1	1	2	1	1	1	-1	1	1	0	1	1	1	0	0	1	1
DENND4B	9909	1q21.3	1	2	1	1	0	1	1	2	1	1	1	-1	1	1	0	1	1	1	0	0	1	1
CRTC2	200186	1q21.3	1	2	1	1	0	1	1	2	1	1	1	-1	1	1	0	1	1	1	0	0	1	1
SLC39A1	27173	1q21.3	1	2	1	1	0	1	1	2	1	1	1	-1	1	1	0	1	1	1	0	0	1	1
CREB3L4	148327	1q21.3	1	2	1	1	0	1	1	2	1	1	1	-1	1	1	0	1	1	1	0	0	1	1
JTB	10899	1q21.3	1	2	1	1	0	1	1	2	1	1	1	-1	1	1	0	1	1	1	0	0	1	1
RAB13	5872	1q21.3	1	2	1	1	0	1	1	2	1	1	1	-1	1	1	0	1	1	1	0	0	1	1
RPS27	6232	1q21.3	1	2	1	1	0	1	1	2	1	1	1	-1	1	1	0	1	1	1	0	0	1	1
NUP210L	91181	1q21.3	1	2	1	1	0	1	1	2	1	1	1	-1	1	1	0	1	1	1	0	0	1	1
TPM3	7170	1q21.3	1	2	1	1	0	1	1	2	1	1	1	-1	1	1	0	1	1	1	0	0	1	1
MIR190B	100126346	1q21.3	1	2	1	1	0	1	1	2	1	1	1	-1	1	1	0	1	1	1	0	0	1	1
hsa-mir-190b	-1761	1q21.3	1	2	1	1	0	1	1	2	1	1	1	-1	1	1	0	1	1	1	0	0	1	1
C1orf189	388701	1q21.3	1	2	1	1	0	1	1	2	1	1	1	-1	1	1	0	1	1	1	0	0	1	1
C1orf43	25912	1q21.3	1	2	1	1	0	1	1	2	1	1	1	-1	1	1	0	1	1	1	0	0	1	1
UBAP2L	9898	1q21.3	1	2	1	1	0	1	1	2	1	1	1	-1	1	1	0	1	1	1	0	0	1	1
HAX1	10456	1q21.3	1	2	1	1	0	1	1	2	1	1	1	-1	1	1	0	1	1	1	0	0	1	1
AQP10	89872	1q21.3	1	2	1	1	0	1	1	2	1	1	1	-1	1	1	0	1	1	1	0	0	1	1
ATP8B2	57198	1q21.3	1	2	1	1	0	1	1	2	1	1	1	-1	1	1	0	1	1	1	0	0	1	1
IL6R	3570	1q21.3	1	2	1	1	0	1	1	2	1	1	1	-1	1	1	0	1	1	1	0	0	1	1
SHE	126669	1q21.3	1	2	1	1	0	1	1	2	1	1	1	-1	1	1	0	1	1	1	0	0	1	1
TDRD10	126668	1q21.3	1	2	1	1	0	1	1	2	1	1	1	-1	1	1	0	1	1	1	0	0	1	1
UBE2Q1	55585	1q21.3	1	2	1	1	0	1	1	2	1	1	1	-1	1	1	0	1	1	1	0	0	1	1
CHRNB2	1141	1q21.3	1	2	1	1	0	1	1	2	1	1	1	-1	1	1	0	1	1	1	0	0	1	1
ADAR	103	1q21.3	1	2	1	1	0	1	1	2	1	1	1	-1	1	1	0	1	1	1	0	0	1	1
KCNN3	3782	1q21.3	1	2	1	1	0	1	1	2	1	1	1	-1	1	1	0	1	1	1	0	0	1	1
PMVK	10654	1q21.3	1	2	1	1	0	1	1	2	1	1	1	-1	1	1	0	1	1	1	0	0	1	1
PBXIP1	57326	1q21.3	1	2	1	1	0	1	1	2	1	1	1	-1	1	1	0	1	1	1	0	0	1	1
PYGO2	90780	1q21.3	1	2	1	1	0	1	1	2	1	1	1	-1	1	1	0	1	1	1	0	0	1	1
SHC1	6464	1q21.3	1	2	1	1	0	1	1	2	1	1	1	-1	1	1	0	1	1	1	0	0	1	1
CKS1B	1163	1q21.3	1	2	1	1	0	1	1	2	1	1	1	-1	1	1	0	1	1	1	0	0	1	1
MIR4258	100423020	1q21.3	1	2	1	1	0	1	1	2	1	1	1	-1	1	1	0	1	1	1	0	0	1	1
hsa-mir-4258	-1767	1q21.3	1	2	1	1	0	1	1	2	1	1	1	-1	1	1	0	1	1	1	0	0	1	1
FLAD1	80308	1q21.3	1	2	1	1	0	1	1	2	1	1	1	-1	1	1	0	1	1	1	0	0	1	1
LENEP	55891	1q21.3	1	2	1	1	0	1	1	2	1	1	1	-1	1	1	0	1	1	1	0	0	1	1
ZBTB7B	51043	1q21.3	1	2	1	1	0	1	1	2	1	1	1	-1	1	1	0	1	1	1	0	0	1	1
DCST2	127579	1q21.3	1	2	1	1	0	1	1	2	1	1	1	-1	1	1	0	1	1	1	0	0	1	1
DCST1	149095	1q22	1	2	1	1	0	1	1	2	1	1	1	-1	1	1	0	1	1	1	0	0	1	1
LOC100505666	100505666	1q22	1	2	1	1	0	1	1	2	1	1	1	-1	1	1	0	1	1	1	0	0	1	1
ADAM15	8751	1q22	1	2	1	1	0	1	1	2	1	1	1	-1	1	1	0	1	1	1	0	0	1	1
EFNA4	1945	1q22	1	2	1	1	0	1	1	2	1	1	1	-1	1	1	0	1	1	1	0	0	1	1
EFNA3	1944	1q22	1	2	1	1	0	1	1	2	1	1	1	-1	1	1	0	1	1	1	0	0	1	1
EFNA1	1942	1q22	1	2	1	1	0	1	1	2	1	1	1	-1	1	1	0	1	1	1	0	0	1	1
SLC50A1	55974	1q22	1	2	1	1	0	1	1	2	1	1	1	-1	1	1	0	1	1	1	0	0	1	1
DPM3	54344	1q22	1	2	1	1	0	1	1	2	1	1	1	-1	1	1	0	1	1	1	0	0	1	1
KRTCAP2	200185	1q22	1	2	1	1	0	1	1	2	1	1	1	-1	1	1	0	1	1	1	0	0	1	1
TRIM46	80128	1q22	1	2	1	1	0	1	1	2	1	1	1	-1	1	1	0	1	1	1	0	0	1	1
MUC1	4582	1q22	1	2	1	1	0	1	1	2	1	1	1	-1	1	1	0	1	1	1	0	0	1	1
MIR92B	693235	1q22	1	2	1	1	0	1	1	2	1	1	1	-1	1	1	0	1	1	1	0	0	1	1
hsa-mir-92b	-1768	1q22	1	2	1	1	0	1	1	2	1	1	1	-1	1	1	0	1	1	1	0	0	1	1
THBS3	7059	1q22	1	2	1	1	0	1	1	2	1	1	1	-1	1	1	0	1	1	1	0	0	1	1
MTX1	4580	1q22	1	2	1	1	0	1	1	2	1	1	1	-1	1	1	0	1	1	1	0	0	1	1
GBAP1	2630	1q22	1	2	1	1	0	1	1	2	1	1	1	-1	1	1	0	1	1	1	0	0	1	1
GBA	2629	1q22	1	2	1	1	0	1	1	2	1	1	1	-1	1	1	0	1	1	1	0	0	1	1
FAM189B	10712	1q22	1	2	1	1	0	1	1	2	1	1	1	-1	1	1	0	1	1	1	0	0	1	1
SCAMP3	10067	1q22	1	2	1	1	0	1	1	2	1	1	1	-1	1	1	0	1	1	1	0	0	1	1
CLK2	1196	1q22	1	2	1	1	0	1	1	2	1	1	1	-1	1	1	0	1	1	1	0	0	1	1
HCN3	57657	1q22	1	2	1	1	0	1	1	2	1	1	1	-1	1	1	0	1	1	1	0	0	1	1
PKLR	5313	1q22	1	2	1	1	0	1	1	2	1	1	1	-1	1	1	0	1	1	1	0	0	1	1
FDPS	2224	1q22	1	2	1	1	0	1	1	2	1	1	1	-1	1	1	0	1	1	1	0	0	1	1
RUSC1-AS1	284618	1q22	1	2	1	1	0	1	1	2	1	1	1	-1	1	1	0	1	1	1	0	0	1	1
RUSC1	23623	1q22	1	2	1	1	0	1	1	2	1	1	1	-1	1	1	0	1	1	1	0	0	1	1
ASH1L	55870	1q22	1	2	1	1	0	1	1	2	1	1	1	-1	1	1	0	1	1	1	0	0	1	1
MIR555	693140	1q22	1	2	1	1	0	1	1	2	1	1	1	-1	1	1	0	1	1	1	0	0	1	1
hsa-mir-555	-1769	1q22	1	2	1	1	0	1	1	2	1	1	1	-1	1	1	0	1	1	1	0	0	1	1
POU5F1P4	645682	1q22	1	2	1	1	0	1	1	2	1	1	1	-1	1	1	0	1	1	1	0	0	1	1
LOC645676	645676	1q22	1	2	1	1	0	1	1	2	1	1	1	-1	1	1	0	1	1	1	0	0	1	1
MSTO1	55154	1q22	1	2	1	1	0	1	1	2	1	1	1	-1	1	1	0	1	1	1	0	0	1	1
YY1AP1	55249	1q22	1	2	1	1	0	1	1	2	1	1	1	-1	1	1	0	1	1	1	0	0	1	1
DAP3	7818	1q22	1	2	1	1	0	1	1	2	1	1	1	-1	1	1	0	1	1	1	0	0	1	1
MSTO2P	100129405	1q22	1	2	1	1	0	1	1	2	1	1	1	-1	1	1	0	1	1	1	0	0	1	1
GON4L	54856	1q22	1	2	1	1	0	1	1	2	1	1	1	-1	1	1	0	1	1	1	0	0	1	1
SYT11	23208	1q22	1	2	1	1	0	1	1	2	1	1	1	-1	1	1	0	1	1	1	0	0	1	1
RIT1	6016	1q22	1	2	1	1	0	1	1	2	1	1	1	-1	1	1	0	1	1	1	0	0	1	1
KIAA0907	22889	1q22	1	2	1	1	0	1	1	2	1	1	1	-1	1	1	0	1	1	1	0	0	1	1
SNORA42	677823	1q22	1	2	1	1	0	1	1	2	1	1	1	-1	1	1	0	1	1	1	0	0	1	1
SCARNA4	677771	1q22	1	2	1	1	0	1	1	2	1	1	1	-1	1	1	0	1	1	1	0	0	1	1
RXFP4	339403	1q22	1	2	1	1	0	1	1	2	1	1	1	-1	1	1	0	1	1	1	0	0	1	1
ARHGEF2	9181	1q22	1	2	1	1	0	1	1	2	1	1	1	-1	1	1	0	1	1	1	0	0	1	1
SSR2	6746	1q22	1	2	1	1	0	1	1	2	1	1	1	-1	1	1	0	1	1	1	0	0	1	1
UBQLN4	56893	1q22	1	2	1	1	0	1	1	2	1	1	1	-1	1	1	0	1	1	1	0	0	1	1
LAMTOR2	28956	1q22	1	2	1	1	0	1	1	2	1	1	1	-1	1	1	0	1	1	1	0	0	1	1
RAB25	57111	1q22	1	2	1	1	0	1	1	2	1	1	1	-1	1	1	0	1	1	1	0	0	1	1
MEX3A	92312	1q22	1	2	1	1	0	1	1	2	1	1	1	-1	1	1	0	1	1	1	0	0	1	1
LMNA	4000	1q22	1	2	1	1	0	1	1	2	1	1	1	-1	1	1	0	1	1	1	0	0	1	1
SEMA4A	64218	1q22	1	2	1	1	0	1	1	2	1	1	1	-1	1	1	0	1	1	1	0	0	1	1
SLC25A44	9673	1q22	1	2	1	1	0	1	1	2	1	1	1	-1	1	1	0	1	1	1	0	0	1	1
PMF1	11243	1q22	1	2	1	1	0	1	1	2	1	1	1	-1	1	1	0	1	1	1	0	0	1	1
PMF1-BGLAP	100527963	1q22	1	2	1	1	0	1	1	2	1	1	1	-1	1	1	0	1	1	1	0	0	1	1
BGLAP	632	1q22	1	2	1	1	0	1	1	2	1	1	1	-1	1	1	0	1	1	1	0	0	1	1
PAQR6	79957	1q22	1	2	1	1	0	1	1	2	1	1	1	-1	1	1	0	1	1	1	0	0	1	1
SMG5	23381	1q22	1	2	1	1	0	1	1	2	1	1	1	-1	1	1	0	1	1	1	0	0	1	1
TMEM79	84283	1q22	1	2	1	1	0	1	1	2	1	1	1	-1	1	1	0	1	1	1	0	0	1	1
C1orf85	112770	1q22	1	2	1	1	0	1	1	2	1	1	1	-1	1	1	0	1	1	1	0	0	1	1
VHLL	391104	1q22	1	2	1	1	0	1	1	2	1	1	1	-1	1	1	0	1	1	1	0	0	1	1
CCT3	7203	1q22	1	2	1	1	0	1	1	2	1	1	1	-1	1	1	0	1	1	1	0	0	1	1
C1orf182	128229	1q22	1	2	1	1	0	1	1	2	1	1	1	-1	1	1	0	1	1	1	0	0	1	1
RHBG	57127	1q22	1	2	1	1	0	1	1	2	1	1	1	-1	1	1	0	1	1	1	0	0	1	1
C1orf61	10485	1q22	1	2	1	1	0	1	1	2	1	1	1	-1	1	1	0	1	1	1	0	0	1	1
MIR9-1	407046	1q22	1	2	1	1	0	1	1	2	1	1	1	-1	1	1	0	1	1	1	0	0	1	1
hsa-mir-9-1	-1778	1q22	1	2	1	1	0	1	1	2	1	1	1	-1	1	1	0	1	1	1	0	0	1	1
MEF2D	4209	1q22	1	2	1	1	0	1	1	2	1	1	1	-1	1	1	0	1	1	1	0	0	1	1
IQGAP3	128239	1q22	1	2	1	1	0	1	1	2	1	1	1	-1	1	1	0	1	1	1	0	0	1	1
TTC24	164118	1q23.1	1	2	1	1	0	1	1	2	1	1	1	-1	1	1	0	1	1	1	0	0	1	1
APOA1BP	128240	1q23.1	1	2	1	1	0	1	1	2	1	1	1	-1	1	1	0	1	1	1	0	0	1	1
GPATCH4	54865	1q23.1	1	2	1	1	0	1	1	2	1	1	1	-1	1	1	0	1	1	1	0	0	1	1
HAPLN2	60484	1q23.1	1	2	1	1	0	1	1	2	1	1	1	-1	1	1	0	1	1	1	0	0	1	1
BCAN	63827	1q23.1	1	2	1	1	0	1	1	2	1	1	1	-1	1	1	0	1	1	1	0	0	1	1
NES	10763	1q23.1	1	2	1	1	0	1	1	2	1	1	1	-1	1	1	0	1	1	1	0	0	1	1
CRABP2	1382	1q23.1	1	2	1	1	0	1	1	2	1	1	1	-1	1	1	0	1	1	1	0	0	1	1
ISG20L2	81875	1q23.1	1	2	1	1	0	1	1	2	1	1	1	-1	1	1	0	1	1	1	0	0	1	1
RRNAD1	51093	1q23.1	1	2	1	1	0	1	1	2	1	1	1	-1	1	1	0	1	1	1	0	0	1	1
MRPL24	79590	1q23.1	1	2	1	1	0	1	1	2	1	1	1	-1	1	1	0	1	1	1	0	0	1	1
HDGF	3068	1q23.1	1	2	1	1	0	1	1	2	1	1	1	-1	1	1	0	1	1	1	0	0	1	1
PRCC	5546	1q23.1	1	2	1	1	0	1	1	2	1	1	1	-1	1	1	0	1	1	1	0	0	1	1
SH2D2A	9047	1q23.1	1	2	1	1	0	1	1	2	1	1	1	-1	1	1	0	1	1	1	0	0	1	1
NTRK1	4914	1q23.1	1	2	1	1	0	1	1	2	1	1	1	-1	1	1	0	1	1	1	0	0	1	1
INSRR	3645	1q23.1	1	2	1	1	0	1	1	2	1	1	1	-1	1	1	0	1	1	1	0	0	1	1
PEAR1	375033	1q23.1	1	2	1	1	0	1	1	2	1	1	1	-1	1	1	0	1	1	1	0	0	1	1
LRRC71	149499	1q23.1	1	2	1	1	0	1	1	2	1	1	1	-1	1	1	0	1	1	1	0	0	1	1
ARHGEF11	9826	1q23.1	1	2	1	1	0	1	1	2	1	1	1	-1	1	1	0	1	1	1	0	0	1	1
MIR765	768220	1q23.1	1	2	1	1	0	1	1	2	1	1	1	-1	1	1	0	1	1	1	0	0	1	1
hsa-mir-765	-1782	1q23.1	1	2	1	1	0	1	1	2	1	1	1	-1	1	1	0	1	1	1	0	0	1	1
ETV3L	440695	1q23.1	1	2	1	1	0	1	1	2	1	1	1	-1	1	1	0	1	1	1	0	0	1	1
ETV3	2117	1q23.1	1	2	1	1	0	1	1	2	1	1	1	-1	1	1	0	1	1	1	0	0	1	1
CYCSP52	360155	1q23.1	1	2	1	1	0	1	1	2	1	1	1	-1	1	1	0	1	1	1	0	0	1	1
FCRL5	83416	1q23.1	1	2	1	1	0	1	1	2	1	1	1	-1	1	1	0	1	1	1	0	0	1	1
FCRL4	83417	1q23.1	1	2	1	1	0	1	1	2	1	1	1	-1	1	1	0	1	1	1	0	0	1	1
FCRL3	115352	1q23.1	1	2	1	1	0	1	1	2	1	1	1	-1	1	1	0	1	1	1	0	0	1	1
FCRL2	79368	1q23.1	1	2	1	1	0	1	1	2	1	1	1	-1	1	1	0	1	1	1	0	0	1	1
FCRL1	115350	1q23.1	1	2	1	1	0	1	1	2	1	1	1	-1	1	1	0	1	1	1	0	0	1	1
CD5L	922	1q23.1	1	2	1	1	0	1	1	2	1	1	1	-1	1	1	0	1	1	1	0	0	1	1
KIRREL	55243	1q23.1	1	2	1	1	0	1	1	2	1	1	1	-1	1	1	0	1	1	1	0	0	1	1
LOC646268	646268	1q23.1	1	2	1	1	0	1	1	2	1	1	1	-1	1	1	0	1	1	1	0	0	1	1
CD1D	912	1q23.1	1	2	1	1	0	1	1	2	1	1	1	-1	1	1	0	1	1	1	0	0	1	1
CD1A	909	1q23.1	1	2	1	1	0	1	1	2	1	1	1	-1	1	1	0	1	1	1	0	0	1	1
CD1C	911	1q23.1	1	2	1	1	0	1	1	2	1	1	1	-1	1	1	0	1	1	1	0	0	1	1
CD1B	910	1q23.1	1	2	1	1	0	1	1	2	1	1	1	-1	1	1	0	1	1	1	0	0	1	1
CD1E	913	1q23.1	1	2	1	1	0	1	1	2	1	1	1	-1	1	1	0	1	1	1	0	0	1	1
OR10T2	128360	1q23.1	1	2	1	1	0	1	1	2	1	1	1	-1	1	1	0	1	1	1	0	0	1	1
OR10K2	391107	1q23.1	1	2	1	1	0	1	1	2	1	1	1	-1	1	1	0	1	1	1	0	0	1	1
OR10K1	391109	1q23.1	1	2	1	1	0	1	1	2	1	1	1	-1	1	1	0	1	1	1	0	0	1	1
OR10R2	343406	1q23.1	1	2	1	1	0	1	1	2	1	1	1	-1	1	1	0	1	1	1	0	0	1	1
OR6Y1	391112	1q23.1	1	2	1	1	0	1	1	2	1	1	1	-1	1	1	0	1	1	1	0	0	1	1
OR6P1	128366	1q23.1	1	2	1	1	0	1	1	2	1	1	1	-1	1	1	0	1	1	1	0	0	1	1
OR10X1	128367	1q23.1	1	2	1	1	0	1	1	2	1	1	1	-1	1	1	0	1	1	1	0	0	1	1
OR10Z1	128368	1q23.1	1	2	1	1	0	1	1	2	1	1	1	-1	1	1	0	1	1	1	0	0	1	1
SPTA1	6708	1q23.1	1	2	1	1	0	1	1	2	1	1	1	-1	1	1	0	1	1	1	0	0	1	1
OR6K2	81448	1q23.1	1	2	1	1	0	1	1	2	1	1	1	-1	1	1	0	1	1	1	0	0	1	1
OR6K3	391114	1q23.1	1	2	1	1	0	1	1	2	1	1	1	-1	1	1	0	1	1	1	0	0	1	1
OR6K6	128371	1q23.1	1	2	1	1	0	1	1	2	1	1	1	-1	1	1	0	1	1	1	0	0	1	1
OR6N1	128372	1q23.1	1	2	1	1	0	1	1	2	1	1	1	-1	1	1	0	1	1	1	0	0	1	1
OR6N2	81442	1q23.1	1	2	1	1	0	1	1	2	1	1	1	-1	1	1	0	1	1	1	0	0	1	1
MNDA	4332	1q23.1	1	2	1	1	0	1	1	2	1	1	1	-1	1	1	0	1	1	1	0	0	1	1
PYHIN1	149628	1q23.1	1	2	1	1	0	1	1	2	1	1	1	-1	1	1	0	1	1	1	0	0	1	1
IFI16	3428	1q23.1	1	2	1	1	0	1	1	2	1	1	1	-1	1	1	0	1	1	1	0	0	1	1
AIM2	9447	1q23.1	1	2	1	1	0	1	1	2	1	1	1	-1	1	1	0	1	1	1	0	0	1	1
CADM3	57863	1q23.2	1	2	1	1	0	1	1	2	1	1	1	-1	1	1	0	1	1	1	0	0	1	1
LOC100131825	100131825	1q23.2	1	2	1	1	0	1	1	2	1	1	1	-1	1	1	0	1	1	1	0	0	1	1
DARC	2532	1q23.2	1	2	1	1	0	1	1	2	1	1	1	-1	1	1	0	1	1	1	0	0	1	1
FCER1A	2205	1q23.2	1	2	1	1	0	1	1	2	1	1	1	-1	1	1	0	1	1	1	0	0	1	1
OR10J3	441911	1q23.2	1	2	1	1	0	1	1	2	1	1	1	-1	1	1	0	1	1	1	0	0	1	1
OR10J1	26476	1q23.2	1	2	1	1	0	1	1	2	1	1	1	-1	1	1	0	1	1	1	0	0	1	1
OR10J5	127385	1q23.2	1	2	1	1	0	1	1	2	1	1	1	-1	1	1	0	1	1	1	0	0	1	1
APCS	325	1q23.2	1	2	1	1	0	1	1	2	1	1	1	-1	1	1	0	1	1	1	0	0	1	1
CRP	1401	1q23.2	1	2	1	1	0	1	1	2	1	1	1	-1	1	1	0	1	1	1	0	0	1	1
DUSP23	54935	1q23.2	1	2	1	1	0	1	1	2	1	1	1	-1	1	1	0	1	1	1	0	0	1	1
FCRL6	343413	1q23.2	1	2	1	1	0	1	1	2	1	1	1	-1	1	1	0	1	1	1	0	0	1	1
SLAMF8	56833	1q23.2	1	2	1	1	0	1	1	2	1	1	1	-1	1	1	0	1	1	1	0	0	1	1
C1orf204	284677	1q23.2	1	2	1	1	0	1	1	2	1	1	1	-1	1	1	0	1	1	1	0	0	1	1
VSIG8	391123	1q23.2	1	2	1	1	0	1	1	2	1	1	1	-1	1	1	0	1	1	1	0	0	1	1
CCDC19	25790	1q23.2	1	2	1	1	0	1	1	2	1	1	1	-1	1	1	0	1	1	1	0	0	1	1
hsa-mir-4259	-1804	1q23.2	1	2	1	1	0	1	1	2	1	1	1	-1	1	1	0	1	1	1	0	0	1	1
TAGLN2	8407	1q23.2	1	2	1	1	0	1	1	2	1	1	1	-1	1	1	0	1	1	1	0	0	1	1
IGSF9	57549	1q23.2	1	2	1	1	0	1	1	2	1	1	1	-1	1	1	0	1	1	1	0	0	1	1
SLAMF9	89886	1q23.2	1	2	1	1	0	1	1	2	1	1	1	-1	1	1	0	1	1	1	0	0	1	1
LOC100505633	100505633	1q23.2	1	2	1	1	0	1	1	2	1	1	1	-1	1	1	0	1	1	1	0	0	1	1
PIGM	93183	1q23.2	1	2	1	1	0	1	1	2	1	1	1	-1	1	1	0	1	1	1	0	0	1	1
KCNJ10	3766	1q23.2	1	2	1	1	0	1	1	2	1	1	1	-1	1	1	0	1	1	1	0	0	1	1
KCNJ9	3765	1q23.2	1	2	1	1	0	1	1	2	1	1	1	-1	1	1	0	1	1	1	0	0	1	1
IGSF8	93185	1q23.2	1	2	1	1	0	1	1	2	1	1	1	-1	1	1	0	1	1	1	0	0	1	1
ATP1A2	477	1q23.2	1	2	1	1	0	1	1	2	1	1	1	-1	1	1	0	1	1	1	0	0	1	1
ATP1A4	480	1q23.2	1	2	1	1	0	1	1	2	1	1	1	-1	1	1	0	1	1	1	0	0	1	1
CASQ1	844	1q23.2	1	2	1	1	0	1	1	2	1	1	1	-1	1	1	0	1	1	1	0	0	1	1
PEA15	8682	1q23.2	1	2	1	1	0	1	1	2	1	1	1	-1	1	1	0	1	1	1	0	0	1	1
DCAF8	50717	1q23.2	1	2	1	1	0	1	1	2	1	1	1	-1	1	1	0	1	1	1	0	0	1	1
PEX19	5824	1q23.2	1	2	1	1	0	1	1	2	1	1	1	-1	1	1	0	1	1	1	0	0	1	1
COPA	1314	1q23.2	1	2	1	1	0	1	1	2	1	1	1	-1	1	1	0	1	1	1	0	0	1	1
SUMO1P3	474338	1q23.2	1	2	1	1	0	1	1	2	1	1	1	-1	1	1	0	1	1	1	0	0	1	1
NCSTN	23385	1q23.2	1	2	1	1	0	1	1	2	1	1	1	-1	1	1	0	1	1	1	0	0	1	1
NHLH1	4807	1q23.2	1	2	1	1	0	1	1	2	1	1	1	-1	1	1	0	1	1	1	0	0	1	1
VANGL2	57216	1q23.2	1	2	1	1	0	1	1	2	1	1	1	-1	1	1	0	1	1	1	0	0	1	1
SLAMF6	114836	1q23.2	1	2	1	1	0	1	1	2	1	1	1	-1	1	1	0	1	1	1	0	0	1	1
CD84	8832	1q23.3	1	2	1	1	0	1	1	2	1	1	1	-1	1	1	0	1	1	1	0	0	1	1
SLAMF1	6504	1q23.3	1	2	1	1	0	1	1	2	1	1	1	-1	1	1	0	1	1	1	0	0	1	1
CD48	962	1q23.3	1	2	1	1	0	1	1	2	1	1	1	-1	1	1	0	1	1	1	0	0	1	1
SLAMF7	57823	1q23.3	1	2	1	1	0	1	1	2	1	1	1	-1	1	1	0	1	1	1	0	0	1	1
LY9	4063	1q23.3	1	2	1	1	0	1	1	2	1	1	1	-1	1	1	0	1	1	1	0	0	1	1
CD244	51744	1q23.3	1	2	1	1	0	1	1	2	1	1	1	-1	1	1	0	1	1	1	0	0	1	1
ITLN1	55600	1q23.3	1	2	1	1	0	1	1	2	1	1	1	-1	1	1	0	1	1	1	0	0	1	1
ITLN2	142683	1q23.3	1	2	1	1	0	1	1	2	1	1	1	-1	1	1	0	1	1	1	0	0	1	1
F11R	50848	1q23.3	1	2	1	1	0	1	1	2	1	1	1	-1	1	1	0	1	1	1	0	0	1	1
TSTD1	100131187	1q23.3	1	2	1	1	0	1	1	2	1	1	1	-1	1	1	0	1	1	1	0	0	1	1
USF1	7391	1q23.3	1	2	1	1	0	1	1	2	1	1	1	-1	1	1	0	1	1	1	0	0	1	1
ARHGAP30	257106	1q23.3	1	2	1	1	0	1	1	2	1	1	1	-1	1	1	0	1	1	1	0	0	1	1
PVRL4	81607	1q23.3	1	2	1	1	0	1	1	2	1	1	1	-1	1	1	0	1	1	1	0	0	1	1
KLHDC9	126823	1q23.3	1	2	1	1	0	1	1	2	1	1	1	-1	1	1	0	1	1	1	0	0	1	1
PFDN2	5202	1q23.3	1	2	1	1	0	1	1	2	1	1	1	-1	1	1	0	1	1	1	0	0	1	1
NIT1	4817	1q23.3	1	2	1	1	0	1	1	2	1	1	1	-1	1	1	0	1	1	1	0	0	1	1
DEDD	9191	1q23.3	1	2	1	1	0	1	1	2	1	1	1	-1	1	1	0	1	1	1	0	0	1	1
UFC1	51506	1q23.3	1	2	1	1	0	1	1	2	1	1	1	-1	1	1	0	1	1	1	0	0	1	1
USP21	27005	1q23.3	1	2	1	1	0	1	1	2	1	1	1	-1	1	1	0	1	1	1	0	0	1	1
PPOX	5498	1q23.3	1	2	1	1	0	1	1	2	1	1	1	-1	1	1	0	1	1	1	0	0	1	1
B4GALT3	8703	1q23.3	1	2	1	1	0	1	1	2	1	1	1	-1	1	1	0	1	1	1	0	0	1	1
ADAMTS4	9507	1q23.3	1	2	1	1	0	1	1	2	1	1	1	-1	1	1	0	1	1	1	0	0	1	1
NDUFS2	4720	1q23.3	1	2	1	1	0	1	1	2	1	1	1	-1	1	1	0	1	1	1	0	0	1	1
FCER1G	2207	1q23.3	1	2	1	1	0	1	1	2	1	1	1	-1	1	1	0	1	1	1	0	0	1	1
APOA2	336	1q23.3	1	2	1	1	0	1	1	2	1	1	1	-1	1	1	0	1	1	1	0	0	1	1
TOMM40L	84134	1q23.3	1	2	1	1	0	1	1	2	1	1	1	-1	1	1	0	1	1	1	0	0	1	1
NR1I3	9970	1q23.3	1	2	1	1	0	1	1	2	1	1	1	-1	1	1	0	1	1	1	0	0	1	1
PCP4L1	654790	1q23.3	1	2	1	1	0	1	1	2	1	1	1	-1	1	1	0	1	1	1	0	0	1	1
MPZ	4359	1q23.3	1	2	1	1	0	1	1	2	1	1	1	-1	1	1	0	1	1	1	0	0	1	1
SDHC	6391	1q23.3	1	2	1	1	0	1	1	2	1	1	1	-1	1	1	0	1	1	1	0	0	1	1
C1orf192	257177	1q23.3	1	2	1	1	0	1	1	2	1	1	1	-1	1	1	0	1	1	1	0	0	1	1
FCGR2A	2212	1q23.3	1	2	1	1	0	1	1	2	1	1	1	-1	1	1	0	1	1	1	0	0	1	1
HSPA6	3310	1q23.3	1	2	1	1	0	1	1	2	1	1	1	-1	1	1	0	1	1	1	0	0	1	1
FCGR3A	2214	1q23.3	1	2	1	1	0	1	1	2	1	1	1	-1	1	1	0	1	1	1	0	0	1	1
FCGR2C	9103	1q23.3	1	2	1	1	0	1	1	2	1	1	1	-1	1	1	0	1	1	1	0	0	1	1
HSPA7	3311	1q23.3	1	2	1	1	0	1	1	2	1	1	1	-1	1	1	0	1	1	1	0	0	1	1
FCGR3B	2215	1q23.3	1	2	1	1	0	1	1	2	1	1	1	-1	1	1	0	1	1	1	0	0	1	1
FCGR2B	2213	1q23.3	1	2	1	1	0	1	1	2	1	1	1	-1	1	1	0	1	1	1	0	0	1	1
RPL31P11	641311	1q23.3	1	2	1	1	0	1	1	2	1	1	1	-1	1	1	0	1	1	1	0	0	1	1
FCRLA	84824	1q23.3	1	2	1	1	0	1	1	2	1	1	1	-1	1	1	0	1	1	1	0	0	1	1
FCRLB	127943	1q23.3	1	2	1	1	0	1	1	2	1	1	1	-1	1	1	0	1	1	1	0	0	1	1
DUSP12	11266	1q23.3	1	2	1	1	0	1	1	2	1	1	1	-1	1	1	0	1	1	1	0	0	1	1
ATF6	22926	1q23.3	1	2	1	1	0	1	1	2	1	1	1	-1	1	1	0	1	1	1	0	0	1	1
OLFML2B	25903	1q23.3	1	2	1	1	0	1	1	2	1	1	1	-1	1	1	0	1	1	1	0	0	1	1
NOS1AP	9722	1q23.3	1	2	1	1	0	1	1	2	1	1	1	-1	1	1	0	1	1	1	0	0	1	1
MIR4654	100616386	1q23.3	1	2	1	1	0	1	1	2	1	1	1	-1	1	1	0	1	1	1	0	0	1	1
MIR556	693141	1q23.3	1	2	1	1	0	1	1	2	1	1	1	-1	1	1	0	1	1	1	0	0	1	1
hsa-mir-556	-1823	1q23.3	1	2	1	1	0	1	1	2	1	1	1	-1	1	1	0	1	1	1	0	0	1	1
C1orf111	284680	1q23.3	1	2	1	1	0	1	1	2	1	1	1	-1	1	1	0	1	1	1	0	0	1	1
C1orf226	400793	1q23.3	1	2	1	1	0	1	1	2	1	1	1	-1	1	1	0	1	1	1	0	0	1	1
SH2D1B	117157	1q23.3	1	2	1	1	0	1	1	2	1	1	1	-1	1	1	0	1	1	1	0	0	1	1
UHMK1	127933	1q23.3	1	2	1	1	0	1	1	2	1	1	1	-1	1	1	0	1	1	1	0	0	1	1
UAP1	6675	1q23.3	1	2	1	1	0	1	1	2	1	1	1	-1	1	1	0	1	1	1	0	0	1	1
DDR2	4921	1q23.3	1	2	1	1	0	1	1	2	1	1	1	-1	1	1	0	1	1	1	0	0	1	1
HSD17B7	51478	1q23.3	1	2	1	1	0	1	1	2	1	1	1	-1	1	1	0	1	1	1	0	0	1	1
C1orf110	339512	1q23.3	1	2	1	1	0	1	1	2	1	1	1	-1	1	1	0	1	1	1	0	0	1	1
RGS4	5999	1q23.3	1	2	1	1	0	1	1	2	1	1	1	-1	1	1	0	1	1	1	0	0	1	1
RGS5	8490	1q23.3	1	2	1	1	0	1	1	2	1	1	1	-1	1	1	0	1	1	1	1	0	1	1
NUF2	83540	1q23.3	1	2	1	1	0	1	1	2	1	1	1	-1	1	1	0	1	1	1	1	0	1	1
PBX1	5087	1q23.3	1	2	1	1	0	1	1	2	1	1	1	-1	1	1	0	1	1	1	1	0	1	1
LOC100505795	100505795	1q23.3	1	2	1	1	0	1	1	2	1	1	1	-1	1	1	0	1	1	1	1	0	1	1
LMX1A	4009	1q23.3	1	2	1	1	0	1	1	2	1	1	1	-1	1	1	0	1	1	1	1	0	1	1
RXRG	6258	1q23.3	1	2	1	1	0	1	1	2	1	1	1	-1	1	1	0	1	1	1	1	0	1	1
LOC400794	400794	1q23.3	1	2	1	1	0	1	1	2	1	1	1	-1	1	1	0	1	1	1	1	0	1	1
LRRC52	440699	1q24.1	1	2	1	1	0	1	1	2	1	1	1	-1	1	1	0	1	1	1	1	0	1	1
MGST3	4259	1q24.1	1	2	1	1	0	1	1	2	1	1	1	-1	1	1	0	1	1	1	1	0	1	1
ALDH9A1	223	1q24.1	1	2	1	1	0	1	1	2	1	1	1	-1	1	1	0	1	1	1	1	0	1	1
LOC440700	440700	1q24.1	1	2	1	1	0	1	1	2	1	1	1	-1	1	1	0	1	1	1	1	0	1	1
TMCO1	54499	1q24.1	1	2	1	1	0	1	1	2	1	1	1	-1	1	1	0	1	1	1	1	0	1	1
UCK2	7371	1q24.1	1	2	1	1	0	1	1	2	1	1	1	-1	1	1	0	1	1	1	1	0	1	1
MIR3658	100500832	1q24.1	1	2	1	1	0	1	1	2	1	1	1	-1	1	1	0	1	1	1	1	0	1	1
FAM78B	149297	1q24.1	1	2	1	1	0	1	1	2	1	1	1	-1	1	1	0	1	1	1	1	0	1	1
MIR921	100126349	1q24.1	1	2	1	1	0	1	1	2	1	1	1	-1	1	1	0	1	1	1	1	0	1	1
hsa-mir-921	-1852	1q24.1	1	2	1	1	0	1	1	2	1	1	1	-1	1	1	0	1	1	1	1	0	1	1
FMO9P	116123	1q24.1	1	2	1	1	0	1	1	2	1	1	1	-1	1	1	0	1	1	1	1	0	1	1
POGK	57645	1q24.1	1	2	1	1	0	1	1	2	1	1	1	-1	1	1	0	1	1	1	1	0	1	1
TADA1	117143	1q24.1	1	2	1	1	0	1	1	2	1	1	1	-1	1	1	0	1	1	1	1	0	1	1
ILDR2	387597	1q24.1	1	2	1	1	0	1	1	2	1	1	1	-1	1	1	0	1	1	1	1	0	1	1
MAEL	84944	1q24.1	1	2	1	1	0	1	1	2	1	1	1	-1	1	1	0	1	1	1	1	0	1	1
GPA33	10223	1q24.1	1	2	1	1	0	1	1	2	1	1	1	-1	1	1	0	1	1	1	1	0	1	1
DUSP27	92235	1q24.1	1	2	1	1	0	1	1	2	1	1	1	-1	1	1	0	1	1	1	1	0	1	1
POU2F1	5451	1q24.1	1	2	1	1	0	1	1	2	1	1	1	-1	1	1	0	1	1	1	1	0	1	1
CD247	919	1q24.2	1	2	1	1	0	1	1	2	1	1	1	-1	1	1	0	1	1	1	1	0	1	1
CREG1	8804	1q24.2	1	2	1	1	0	1	1	2	1	1	1	-1	1	1	0	1	1	1	1	0	1	1
RCSD1	92241	1q24.2	1	2	1	1	0	1	1	2	1	1	1	-1	1	1	0	1	1	1	1	0	1	1
MPZL1	9019	1q24.2	1	2	1	1	0	1	1	2	1	1	1	-1	1	1	0	1	1	1	1	0	1	1
ADCY10	55811	1q24.2	1	2	1	1	0	1	1	2	1	1	1	-1	1	1	0	1	1	1	1	0	1	1
BRP44	25874	1q24.2	1	2	1	1	0	1	1	2	1	1	1	-1	1	1	0	1	1	1	1	0	1	1
DCAF6	55827	1q24.2	1	2	1	1	0	1	1	2	1	1	1	-1	1	1	0	1	1	1	1	0	1	1
hsa-mir-1255b-2	-1866	1q24.2	1	2	1	1	0	1	1	2	1	1	1	-1	1	1	0	1	1	1	1	0	1	1
GPR161	23432	1q24.2	1	2	1	1	0	1	1	2	1	1	1	-1	1	1	0	1	1	1	1	0	1	1
TIPRL	261726	1q24.2	1	2	1	1	0	1	1	2	1	1	1	-1	1	1	0	1	1	1	1	0	1	1
SFT2D2	375035	1q24.2	1	2	1	1	0	1	1	2	1	1	1	-1	1	1	0	1	1	1	1	0	1	1
ANKRD36BP1	84832	1q24.2	1	2	1	1	0	1	1	2	1	1	1	-1	1	1	0	1	1	1	1	0	1	1
TBX19	9095	1q24.2	1	2	1	1	0	1	1	2	1	1	1	-1	1	1	0	1	1	1	1	0	1	1
MIR557	693142	1q24.2	1	2	1	1	0	1	1	2	1	1	1	-1	1	1	0	1	1	1	1	0	1	1
hsa-mir-557	-1869	1q24.2	1	2	1	1	0	1	1	2	1	1	1	-1	1	1	0	1	1	1	1	0	1	1
LOC100505918	100505918	1q24.2	1	2	1	1	0	1	1	2	1	1	1	-1	1	1	0	1	1	1	1	0	1	1
XCL2	6846	1q24.2	1	2	1	1	0	1	1	2	1	1	1	-1	1	1	0	1	1	1	1	0	1	1
XCL1	6375	1q24.2	1	2	1	1	0	1	1	2	1	1	1	-1	1	1	0	1	1	1	1	0	1	1
DPT	1805	1q24.2	1	2	1	1	0	1	1	2	1	1	1	-1	1	1	0	1	1	1	1	0	1	1
MGC4473	79100	1q24.2	1	2	1	1	0	1	1	2	1	1	1	-1	1	1	0	1	1	1	1	0	1	1
ATP1B1	481	1q24.2	1	2	1	1	0	1	1	2	1	1	1	-1	1	1	0	1	1	1	1	0	1	1
NME7	29922	1q24.2	1	2	1	1	0	1	1	2	1	1	1	-1	1	1	0	1	1	1	1	0	1	1
BLZF1	8548	1q24.2	1	2	1	1	0	1	1	2	1	1	1	-1	1	1	0	1	1	1	1	0	1	1
C1orf114	57821	1q24.2	1	2	1	1	0	1	1	2	1	1	1	-1	1	1	0	1	1	1	1	0	1	1
SLC19A2	10560	1q24.2	1	2	1	1	0	1	1	2	1	1	1	-1	1	1	0	1	1	1	1	0	1	1
F5	2153	1q24.2	1	2	1	1	0	1	1	2	1	1	1	-1	1	1	0	1	1	1	1	0	1	1
SELP	6403	1q24.2	1	2	1	1	0	1	1	2	1	1	1	-1	1	1	0	1	1	1	1	0	1	1
SELL	6402	1q24.2	1	2	1	1	0	1	1	2	1	1	1	-1	1	1	0	1	1	1	1	0	1	1
SELE	6401	1q24.2	1	2	1	1	0	1	1	2	1	1	1	-1	1	1	0	1	1	1	1	0	1	1
METTL18	92342	1q24.2	1	2	1	1	0	1	1	2	1	1	1	-1	1	1	0	1	1	1	1	0	1	1
C1orf112	55732	1q24.2	1	2	1	1	0	1	1	2	1	1	1	-1	1	1	0	1	1	1	1	0	1	1
SCYL3	57147	1q24.2	1	2	1	1	0	1	1	2	1	1	1	-1	1	1	0	1	1	1	1	0	1	1
KIFAP3	22920	1q24.2	1	2	1	1	0	1	1	2	1	1	1	-1	1	1	0	1	1	1	1	0	1	1
METTL11B	149281	1q24.2	1	2	1	1	0	1	1	2	1	1	1	-1	1	1	0	1	1	1	1	0	1	1
MIR3119-1	100422839	1q24.2	1	2	1	1	0	1	1	2	1	1	1	-1	1	1	0	1	1	1	1	0	1	1
MIR3119-2	100423010	1q24.2	1	2	1	1	0	1	1	2	1	1	1	-1	1	1	0	1	1	1	1	0	1	1
hsa-mir-3119-1	-1882	1q24.2	1	2	1	1	0	1	1	2	1	1	1	-1	1	1	0	1	1	1	1	0	1	1
hsa-mir-3119-2	-1882	1q24.2	1	2	1	1	0	1	1	2	1	1	1	-1	1	1	0	1	1	1	1	0	1	1
LOC284688	284688	1q24.2	1	2	1	1	0	1	1	2	1	1	1	-1	1	1	0	1	1	1	1	0	1	1
GORAB	92344	1q24.2	1	2	1	1	0	1	1	2	1	1	1	-1	1	1	0	1	1	1	1	0	1	1
PRRX1	5396	1q24.2	1	2	1	1	0	1	1	2	1	1	1	-1	1	1	0	1	1	1	1	0	1	1
C1orf129	80133	1q24.3	1	2	1	1	0	1	1	2	1	1	1	-1	1	1	0	1	1	1	1	0	1	1
FMO3	2328	1q24.3	1	2	1	1	0	1	1	2	1	1	1	-1	1	1	0	1	1	1	1	0	1	1
MIR1295A	100302178	1q24.3	1	2	1	1	0	1	1	2	1	1	1	-1	1	1	0	1	1	1	1	0	1	1
hsa-mir-1295	-1890	1q24.3	1	2	1	1	0	1	1	2	1	1	1	-1	1	1	0	1	1	1	1	0	1	1
FMO6P	388714	1q24.3	1	2	1	1	0	1	1	2	1	1	1	-1	1	1	0	1	1	1	1	0	1	1
FMO2	2327	1q24.3	1	2	1	1	0	1	1	2	1	1	1	-1	1	1	0	1	1	1	1	0	1	1
FMO1	2326	1q24.3	1	2	1	1	0	1	1	2	1	1	1	-1	1	1	0	1	1	1	1	0	1	1
FMO4	2329	1q24.3	1	2	1	1	0	1	1	2	1	1	1	-1	1	1	0	1	1	1	1	0	1	1
TOP1P1	7151	1q24.3	1	2	1	1	0	1	1	2	1	1	1	-1	1	1	0	1	1	1	1	0	1	1
PRRC2C	23215	1q24.3	1	2	1	1	0	1	1	2	1	1	1	-1	1	1	0	1	1	1	1	0	1	1
MYOC	4653	1q24.3	1	2	1	1	0	1	1	2	1	1	1	-1	1	1	0	1	1	1	1	0	1	1
VAMP4	8674	1q24.3	1	2	1	1	0	1	1	2	1	1	1	-1	1	1	0	1	1	1	1	0	1	1
METTL13	51603	1q24.3	1	2	1	1	0	1	1	2	1	1	1	-1	1	1	0	1	1	1	1	0	1	1
DNM3	26052	1q24.3	1	2	1	1	0	1	1	2	1	1	1	-1	1	1	0	1	1	1	1	0	1	1
DNM3OS	100628315	1q24.3	1	2	1	1	0	1	1	2	1	1	1	-1	1	1	0	1	1	1	1	0	1	1
MIR214	406996	1q24.3	1	2	1	1	0	1	1	2	1	1	1	-1	1	1	0	1	1	1	1	0	1	1
MIR3120	100422882	1q24.3	1	2	1	1	0	1	1	2	1	1	1	-1	1	1	0	1	1	1	1	0	1	1
hsa-mir-214	-1898	1q24.3	1	2	1	1	0	1	1	2	1	1	1	-1	1	1	0	1	1	1	1	0	1	1
hsa-mir-3120	-1898	1q24.3	1	2	1	1	0	1	1	2	1	1	1	-1	1	1	0	1	1	1	1	0	1	1
MIR199A2	406977	1q24.3	1	2	1	1	0	1	1	2	1	1	1	-1	1	1	0	1	1	1	1	0	1	1
hsa-mir-199a-2	-1898	1q24.3	1	2	1	1	0	1	1	2	1	1	1	-1	1	1	0	1	1	1	1	0	1	1
C1orf105	92346	1q24.3	1	2	1	1	0	1	1	2	1	1	1	-1	1	1	0	1	1	1	1	0	1	1
PIGC	5279	1q24.3	1	2	1	1	0	1	1	2	1	1	1	-1	1	1	0	1	1	1	1	0	1	1
C1orf9	51430	1q24.3	1	2	1	1	0	1	1	2	1	1	1	-1	1	1	0	1	1	1	1	0	1	1
FASLG	356	1q24.3	1	2	1	1	0	1	1	2	1	1	1	-1	1	1	0	1	1	1	1	0	1	1
TNFSF18	8995	1q25.1	1	2	1	1	0	1	1	2	1	1	1	-1	1	1	0	1	1	1	1	0	1	1
TNFSF4	7292	1q25.1	1	2	1	1	0	1	1	2	1	1	1	-1	1	1	0	1	1	1	1	0	1	1
LOC100506023	100506023	1q25.1	1	2	1	1	0	1	1	2	1	1	1	-1	1	1	0	1	1	1	1	0	1	1
PRDX6	9588	1q25.1	1	2	1	1	0	1	1	2	1	1	1	-1	1	1	0	1	1	1	1	0	1	1
SLC9A11	284525	1q25.1	1	2	1	1	0	1	1	2	1	1	1	-1	1	1	0	1	1	1	1	0	1	1
ANKRD45	339416	1q25.1	1	2	1	1	0	1	1	2	1	1	1	-1	1	1	0	1	1	1	1	0	1	1
LOC730159	730159	1q25.1	1	2	1	1	0	1	1	2	1	1	1	-1	1	1	0	1	1	1	1	0	1	1
KLHL20	27252	1q25.1	1	2	1	1	0	1	1	2	1	1	1	-1	1	1	0	1	1	1	1	0	1	1
CENPL	91687	1q25.1	1	2	1	1	0	1	1	2	1	1	1	-1	1	1	0	1	1	1	1	0	1	1
DARS2	55157	1q25.1	1	2	1	1	0	1	1	2	1	1	1	-1	1	1	0	1	1	1	1	0	1	1
GAS5	60674	1q25.1	1	2	1	1	0	1	1	2	1	1	1	-1	1	1	0	1	1	1	1	0	1	1
LOC100506046	100506046	1q25.1	1	2	1	1	0	1	1	2	1	1	1	-1	1	1	0	1	1	1	1	0	1	1
SNORD47	26802	1q25.1	1	2	1	1	0	1	1	2	1	1	1	-1	1	1	0	1	1	1	1	0	1	1
SNORD80	26774	1q25.1	1	2	1	1	0	1	1	2	1	1	1	-1	1	1	0	1	1	1	1	0	1	1
SNORD81	26769	1q25.1	1	2	1	1	0	1	1	2	1	1	1	-1	1	1	0	1	1	1	1	0	1	1
SNORD78	692198	1q25.1	1	2	1	1	0	1	1	2	1	1	1	-1	1	1	0	1	1	1	1	0	1	1
SNORD79	26770	1q25.1	1	2	1	1	0	1	1	2	1	1	1	-1	1	1	0	1	1	1	1	0	1	1
SNORD44	26806	1q25.1	1	2	1	1	0	1	1	2	1	1	1	-1	1	1	0	1	1	1	1	0	1	1
SNORD76	692196	1q25.1	1	2	1	1	0	1	1	2	1	1	1	-1	1	1	0	1	1	1	1	0	1	1
SNORD77	692197	1q25.1	1	2	1	1	0	1	1	2	1	1	1	-1	1	1	0	1	1	1	1	0	1	1
SNORD75	692195	1q25.1	1	2	1	1	0	1	1	2	1	1	1	-1	1	1	0	1	1	1	1	0	1	1
SNORD74	619498	1q25.1	1	2	1	1	0	1	1	2	1	1	1	-1	1	1	0	1	1	1	1	0	1	1
ZBTB37	84614	1q25.1	1	2	1	1	0	1	1	2	1	1	1	-1	1	1	0	1	1	1	1	0	1	1
SERPINC1	462	1q25.1	1	2	1	1	0	1	1	2	1	1	1	-1	1	1	0	1	1	1	1	0	1	1
RC3H1	149041	1q25.1	1	2	1	1	0	1	1	2	1	1	1	-1	1	1	0	1	1	1	1	0	1	1
RABGAP1L	9910	1q25.1	1	2	1	1	0	1	1	2	1	1	1	-1	1	1	0	1	1	1	1	0	1	1
GPR52	9293	1q25.1	1	2	1	1	0	1	1	2	1	1	1	-1	1	1	0	1	1	1	1	0	1	1
CACYBP	27101	1q25.1	1	2	1	1	0	1	1	2	1	1	1	-1	1	1	0	1	1	1	1	0	1	1
MRPS14	63931	1q25.1	1	2	1	1	0	1	1	2	1	1	1	-1	1	1	0	1	1	1	1	0	1	1
TNN	63923	1q25.1	1	2	1	1	0	1	1	2	1	1	1	-1	1	1	0	1	1	1	1	0	1	1
KIAA0040	9674	1q25.1	1	2	1	1	0	1	1	2	1	1	1	-1	1	1	0	1	1	1	1	0	1	1
TNR	7143	1q25.1	1	2	1	1	0	1	1	2	1	1	1	-1	1	1	0	1	1	1	1	0	1	1
RFWD2	64326	1q25.1	1	2	1	1	0	1	1	2	1	1	1	-1	1	1	0	1	1	1	1	0	1	1
SCARNA3	677679	1q25.1	1	2	1	1	0	1	1	2	1	1	1	-1	1	1	0	1	1	1	1	0	1	1
PAPPA2	60676	1q25.2	1	2	1	1	0	1	1	2	1	1	1	-1	1	1	0	1	1	1	1	0	1	1
ASTN1	460	1q25.2	1	2	1	1	0	1	1	2	1	1	1	-1	1	1	0	1	1	1	1	0	1	1
MIR488	574441	1q25.2	1	2	1	1	0	1	1	2	1	1	1	-1	1	1	0	1	1	1	1	0	1	1
hsa-mir-488	-1935	1q25.2	1	2	1	1	0	1	1	2	1	1	1	-1	1	1	0	1	1	1	1	0	1	1
FAM5B	57795	1q25.2	1	2	1	1	0	1	1	2	1	1	1	-1	1	1	0	1	1	1	1	0	1	1
SEC16B	89866	1q25.2	1	2	1	1	0	1	1	2	1	1	1	-1	1	1	0	1	1	1	1	0	1	1
LOC730102	730102	1q25.2	1	2	1	1	0	1	1	2	1	1	1	-1	1	1	0	1	1	1	1	0	1	1
LOC100302401	100302401	1q25.2	1	2	1	1	0	1	1	2	1	1	1	-1	1	1	0	1	1	1	1	0	1	1
RASAL2	9462	1q25.2	1	2	1	1	0	1	1	2	1	1	1	-1	1	1	0	1	1	1	1	0	1	1
C1orf49	84066	1q25.2	1	2	1	1	0	1	1	2	1	1	1	-1	1	1	0	1	1	1	1	0	1	1
C1orf220	400798	1q25.2	1	2	1	1	0	1	1	2	1	1	1	-1	1	1	0	1	1	1	1	0	1	1
MIR4424	100616328	1q25.2	1	2	1	1	0	1	1	2	1	1	1	-1	1	1	0	1	1	1	1	0	1	1
RALGPS2	55103	1q25.2	1	2	1	1	0	1	1	2	1	1	1	-1	1	1	0	1	1	1	1	0	1	1
ANGPTL1	9068	1q25.2	1	2	1	1	0	1	1	2	1	1	1	-1	1	1	0	1	1	1	1	0	1	1
FAM20B	9917	1q25.2	1	2	1	1	0	1	1	2	1	1	1	-1	1	1	0	1	1	1	1	0	1	1
TOR3A	64222	1q25.2	1	2	1	1	0	1	1	2	1	1	1	-1	1	1	0	1	1	1	1	0	1	1
ABL2	27	1q25.2	1	2	1	1	0	1	1	2	1	1	1	-1	1	1	0	1	1	1	1	0	1	1
SOAT1	6646	1q25.2	1	2	1	1	0	1	1	2	1	1	1	-1	1	1	0	1	1	1	1	0	1	1
AXDND1	126859	1q25.2	1	2	1	1	0	1	1	2	1	1	1	-1	1	1	0	1	1	1	1	0	1	1
NPHS2	7827	1q25.2	1	2	1	1	0	1	1	2	1	1	1	-1	1	1	0	1	1	1	1	0	1	1
TDRD5	163589	1q25.2	1	2	1	1	0	1	1	2	1	1	1	-1	1	1	0	1	1	1	1	0	1	1
FAM163A	148753	1q25.2	1	2	1	1	0	1	1	2	1	1	1	-1	1	1	0	1	1	1	1	0	1	1
TOR1AIP2	163590	1q25.2	1	2	1	1	0	1	1	2	1	1	1	-1	1	1	0	1	1	1	1	0	1	1
TOR1AIP1	26092	1q25.2	1	2	1	1	0	1	1	2	1	1	1	-1	1	1	0	1	1	1	1	0	1	1
CEP350	9857	1q25.2	1	2	1	1	0	1	1	2	1	1	1	-1	1	1	0	1	1	1	1	0	1	1
QSOX1	5768	1q25.2	1	2	1	1	0	1	1	2	1	1	1	-1	1	1	0	1	1	1	1	0	1	1
FLJ23867	200058	1q25.2	1	2	1	1	0	1	1	2	1	1	1	-1	1	1	0	1	1	1	1	0	1	1
LHX4	89884	1q25.2	1	2	1	1	0	1	1	2	1	1	1	-1	1	1	0	1	1	1	1	0	1	1
LOC100527964	100527964	1q25.2	1	2	1	1	0	1	1	2	1	1	1	-1	1	1	0	1	1	1	1	0	1	1
ACBD6	84320	1q25.2	1	2	1	1	0	1	1	2	1	1	1	-1	1	1	0	1	1	1	1	0	1	1
MIR3121	100423032	1q25.3	1	2	1	1	0	1	1	2	1	1	1	-1	1	1	0	1	1	1	1	0	1	1
hsa-mir-3121	-1961	1q25.3	1	2	1	1	0	1	1	2	1	1	1	-1	1	1	0	1	1	1	1	0	1	1
XPR1	9213	1q25.3	1	2	1	1	0	1	1	2	1	1	1	-1	1	1	0	1	1	1	1	0	1	1
KIAA1614	57710	1q25.3	1	2	1	1	0	1	1	2	1	1	1	-1	1	1	0	1	1	1	1	0	1	1
STX6	10228	1q25.3	1	2	1	1	0	1	1	2	1	1	1	-1	1	1	0	1	1	1	1	0	1	1
MR1	3140	1q25.3	1	2	1	1	0	1	1	2	1	1	1	-1	1	1	0	1	1	1	1	0	1	1
IER5	51278	1q25.3	1	2	1	1	0	1	1	2	1	1	1	-1	1	1	0	1	1	1	1	0	1	1
GM140	100287948	1q25.3	1	2	1	1	0	1	1	2	1	1	1	-1	1	1	0	1	1	1	1	0	1	1
CACNA1E	777	1q25.3	2	2	1	1	0	1	1	2	1	1	1	-1	1	1	0	1	1	1	1	0	1	1
ZNF648	127665	1q25.3	2	2	1	1	0	1	1	2	1	1	1	-1	1	1	0	1	1	1	1	0	1	1
GLUL	2752	1q25.3	2	2	1	1	0	1	1	2	1	1	1	-1	1	1	0	1	1	1	1	0	1	1
TEDDM1	127670	1q25.3	2	2	1	1	0	1	1	2	1	1	1	-1	1	1	0	1	1	1	1	0	1	1
LINC00272	388719	1q25.3	2	2	1	1	0	1	1	2	1	1	1	-1	1	1	0	1	1	1	1	0	1	1
RGSL1	353299	1q25.3	2	2	1	1	0	1	1	2	1	1	1	-1	1	1	0	1	1	1	1	0	1	1
RNASEL	6041	1q25.3	2	2	1	1	0	1	1	2	1	1	1	-1	1	1	0	1	1	1	1	0	1	1
RGS16	6004	1q25.3	2	2	1	1	0	1	1	2	1	1	1	-1	1	1	0	1	1	1	1	0	1	1
LOC284648	284648	1q25.3	2	2	1	1	0	1	1	2	1	1	1	-1	1	1	0	1	1	1	1	0	1	1
RGS8	85397	1q25.3	2	2	1	1	0	1	1	2	1	1	1	-1	1	1	0	1	1	1	1	0	1	1
NPL	80896	1q25.3	2	2	1	1	0	1	1	2	1	1	1	-1	1	1	0	1	1	1	1	0	1	1
DHX9	1660	1q25.3	2	2	1	1	0	1	1	2	1	1	1	-1	1	1	0	1	1	1	1	0	1	1
SHCBP1L	81626	1q25.3	2	2	1	1	0	1	1	2	1	1	1	-1	1	1	0	1	1	1	1	0	1	1
LAMC1	3915	1q25.3	2	2	1	1	0	1	1	2	1	1	1	-1	1	1	0	1	1	1	1	0	1	1
LAMC2	3918	1q25.3	2	2	1	1	0	1	1	2	1	1	1	-1	1	1	0	1	1	1	1	0	1	1
NMNAT2	23057	1q25.3	2	2	1	1	0	1	1	2	1	1	1	-1	1	1	0	1	1	1	1	0	1	1
DKFZP564C196	284649	1q25.3	2	2	1	1	0	1	1	2	1	1	1	-1	1	1	0	1	1	1	1	0	1	1
SMG7	9887	1q25.3	2	2	1	1	0	1	1	2	1	1	1	-1	1	1	0	1	1	1	1	0	1	1
NCF2	4688	1q25.3	2	2	1	1	0	1	1	2	1	1	1	-1	1	1	0	1	1	1	1	0	1	1
ARPC5	10092	1q25.3	2	2	1	1	0	1	1	2	1	1	1	-1	1	1	0	1	1	1	1	0	1	1
RGL1	23179	1q25.3	2	2	1	1	0	1	1	2	1	1	1	-1	1	1	0	1	1	1	1	0	1	1
APOBEC4	403314	1q25.3	2	2	1	1	0	1	1	2	1	1	1	-1	1	1	0	1	1	1	1	0	1	1
GLT25D2	23127	1q25.3	2	2	1	1	0	1	1	2	1	1	1	-1	1	1	0	1	1	1	1	0	1	1
TSEN15	116461	1q25.3	2	2	1	1	0	1	1	2	1	1	1	-1	1	1	0	1	1	1	1	0	1	1
C1orf21	81563	1q25.3	2	2	1	1	0	1	1	2	1	1	1	-1	1	1	0	1	1	1	1	0	1	1
EDEM3	80267	1q25.3	2	2	1	1	0	1	1	2	1	1	1	-1	1	1	0	1	1	1	1	0	1	1
FAM129A	116496	1q25.3	2	2	1	1	0	1	1	2	1	1	1	-1	1	1	0	1	1	1	1	0	1	1
RNF2	6045	1q25.3	2	2	1	1	0	1	1	2	1	1	1	-1	1	1	0	1	1	1	1	0	1	1
TRMT1L	81627	1q25.3	2	2	1	1	0	1	1	2	1	1	1	-1	1	1	0	1	1	1	1	0	1	1
SWT1	54823	1q25.3	2	2	1	1	0	1	1	2	1	1	1	-1	1	1	0	1	1	1	1	0	1	1
IVNS1ABP	10625	1q25.3	2	2	1	1	0	1	1	2	1	1	1	-1	1	1	0	1	1	1	1	0	1	1
LOC100288079	100288079	1q25.3	2	2	1	1	0	1	1	2	1	1	1	-1	1	1	0	1	1	1	1	0	1	1
HMCN1	83872	1q25.3	2	2	1	1	0	1	1	2	1	1	1	-1	1	1	0	1	1	1	1	0	1	1
MIR548F1	100302192	1q31.1	2	2	1	1	0	1	1	2	1	1	1	-1	1	1	0	1	1	1	1	0	1	1
PRG4	10216	1q31.1	2	2	1	1	0	1	1	2	1	1	1	-1	1	1	0	1	1	1	1	0	1	1
TPR	7175	1q31.1	2	2	1	1	0	1	1	2	1	1	1	-1	1	1	0	1	1	1	1	0	1	1
C1orf27	54953	1q31.1	2	2	1	1	0	1	1	2	1	1	1	-1	1	1	0	1	1	1	1	0	1	1
OCLM	10896	1q31.1	2	2	1	1	0	1	1	2	1	1	1	-1	1	1	0	1	1	1	1	0	1	1
PDC	5132	1q31.1	2	2	1	1	0	1	1	2	1	1	1	-1	1	1	0	1	1	1	1	0	1	1
PTGS2	5743	1q31.1	2	2	1	1	0	1	1	2	1	1	1	-1	1	1	0	1	1	1	1	0	1	1
PLA2G4A	5321	1q31.1	2	2	1	1	0	1	1	2	1	1	1	-1	1	1	0	1	1	1	1	0	1	1
FAM5C	339479	1q31.1	2	2	1	1	0	1	1	2	1	1	1	-1	1	1	0	1	1	1	1	0	1	1
LOC440704	440704	1q31.1	2	2	1	1	0	1	1	2	1	1	1	-1	1	1	0	1	1	1	1	0	1	1
RGS18	64407	1q31.2	2	2	1	1	0	1	1	2	1	1	1	-1	1	1	0	1	1	1	1	0	1	1
RGS21	431704	1q31.2	2	2	1	1	0	1	1	2	1	1	1	-1	1	1	0	1	1	1	1	0	1	1
RGS1	5996	1q31.2	2	2	1	1	0	1	1	2	1	1	1	-1	1	1	0	1	1	1	1	0	1	1
RGS13	6003	1q31.2	2	2	1	1	0	1	1	2	1	1	1	-1	1	1	0	1	1	1	1	0	1	1
RGS2	5997	1q31.2	2	2	1	1	0	1	1	2	1	1	1	-1	1	1	0	1	1	1	1	0	1	1
UCHL5	51377	1q31.2	2	2	1	1	0	1	1	2	1	1	1	-1	1	1	0	1	1	1	1	0	1	1
TROVE2	6738	1q31.2	2	2	1	1	0	1	1	2	1	1	1	-1	1	1	0	1	1	1	1	0	1	1
GLRX2	51022	1q31.2	2	2	1	1	0	1	1	2	1	1	1	-1	1	1	0	1	1	1	1	0	1	1
CDC73	79577	1q31.2	2	2	1	1	0	1	1	2	1	1	1	-1	1	1	0	1	1	1	1	0	1	1
MIR1278	100302163	1q31.2	2	2	1	1	0	1	1	2	1	1	1	-1	1	1	0	1	1	1	1	0	1	1
hsa-mir-1278	-2058	1q31.2	2	2	1	1	0	1	1	2	1	1	1	-1	1	1	0	1	1	1	1	0	1	1
B3GALT2	8707	1q31.2	2	2	1	1	0	1	1	2	1	1	1	-1	1	1	0	1	1	1	1	0	1	1
KCNT2	343450	1q31.3	2	2	1	1	0	1	1	2	1	1	1	-1	1	1	0	1	1	1	1	0	1	1
MIR4735	100616363	1q31.3	2	2	1	1	0	1	1	2	1	1	1	-1	1	1	0	1	1	1	1	0	1	1
CFH	3075	1q31.3	2	2	1	1	0	1	1	2	1	1	1	-1	1	1	0	1	1	1	1	0	1	1
CFHR3	10878	1q31.3	2	2	1	1	0	1	1	2	1	1	1	-1	1	1	0	1	1	1	1	0	1	1
CFHR1	3078	1q31.3	2	2	1	1	0	1	1	2	1	1	1	-1	1	1	0	1	1	1	1	0	1	1
CFHR4	10877	1q31.3	2	2	1	1	0	1	1	2	1	1	1	-1	1	1	0	1	1	1	1	0	1	1
CFHR2	3080	1q31.3	2	2	1	1	0	1	1	2	1	1	1	-1	1	1	0	1	1	1	1	0	1	1
CFHR5	81494	1q31.3	2	2	1	1	0	1	1	2	1	1	1	-1	1	1	0	1	1	1	1	0	1	1
F13B	2165	1q31.3	2	2	1	1	0	1	1	2	1	1	1	-1	1	1	0	1	1	1	1	0	1	1
ASPM	259266	1q31.3	2	2	1	1	0	1	1	2	1	1	1	-1	1	1	0	1	1	1	1	0	1	1
ZBTB41	360023	1q31.3	2	2	1	1	0	1	1	2	1	1	1	-1	1	1	0	1	1	1	1	0	1	1
CRB1	23418	1q31.3	2	2	1	1	0	1	1	2	1	1	1	-1	1	1	0	1	1	1	1	0	1	1
DENND1B	163486	1q31.3	2	2	1	1	0	1	1	2	1	1	1	-1	1	1	0	1	1	1	1	0	1	1
C1orf53	388722	1q31.3	2	2	1	1	0	1	1	2	1	1	1	-1	1	1	0	1	1	1	1	0	1	1
LHX9	56956	1q31.3	2	2	1	1	0	1	1	2	1	1	1	-1	1	1	0	1	1	1	1	0	1	1
NEK7	140609	1q31.3	2	2	1	1	0	1	1	2	1	1	1	-1	1	1	0	1	1	1	1	0	1	1
ATP6V1G3	127124	1q31.3	2	2	1	1	0	1	1	2	1	1	1	-1	1	1	0	1	1	1	1	0	1	1
PTPRC	5788	1q31.3	2	2	1	1	0	1	1	2	1	1	1	-1	1	1	0	1	1	1	1	0	1	1
LOC100131234	100131234	1q32.1	2	2	1	1	0	1	1	2	1	1	1	-1	1	1	0	1	1	1	1	0	1	1
MIR181B1	406955	1q32.1	2	2	1	1	0	1	1	2	1	1	1	-1	1	1	0	1	1	1	1	0	1	1
hsa-mir-181b-1	-2101	1q32.1	2	2	1	1	0	1	1	2	1	1	1	-1	1	1	0	1	1	1	1	0	1	1
MIR181A1	406995	1q32.1	2	2	1	1	0	1	1	2	1	1	1	-1	1	1	0	1	1	1	1	0	1	1
hsa-mir-181a-1	-2101	1q32.1	2	2	1	1	0	1	1	2	1	1	1	-1	1	1	0	1	1	1	1	0	1	1
NR5A2	2494	1q32.1	2	2	1	1	0	1	1	2	1	1	1	-1	1	1	0	1	1	1	1	0	1	1
FAM58BP	339521	1q32.1	2	2	1	1	0	1	1	2	1	1	1	-1	1	1	0	1	1	1	1	0	1	1
C1orf98	554279	1q32.1	2	2	1	1	0	1	1	2	1	1	1	-1	1	1	0	1	1	1	1	0	1	1
ZNF281	23528	1q32.1	2	2	1	1	0	1	1	2	1	1	1	-1	1	1	0	1	1	1	1	0	1	1
KIF14	9928	1q32.1	2	2	1	1	0	1	1	2	1	1	1	-1	1	1	0	1	1	1	1	0	1	1
DDX59	83479	1q32.1	2	2	1	1	0	1	1	2	1	1	1	-1	1	1	0	1	1	1	1	0	1	1
CAMSAP2	23271	1q32.1	2	2	1	1	0	1	1	2	1	1	1	-1	1	1	0	1	1	1	1	0	1	1
GPR25	2848	1q32.1	2	2	1	1	0	1	1	2	1	1	1	-1	1	1	0	1	1	1	1	0	1	1
C1orf106	55765	1q32.1	2	2	1	1	0	1	1	2	1	1	1	-1	1	1	0	1	1	1	1	0	1	1
KIF21B	23046	1q32.1	2	2	1	1	0	1	1	2	1	1	1	-1	1	1	0	1	1	1	1	0	1	1
CACNA1S	779	1q32.1	2	2	1	1	0	1	1	2	1	1	1	-1	1	1	0	1	1	1	1	0	1	1
TMEM9	252839	1q32.1	2	2	1	1	0	1	1	2	1	1	1	-1	1	1	0	1	1	1	1	0	1	1
IGFN1	91156	1q32.1	2	2	1	1	0	1	1	2	1	1	1	-1	1	1	0	1	1	1	1	0	1	1
PKP1	5317	1q32.1	2	2	1	1	0	1	1	2	1	1	1	-1	1	1	0	1	1	1	1	0	1	1
TNNT2	7139	1q32.1	2	2	1	1	0	1	1	2	1	1	1	-1	1	1	0	1	1	1	1	0	1	1
LAD1	3898	1q32.1	2	2	1	1	0	1	1	2	1	1	1	-1	1	1	0	1	1	1	1	0	1	1
TNNI1	7135	1q32.1	2	2	1	1	0	1	1	2	1	1	1	-1	1	1	0	1	1	1	1	0	1	1
PHLDA3	23612	1q32.1	2	2	1	1	0	1	1	2	1	1	1	-1	1	1	0	1	1	1	1	0	1	1
CSRP1	1465	1q32.1	2	2	1	1	0	1	1	2	1	1	1	-1	1	1	0	1	1	1	1	0	1	1
RPS10P7	376693	1q32.1	2	2	1	1	0	1	1	2	1	1	1	-1	1	1	0	1	1	1	1	0	1	1
NAV1	89796	1q32.1	2	2	1	1	0	1	1	2	1	1	1	-1	1	1	0	1	1	1	1	0	1	1
MIR1231	100302158	1q32.1	2	2	1	1	0	1	1	2	1	1	1	-1	1	1	0	1	1	1	1	0	1	1
hsa-mir-1231	-2124	1q32.1	2	2	1	1	0	1	1	2	1	1	1	-1	1	1	0	1	1	1	1	0	1	1
IPO9	55705	1q32.1	2	2	1	1	0	1	1	2	1	1	1	-1	1	1	0	1	1	1	1	0	1	1
SHISA4	149345	1q32.1	2	2	1	1	0	1	1	2	1	1	1	-1	1	1	0	1	1	1	1	0	1	1
LMOD1	25802	1q32.1	2	2	1	1	0	1	1	2	1	1	1	-1	1	1	0	1	1	1	1	0	1	1
TIMM17A	10440	1q32.1	2	2	1	1	0	1	1	2	1	1	1	-1	1	1	0	1	1	1	1	0	1	1
RNPEP	6051	1q32.1	2	2	1	1	0	1	1	2	1	1	1	-1	1	1	0	1	1	1	1	0	1	1
ELF3	1999	1q32.1	2	2	1	1	0	1	1	2	1	1	1	-1	1	1	0	1	1	1	1	0	1	1
GPR37L1	9283	1q32.1	2	2	1	1	0	1	1	2	1	1	1	-1	1	1	0	1	1	1	1	0	1	1
ARL8A	127829	1q32.1	2	2	1	1	0	1	1	2	1	1	1	-1	1	1	0	1	1	1	1	0	1	1
PTPN7	5778	1q32.1	2	2	1	1	0	1	1	2	1	1	1	-1	1	1	0	1	1	1	1	0	1	1
PTPRVP	148713	1q32.1	2	2	1	1	0	1	1	2	1	1	1	-1	1	1	0	1	1	1	1	0	1	1
LGR6	59352	1q32.1	2	2	1	1	0	1	1	2	1	1	1	-1	1	1	0	1	1	1	1	0	1	1
[truncated: 21,083 more rows]

## Sheet: CNA by gene cohort 2
Gene Symbol	Locus ID	Cytoband	ACC K1 T	ACC K10 T	ACC K11 T	ACC K12 T	ACC K13 T	ACC K14 T	ACC K15 T	ACC K16 T	ACC K18 T	ACC K19 T	ACC K2 T	ACC K20 T	ACC K3 T	ACC K4 T	ACC K5 T	ACC K6 T	ACC K7 T	ACC K8 T	ACC K9 T
DDX11L1	100287102	1p36.33	-1	0	0	0	-1	0	0	-1	-1	-1	-1	-1	-1	-1	-1	0	-1	-1	0
FAM138A	645520	1p36.33	-1	-1	0	-1	-1	1	0	-1	-1	-1	-1	1	-1	-1	-1	0	0	1	0
FAM138F	641702	1p36.33	-1	-1	0	-1	-1	1	0	-1	-1	-1	-1	1	-1	-1	-1	0	0	1	0
FAM41C	284593	1p36.33	-1	-1	0	0	-1	0	0	-1	-1	-1	-1	-1	-1	-2	-1	-1	-1	0	0
LINC00115	79854	1p36.33	-1	-1	0	0	-1	0	0	-1	-1	-1	-1	-1	-1	-2	-1	-1	-1	0	0
LOC100132062	100132062	1p36.33	-1	0	0	0	0	1	0	-1	-1	-1	-1	1	-1	-1	-1	0	0	0	0
LOC100132287	100132287	1p36.33	-1	0	0	0	0	1	0	-1	-1	-1	-1	1	-1	-1	-1	0	0	0	0
LOC100133331	100133331	1p36.33	-1	0	0	0	0	1	0	-1	-1	-1	-1	1	-1	-1	-1	0	0	0	0
LOC100288069	100288069	1p36.33	-1	-1	0	0	-1	0	0	-1	-1	-1	-1	-1	-1	-2	-1	-1	-1	0	0
LOC643837	643837	1p36.33	-1	-1	0	0	-1	0	0	-1	-1	-1	-1	-1	-1	-2	-1	-1	-1	0	0
LOC729737	729737	1p36.33	-1	-1	0	0	-1	0	0	-1	-1	-1	-1	-1	-1	-2	-1	-1	-1	0	0
OR4F16	81399	1p36.33	-1	0	0	0	0	1	0	-1	-1	-1	-1	1	-1	-1	-1	0	0	0	0
OR4F29	729759	1p36.33	-1	0	0	0	0	1	0	-1	-1	-1	-1	1	-1	-1	-1	0	0	0	0
OR4F3	26683	1p36.33	-1	0	0	0	0	1	0	-1	-1	-1	-1	1	-1	-1	-1	0	0	0	0
OR4F5	79501	1p36.33	-1	-1	0	0	-1	0	0	-1	-1	-1	-1	-1	-1	-2	-1	-1	-1	0	0
WASH7P	653635	1p36.33	-1	-1	0	0	-1	0	0	-1	-1	-1	-1	-1	-1	-2	-1	-1	-1	0	0
hsa-mir-1302-2	-585	1p36.33	-1	-1	0	0	-1	0	0	-1	-1	-1	-1	-1	-1	-2	-1	-1	-1	0	0
LOC100130417	100130417	1p36.33	-1	-1	0	0	-1	0	0	-1	-1	-1	-1	-1	-1	-2	-1	-1	-1	0	0
SAMD11	148398	1p36.33	-1	-1	0	0	-1	0	0	-1	-1	-1	-1	-1	-1	-2	-1	-1	-1	0	0
NOC2L	26155	1p36.33	-1	-1	0	0	-1	0	0	-1	-1	-1	-1	-1	-1	-2	-1	-1	-1	0	0
KLHL17	339451	1p36.33	-1	-1	0	0	-1	0	0	-1	-1	-1	-1	-1	-1	-2	-1	-1	-1	0	0
PLEKHN1	84069	1p36.33	-1	-1	0	0	-1	0	0	-1	-1	-1	-1	-1	-1	-2	-1	-1	-1	0	0
C1orf170	84808	1p36.33	-1	-1	0	0	-1	0	0	-1	-1	-1	-1	-1	-1	-2	-1	-1	-1	0	0
HES4	57801	1p36.33	-1	-1	0	0	-1	0	0	-1	-1	-1	-1	-1	-1	-2	-1	-1	-1	0	0
ISG15	9636	1p36.33	-1	-1	0	0	-1	0	0	-1	-1	-1	-1	-1	-1	-2	-1	-1	-1	0	0
AGRN	375790	1p36.33	-1	-1	0	0	-1	0	0	-1	-1	-1	-1	-1	-1	-2	-1	-1	-1	0	0
RNF223	401934	1p36.33	-1	-1	0	0	-1	0	0	-1	-1	-1	-1	-1	-1	-2	-1	-1	-1	0	0
C1orf159	54991	1p36.33	-1	-1	0	0	-1	0	0	-1	-1	-1	-1	-1	-1	-2	-1	-1	-1	0	0
LOC254099	254099	1p36.33	-1	-1	0	0	-1	0	0	-1	-1	-1	-1	-1	-1	-2	-1	-1	-1	0	0
MIR200B	406984	1p36.33	-1	-1	0	0	-1	0	0	-1	-1	-1	-1	-1	-1	-2	-1	-1	-1	0	0
hsa-mir-200b	-593	1p36.33	-1	-1	0	0	-1	0	0	-1	-1	-1	-1	-1	-1	-2	-1	-1	-1	0	0
MIR200A	406983	1p36.33	-1	-1	0	0	-1	0	0	-1	-1	-1	-1	-1	-1	-2	-1	-1	-1	0	0
hsa-mir-200a	-593	1p36.33	-1	-1	0	0	-1	0	0	-1	-1	-1	-1	-1	-1	-2	-1	-1	-1	0	0
MIR429	554210	1p36.33	-1	-1	0	0	-1	0	0	-1	-1	-1	-1	-1	-1	-2	-1	-1	-1	0	0
hsa-mir-429	-593	1p36.33	-1	-1	0	0	-1	0	0	-1	-1	-1	-1	-1	-1	-2	-1	-1	-1	0	0
TTLL10	254173	1p36.33	-1	-1	0	0	-1	0	0	-1	-1	-1	-1	-1	-1	-2	-1	-1	-1	0	0
TNFRSF18	8784	1p36.33	-1	-1	0	0	-1	0	0	-1	-1	-1	-1	-1	-1	-2	-1	-1	-1	0	0
TNFRSF4	7293	1p36.33	-1	-1	0	0	-1	0	0	-1	-1	-1	-1	-1	-1	-2	-1	-1	-1	0	0
SDF4	51150	1p36.33	-1	-1	0	0	-1	0	0	-1	-1	-1	-1	-1	-1	-2	-1	-1	-1	0	0
B3GALT6	126792	1p36.33	-1	-1	0	0	-1	0	0	-1	-1	-1	-1	-1	-1	-2	-1	-1	-1	0	0
FAM132A	388581	1p36.33	-1	-1	0	0	-1	0	0	-1	-1	-1	-1	-1	-1	-2	-1	-1	-1	0	0
UBE2J2	118424	1p36.33	-1	-1	0	0	-1	0	0	-1	-1	-1	-1	-1	-1	-2	-1	-1	-1	0	0
SCNN1D	6339	1p36.33	-1	-1	0	0	-1	0	0	-1	-1	-1	-1	-1	-1	-2	-1	-1	-1	0	0
ACAP3	116983	1p36.33	-1	-1	0	0	-1	0	0	-1	-1	-1	-1	-1	-1	-2	-1	-1	-1	0	0
PUSL1	126789	1p36.33	-1	-1	0	0	-1	0	0	-1	-1	-1	-1	-1	-1	-2	-1	-1	-1	0	0
CPSF3L	54973	1p36.33	-1	-1	0	0	-1	0	0	-1	-1	-1	-1	-1	-1	-2	-1	-1	-1	0	0
GLTPD1	80772	1p36.33	-1	-1	0	0	-1	0	0	-1	-1	-1	-1	-1	-1	-2	-1	-1	-1	0	0
TAS1R3	83756	1p36.33	-1	-1	0	0	-1	0	0	-1	-1	-1	-1	-1	-1	-2	-1	-1	-1	0	0
DVL1	1855	1p36.33	-1	-1	0	0	-1	0	0	-1	-1	-1	-1	-1	-1	-2	-1	-1	-1	0	0
MXRA8	54587	1p36.33	-1	-1	0	0	-1	0	0	-1	-1	-1	-1	-1	-1	-2	-1	-1	-1	0	0
AURKAIP1	54998	1p36.33	-1	-1	0	0	-1	0	0	-1	-1	-1	-1	-1	-1	-2	-1	-1	-1	0	0
CCNL2	81669	1p36.33	-1	-1	0	0	-1	0	0	-1	-1	-1	-1	-1	-1	-2	-1	-1	-1	0	0
LOC148413	148413	1p36.33	-1	-1	0	0	-1	0	0	-1	-1	-1	-1	-1	-1	-2	-1	-1	-1	0	0
MRPL20	55052	1p36.33	-1	-1	0	0	-1	0	0	-1	-1	-1	-1	-1	-1	-2	-1	-1	-1	0	0
ANKRD65	441869	1p36.33	-1	-1	0	0	-1	0	0	-1	-1	-1	-1	-1	-1	-2	-1	-1	-1	0	0
TMEM88B	643965	1p36.33	-1	-1	0	0	-1	0	0	-1	-1	-1	-1	-1	-1	-2	-1	-1	-1	0	0
VWA1	64856	1p36.33	-1	-1	0	0	-1	0	0	-1	-1	-1	-1	-1	-1	-2	-1	-1	-1	0	0
ATAD3C	219293	1p36.33	-1	-1	0	0	-1	0	0	-1	-1	-1	-1	-1	-1	-2	-1	-1	-1	0	0
ATAD3B	83858	1p36.33	-1	-1	0	0	-1	0	0	-1	-1	-1	-1	-1	-1	-2	-1	-1	-1	0	0
ATAD3A	55210	1p36.33	-1	-1	0	0	-1	0	0	-1	-1	-1	-1	-1	-1	-2	-1	-1	-1	0	0
TMEM240	339453	1p36.33	-1	-1	0	0	-1	0	0	-1	-1	-1	-1	-1	-1	-2	-1	-1	-1	0	0
SSU72	29101	1p36.33	-1	-1	0	0	-1	0	0	-1	-1	-1	-1	-1	-1	-2	-1	-1	-1	0	0
C1orf233	643988	1p36.33	-1	-1	0	0	-1	0	0	-1	-1	-1	-1	-1	-1	-2	-1	-1	-1	0	0
MIB2	142678	1p36.33	-1	-1	0	0	-1	0	0	-1	-1	-1	-1	-1	-1	-2	-1	-1	-1	0	0
CDK11B	984	1p36.33	-1	-1	0	0	-1	0	0	-1	-1	-1	-1	-1	-1	-2	-1	-1	-1	0	0
MMP23A	8511	1p36.33	-1	-1	0	0	-1	0	0	-1	-1	-1	-1	-1	-1	-2	-1	-1	-1	0	0
MMP23B	8510	1p36.33	-1	-1	0	0	-1	0	0	-1	-1	-1	-1	-1	-1	-2	-1	-1	-1	0	0
SLC35E2B	728661	1p36.33	-1	-1	0	0	-1	0	0	-1	-1	-1	-1	-1	-1	-2	-1	-1	-1	0	0
CDK11A	728642	1p36.33	-1	-1	0	0	-1	0	0	-1	-1	-1	-1	-1	-1	-2	-1	-1	-1	0	0
SLC35E2	9906	1p36.33	-1	-1	0	0	-1	0	0	-1	-1	-1	-1	-1	-1	-2	-1	-1	-1	0	0
NADK	65220	1p36.33	-1	-1	0	0	-1	0	0	-1	-1	-1	-1	-1	-1	-2	-1	-1	-1	0	0
GNB1	2782	1p36.33	-1	-1	0	0	-1	0	0	-1	-1	-1	-1	-1	-1	-2	-1	-1	-1	0	0
CALML6	163688	1p36.33	-1	-1	0	0	-1	0	0	-1	-1	-1	-1	-1	-1	-2	-1	-1	-1	0	0
TMEM52	339456	1p36.33	-1	-1	0	0	-1	0	0	-1	-1	-1	-1	-1	-1	-2	-1	-1	-1	0	0
KIAA1751	85452	1p36.33	-1	-1	0	0	-1	0	0	-1	-1	-1	-1	-1	-1	-2	-1	-1	-1	0	0
GABRD	2563	1p36.33	-1	-1	0	0	-1	0	0	-1	-1	-1	-1	-1	-1	-2	-1	-1	-1	0	0
PRKCZ	5590	1p36.33	-1	-1	0	0	-1	0	0	-1	-1	-1	-1	-1	-1	-2	-1	-1	-1	0	0
C1orf86	199990	1p36.33	-1	-1	0	0	-1	0	0	-1	-1	-1	-1	-1	-1	-2	-1	-1	-1	0	0
SKI	6497	1p36.33	-1	-1	0	0	-1	0	0	-1	-1	-1	-1	-1	-1	-2	-1	-1	-1	0	0
MORN1	79906	1p36.33	-1	-1	0	0	-1	0	0	-1	-1	-1	-1	-1	-1	-2	-1	-1	-1	0	0
LOC100129534	100129534	1p36.33	-1	-1	0	0	-1	0	0	-1	-1	-1	-1	-1	-1	-2	-1	-1	-1	0	0
RER1	11079	1p36.32	-1	-1	0	0	-1	0	0	-1	-1	-1	-1	-1	-1	-2	-1	-1	-1	0	0
PEX10	5192	1p36.32	-1	-1	0	0	-1	0	0	-1	-1	-1	-1	-1	-1	-2	-1	-1	-1	0	0
PLCH2	9651	1p36.32	-1	-1	0	0	-1	0	0	-1	-1	-1	-1	-1	-1	-2	-1	-1	-1	0	0
PANK4	55229	1p36.32	-1	-1	0	0	-1	0	0	-1	-1	-1	-1	-1	-1	-2	-1	-1	-1	0	0
HES5	388585	1p36.32	-1	-1	0	0	-1	0	0	-1	-1	-1	-1	-1	-1	-2	-1	-1	-1	0	0
LOC115110	115110	1p36.32	-1	-1	0	0	-1	0	0	-1	-1	-1	-1	-1	-1	-2	-1	-1	-1	0	0
LOC100133445	100133445	1p36.32	-1	-1	0	0	-1	0	0	-1	-1	-1	-1	-1	-1	-2	-1	-1	-1	0	0
TNFRSF14	8764	1p36.32	-1	-1	0	0	-1	0	0	-1	-1	-1	-1	-1	-1	-2	-1	-1	-1	0	0
FAM213B	127281	1p36.32	-1	-1	0	0	-1	0	0	-1	-1	-1	-1	-1	-1	-2	-1	-1	-1	0	0
MMEL1	79258	1p36.32	-1	-1	0	0	-1	0	0	-1	-1	-1	-1	-1	-1	-2	-1	-1	-1	0	0
TTC34	100287898	1p36.32	-1	-1	0	0	-1	0	0	-1	-1	-1	-1	-1	-1	-2	-1	-1	-1	0	0
ACTRT2	140625	1p36.32	-1	-1	0	0	-1	0	0	-1	-1	-1	-1	-1	-1	-2	-1	-1	-1	0	0
FLJ42875	440556	1p36.32	-1	-1	0	0	-1	0	0	-1	-1	-1	-1	-1	-1	-2	-1	-1	-1	0	-2
PRDM16	63976	1p36.32	-1	-1	0	0	-1	0	0	-1	-1	-1	-1	-1	-1	-2	-1	-1	-1	0	-2
MIR4251	100422968	1p36.32	-1	-1	0	0	-1	0	0	-1	-1	-1	-1	-1	-1	-2	-1	-1	-1	0	-2
hsa-mir-4251	-608	1p36.32	-1	-1	0	0	-1	0	0	-1	-1	-1	-1	-1	-1	-2	-1	-1	-1	0	-2
ARHGEF16	27237	1p36.32	-1	-1	0	0	-1	0	0	-1	-1	-1	-1	-1	-1	-2	-1	-1	-1	0	0
MEGF6	1953	1p36.32	-1	-1	0	0	-1	0	0	-1	-1	-1	-1	-1	-1	-2	-1	-1	-1	0	0
MIR551A	693135	1p36.32	-1	-1	0	0	-1	0	0	-1	-1	-1	-1	-1	-1	-2	-1	-1	-1	0	0
hsa-mir-551a	-611	1p36.32	-1	-1	0	0	-1	0	0	-1	-1	-1	-1	-1	-1	-2	-1	-1	-1	0	0
TPRG1L	127262	1p36.32	-1	-1	0	0	-1	0	0	-1	-1	-1	-1	-1	-1	-2	-1	-1	-1	0	0
WRAP73	49856	1p36.32	-1	-1	0	0	-1	0	0	-1	-1	-1	-1	-1	-1	-2	-1	-1	-1	0	0
TP73	7161	1p36.32	-1	-1	0	0	-1	0	0	-1	-1	-1	-1	-1	-1	-2	-1	-1	-1	0	0
TP73-AS1	57212	1p36.32	-1	-1	0	0	-1	0	0	-1	-1	-1	-1	-1	-1	-2	-1	-1	-1	0	0
CCDC27	148870	1p36.32	-1	-1	0	0	-1	0	0	-1	-1	-1	-1	-1	-1	-2	-1	-1	-1	0	0
LOC388588	388588	1p36.32	-1	-1	0	0	-1	0	0	-1	-1	-1	-1	-1	-1	-2	-1	-1	-1	0	0
LRRC47	57470	1p36.32	-1	-1	0	0	-1	0	0	-1	-1	-1	-1	-1	-1	-2	-1	-1	-1	0	0
CEP104	9731	1p36.32	-1	-1	0	0	-1	0	0	-1	-1	-1	-1	-1	-1	-2	-1	-1	-1	0	0
DFFB	1677	1p36.32	-1	-1	0	0	-1	0	0	-1	-1	-1	-1	-1	-1	-2	-1	-1	-1	0	0
C1orf174	339448	1p36.32	-1	-1	0	0	-1	0	0	-1	-1	-1	-1	-1	-1	-2	-1	-1	-1	0	0
LOC100133612	100133612	1p36.32	-1	-1	0	0	-1	0	0	-1	-1	-1	-1	-1	-1	-2	-1	-1	-1	0	0
LOC728716	728716	1p36.32	-1	-1	0	0	-1	0	0	-1	-1	-1	-1	-1	-1	-2	-1	-1	-1	0	0
LOC284661	284661	1p36.32	-1	-1	0	0	-1	0	0	-1	-1	-1	-1	-1	-1	-2	-1	-1	-1	0	0
AJAP1	55966	1p36.32	-1	-1	0	0	-1	0	0	-1	-1	-1	-1	-1	-1	-2	-1	-1	-1	0	0
MIR4417	100616489	1p36.31	-1	-1	0	0	-1	0	0	-1	-1	-1	-1	-1	-1	-2	-1	-1	-1	0	0
MIR4689	100616421	1p36.31	-1	-1	0	0	-1	0	0	-1	-1	-1	-1	-1	-1	-2	-1	-1	-1	0	0
NPHP4	261734	1p36.31	-1	-1	0	0	-1	0	0	-1	-1	-1	-1	-1	-1	-2	-1	-1	-1	0	0
KCNAB2	8514	1p36.31	-1	-1	0	0	-1	0	0	-1	-1	-1	-1	-1	-1	-2	-1	-1	-1	0	0
CHD5	26038	1p36.31	-1	-1	0	0	-1	0	0	-1	-1	-1	-1	-1	-1	-2	-1	-1	-1	0	0
RPL22	6146	1p36.31	-1	-1	0	0	-1	0	0	-1	-1	-1	-1	-1	-1	-2	-1	-1	-1	0	0
RNF207	388591	1p36.31	-1	-1	0	0	-1	0	0	-1	-1	-1	-1	-1	-1	-2	-1	-1	-1	0	0
ICMT	23463	1p36.31	-1	-1	0	0	-1	0	0	-1	-1	-1	-1	-1	-1	-2	-1	-1	-1	0	0
HES3	390992	1p36.31	-1	-1	0	0	-1	0	0	-1	-1	-1	-1	-1	-1	-2	-1	-1	-1	0	0
GPR153	387509	1p36.31	-1	-1	0	0	-1	0	0	-1	-1	-1	-1	-1	-1	-2	-1	-1	-1	0	0
ACOT7	11332	1p36.31	-1	-1	0	0	-1	0	0	-1	-1	-1	-1	-1	-1	-2	-1	-1	-1	0	0
HES2	54626	1p36.31	-1	-1	0	0	-1	0	0	-1	-1	-1	-1	-1	-1	-2	-1	-1	-1	0	0
ESPN	83715	1p36.31	-1	-1	0	0	-1	0	0	-1	-1	-1	-1	-1	-1	-2	-1	-1	-1	0	0
MIR4252	100422975	1p36.31	-1	-1	0	0	-1	0	0	-1	-1	-1	-1	-1	-1	-2	-1	-1	-1	0	0
hsa-mir-4252	-634	1p36.31	-1	-1	0	0	-1	0	0	-1	-1	-1	-1	-1	-1	-2	-1	-1	-1	0	0
TNFRSF25	8718	1p36.31	-1	-1	0	0	-1	0	0	-1	-1	-1	-1	-1	-1	-2	-1	-1	-1	0	0
PLEKHG5	57449	1p36.31	-1	-1	0	0	-1	0	0	-1	-1	-1	-1	-1	-1	-2	-1	-1	-1	0	0
NOL9	79707	1p36.31	-1	-1	0	0	-1	0	0	-1	-1	-1	-1	-1	-1	-2	-1	-1	-1	0	0
TAS1R1	80835	1p36.31	-1	-1	0	0	-1	0	0	-1	-1	-1	-1	-1	-1	-2	-1	-1	-1	0	0
ZBTB48	3104	1p36.31	-1	-1	0	0	-1	0	0	-1	-1	-1	-1	-1	-1	-2	-1	-1	-1	0	0
KLHL21	9903	1p36.31	-1	-1	0	0	-1	0	0	-1	-1	-1	-1	-1	-1	-2	-1	-1	-1	0	0
PHF13	148479	1p36.31	-1	-1	0	0	-1	0	0	-1	-1	-1	-1	-1	-1	-2	-1	-1	-1	0	0
THAP3	90326	1p36.31	-1	-1	0	0	-1	0	0	-1	-1	-1	-1	-1	-1	-2	-1	-1	-1	0	0
DNAJC11	55735	1p36.31	-1	-1	0	0	-1	0	0	-1	-1	-1	-1	-1	-1	-2	-1	-1	-1	0	0
CAMTA1	23261	1p36.31	-1	-1	0	0	-1	0	0	-1	-1	-1	-1	-1	-1	-2	-1	-1	-1	0	0
VAMP3	9341	1p36.23	-1	-1	0	0	-1	0	0	-1	-1	-1	-1	-1	-1	-2	-1	-1	-1	0	0
PER3	8863	1p36.23	-1	-1	0	0	-1	0	0	-1	-1	-1	-1	-1	-1	-2	-1	-1	-1	0	0
UTS2	10911	1p36.23	-1	-1	0	0	-1	0	0	-1	-1	-1	-1	-1	-1	-2	-1	-1	-1	0	0
TNFRSF9	3604	1p36.23	-1	-1	0	0	-1	0	0	-1	-1	-1	-1	-1	-1	-2	-1	-1	-1	0	0
PARK7	11315	1p36.23	-1	-1	0	0	-1	0	0	-1	-1	-1	-1	-1	-1	-2	-1	-1	-1	0	0
ERRFI1	54206	1p36.23	-1	-1	0	0	-1	0	0	-1	-1	-1	-1	-1	-1	-2	-1	-1	-1	0	0
SLC45A1	50651	1p36.23	-1	-1	0	0	-1	0	0	-1	-1	-1	-1	-1	-1	-2	-1	-1	-1	0	0
RERE	473	1p36.23	-1	-1	0	0	-1	0	0	-1	-1	-1	-1	-1	-1	-2	-1	-1	-1	0	0
ENO1	2023	1p36.23	-1	-1	0	0	-1	0	0	-1	-1	-1	-1	-1	-1	-2	-1	-1	-1	0	0
ENO1-AS1	100505975	1p36.23	-1	-1	0	0	-1	0	0	-1	-1	-1	-1	-1	-1	-2	-1	-1	-1	0	0
CA6	765	1p36.23	-1	-1	0	0	-1	0	0	-1	-1	-1	-1	-1	-1	-2	-1	-1	-1	0	0
SLC2A7	155184	1p36.23	-1	-1	0	0	-1	0	0	-1	-1	-1	-1	-1	-1	-2	-1	-1	-1	0	0
SLC2A5	6518	1p36.23	-1	-1	0	0	-1	0	0	-1	-1	-1	-1	-1	-1	-2	-1	-1	-1	0	0
GPR157	80045	1p36.23	-1	-1	0	0	-1	0	0	-1	-1	-1	-1	-1	-1	-2	-1	-1	-1	0	0
MIR34A	407040	1p36.22	-1	-1	0	0	-1	0	0	-1	-1	-1	-1	-1	-1	-2	-1	-1	-1	0	0
hsa-mir-34a	-655	1p36.22	-1	-1	0	0	-1	0	0	-1	-1	-1	-1	-1	-1	-2	-1	-1	-1	0	0
H6PD	9563	1p36.22	-1	-1	0	0	-1	0	0	-1	-1	-1	-1	-1	-1	-2	-1	-1	-1	0	0
SPSB1	80176	1p36.22	-1	-1	0	0	-1	0	0	-1	-1	-1	-1	-1	-1	-2	-1	-1	-1	0	0
SLC25A33	84275	1p36.22	-1	-1	0	0	-1	0	0	-1	-1	-1	-1	-1	-1	-2	-1	-1	-1	0	0
TMEM201	199953	1p36.22	-1	-1	0	0	-1	0	0	-1	-1	-1	-1	-1	-1	-2	-1	-1	-1	0	0
PIK3CD	5293	1p36.22	-1	-1	0	0	-1	0	0	-1	-1	-1	-1	-1	-1	-2	-1	-1	-1	0	0
C1orf200	644997	1p36.22	-1	-1	0	0	-1	0	0	-1	-1	-1	-1	-1	-1	-2	-1	-1	-1	0	0
CLSTN1	22883	1p36.22	-1	-1	0	0	-1	0	0	-1	-1	-1	-1	-1	-1	-2	-1	-1	-1	0	0
CTNNBIP1	56998	1p36.22	-1	-1	0	0	-1	0	0	-1	-1	-1	-1	-1	-1	-2	-1	-1	-1	0	0
LZIC	84328	1p36.22	-1	-1	0	0	-1	0	0	-1	-1	-1	-1	-1	-1	-2	-1	-1	-1	0	0
NMNAT1	64802	1p36.22	-1	-1	0	0	-1	0	0	-1	-1	-1	-1	-1	-1	-2	-1	-1	-1	0	0
RBP7	116362	1p36.22	-1	-1	0	0	-1	0	0	-1	-1	-1	-1	-1	-1	-2	-1	-1	-1	0	0
UBE4B	10277	1p36.22	-1	-1	0	0	-1	0	0	-1	-1	-1	-1	-1	-1	-2	-1	-1	-1	0	0
KIF1B	23095	1p36.22	-1	-1	0	0	-1	0	0	-1	-1	-1	-1	-1	-1	-2	-1	-1	-1	0	0
hsa-mir-1273d	-663	1p36.22	-1	-1	0	0	-1	0	0	-1	-1	-1	-1	-1	-1	-2	-1	-1	-1	0	0
PGD	5226	1p36.22	-1	-1	0	0	-1	0	0	-1	-1	-1	-1	-1	-1	-2	-1	-1	-1	0	0
APITD1	378708	1p36.22	-1	-1	0	0	-1	0	0	-1	-1	-1	-1	-1	-1	-2	-1	-1	-1	0	0
APITD1-CORT	100526739	1p36.22	-1	-1	0	0	-1	0	0	-1	-1	-1	-1	-1	-1	-2	-1	-1	-1	0	0
CORT	1325	1p36.22	-1	-1	0	0	-1	0	0	-1	-1	-1	-1	-1	-1	-2	-1	-1	-1	0	0
DFFA	1676	1p36.22	-1	-1	0	0	-1	0	0	-1	-1	-1	-1	-1	-1	-2	-1	-1	-1	0	0
PEX14	5195	1p36.22	-1	-1	0	0	-1	0	0	-1	-1	-1	-1	-1	-1	-2	-1	-1	-1	0	0
CASZ1	54897	1p36.22	-1	-1	0	0	-1	0	0	-1	-1	-1	-1	-1	-1	-2	-1	-1	-1	0	0
C1orf127	148345	1p36.22	-1	-1	0	0	-1	0	0	-1	-1	-1	-1	-1	-1	-1	-1	-1	-1	0	0
TARDBP	23435	1p36.22	-1	-1	0	0	-1	0	0	-1	-1	-1	-1	-1	-1	-1	-1	-1	-1	0	0
MASP2	10747	1p36.22	-1	-1	0	0	-1	0	0	-1	-1	-1	-1	-1	-1	-1	-1	-1	-1	0	0
SRM	6723	1p36.22	-1	-1	0	0	-1	0	0	-1	-1	-1	-1	-1	-1	-1	-1	-1	-1	0	0
EXOSC10	5394	1p36.22	-1	-1	0	0	-1	0	0	-1	-1	-1	-1	-1	-1	-1	-1	-1	-1	0	0
MTOR	2475	1p36.22	-1	-1	0	0	-1	0	0	-1	-1	-1	-1	-1	-1	-1	-1	-1	-1	0	0
ANGPTL7	10218	1p36.22	-1	-1	0	0	-1	0	0	-1	-1	-1	-1	-1	-1	-1	-1	-1	-1	0	0
UBIAD1	29914	1p36.22	-1	-1	0	0	-1	0	0	-1	-1	-1	-1	-1	-1	-1	-1	-1	-1	0	0
PTCHD2	57540	1p36.22	-1	-1	0	0	-1	0	0	-1	-1	-1	-1	-1	-1	-1	-1	-1	-1	0	0
FBXO2	26232	1p36.22	-1	-1	0	0	-1	0	0	-1	-1	-1	-1	-1	-1	-1	-1	-1	-1	0	0
FBXO44	93611	1p36.22	-1	-1	0	0	-1	0	0	-1	-1	-1	-1	-1	-1	-1	-1	-1	-1	0	0
FBXO6	26270	1p36.22	-1	-1	0	0	-1	0	0	-1	-1	-1	-1	-1	-1	-1	-1	-1	-1	0	0
MAD2L2	10459	1p36.22	-1	-1	0	0	-1	0	0	-1	-1	-1	-1	-1	-1	-1	-1	-1	-1	0	0
C1orf187	374946	1p36.22	-1	-1	0	0	-1	0	0	-1	-1	-1	-1	-1	-1	-1	-1	-1	-1	0	0
AGTRAP	57085	1p36.22	-1	-1	0	0	-1	0	0	-1	-1	-1	-1	-1	-1	-1	-1	-1	-1	0	0
MTHFR	4524	1p36.22	-1	-1	0	0	-1	0	0	-1	-1	-1	-1	-1	-1	-1	-1	-1	-1	0	0
CLCN6	1185	1p36.22	-1	-1	0	0	-1	0	0	-1	-1	-1	-1	-1	-1	-1	-1	-1	-1	0	0
NPPA-AS1	100379251	1p36.22	-1	-1	0	0	-1	0	0	-1	-1	-1	-1	-1	-1	-1	-1	-1	-1	0	0
NPPA	4878	1p36.22	-1	-1	0	0	-1	0	0	-1	-1	-1	-1	-1	-1	-1	-1	-1	-1	0	0
NPPB	4879	1p36.22	-1	-1	0	0	-1	0	0	-1	-1	-1	-1	-1	-1	-1	-1	-1	-1	0	0
KIAA2013	90231	1p36.22	-1	-1	0	0	-1	0	0	-1	-1	-1	-1	-1	-1	-1	-1	-1	-1	0	0
PLOD1	5351	1p36.22	-1	-1	0	0	-1	0	0	-1	-1	-1	-1	-1	-1	-1	-1	-1	-1	0	0
MFN2	9927	1p36.22	-1	-1	0	0	-1	0	0	-1	-1	-1	-1	-1	-1	-1	-1	-1	-1	0	0
MIIP	60672	1p36.22	-1	-1	0	0	-1	0	0	-1	-1	-1	-1	-1	-1	-1	-1	-1	-1	0	0
TNFRSF8	943	1p36.22	-1	-1	0	0	-1	0	0	-1	-1	-1	-1	-1	-1	-1	-1	-1	-1	0	0
TNFRSF1B	7133	1p36.22	-1	-1	0	0	-1	0	0	-1	-1	-1	-1	-1	-1	-1	-1	-1	-1	0	0
MIR4632	100616438	1p36.22	-1	-1	0	0	-1	0	0	-1	-1	-1	-1	-1	-1	-1	-1	-1	-1	0	0
VPS13D	55187	1p36.22	-1	-1	0	0	-1	0	0	-1	-1	-1	-1	-1	-1	-1	-1	-1	-1	0	0
SNORA59A	677885	1p36.22	-1	0	0	-1	-1	0	0	-1	-1	-1	-1	-1	-1	-1	-1	-1	-1	-1	0
SNORA59B	677882	1p36.22	-1	0	0	-1	-1	0	0	-1	-1	-1	-1	-1	-1	-1	-1	-1	-1	-1	0
DHRS3	9249	1p36.22	-1	-1	0	0	-1	0	0	-1	-1	-1	-1	-1	-1	-1	-1	-1	-1	0	0
AADACL4	343066	1p36.21	-1	-1	0	0	-1	0	0	-1	-1	-1	-1	-1	-1	-1	-1	-1	-1	0	0
AADACL3	126767	1p36.21	-1	-1	0	0	-1	0	0	-1	-1	-1	-1	-1	-1	-1	-1	-1	-1	0	0
C1orf158	93190	1p36.21	-1	-1	0	0	-1	0	0	-1	-1	-1	-1	-1	-1	-1	-1	-1	-1	0	0
PRAMEF12	390999	1p36.21	-1	-1	0	0	-1	0	0	-1	-1	-1	-1	-1	-1	-1	-1	-1	-1	0	0
PRAMEF1	65121	1p36.21	-1	-1	0	0	-1	0	0	-1	-1	-1	-1	-1	-1	-1	-1	-1	-1	0	0
PRAMEF11	440560	1p36.21	-1	-1	0	0	-1	0	0	-1	-1	-1	-1	-1	-1	-1	-1	-1	-1	0	0
HNRNPCL1	343069	1p36.21	-1	-1	0	0	-1	0	0	-1	-1	-1	-1	-1	-1	-1	-1	-1	-1	0	0
LOC649330	649330	1p36.21	-1	-1	0	0	-1	0	0	-1	-1	-1	-1	-1	-1	-1	-1	-1	-1	0	0
PRAMEF2	65122	1p36.21	-1	-1	0	0	-1	0	0	-1	-1	-1	-1	-1	-1	-1	-1	-1	-1	0	0
PRAMEF4	400735	1p36.21	-1	-1	0	0	-1	0	0	-1	-1	-1	-1	-1	-1	-1	-1	-1	-1	0	0
PRAMEF10	343071	1p36.21	-1	-1	0	0	-1	0	0	-1	-1	-1	-1	-1	-1	-1	-1	-1	-1	0	0
PRAMEF6	440561	1p36.21	-1	-1	0	0	-1	0	0	-1	-1	-1	-1	-1	-1	-1	-1	-1	-1	0	0
PRAMEF7	441871	1p36.21	-1	-1	0	0	-1	0	0	-1	-1	-1	-1	-1	-1	-1	-1	-1	-1	0	0
PRAMEF8	391002	1p36.21	-1	-1	0	0	-1	0	0	-1	-1	-1	-1	-1	-1	-1	-1	-1	-1	0	0
PRAMEF22	653606	1p36.21	-1	-1	0	0	-1	0	0	-1	-1	-1	-1	-1	-1	-1	-1	-1	-1	0	0
LOC440563	440563	1p36.21	-1	-1	0	0	-1	0	0	-1	-1	-1	-1	-1	-1	-1	-1	-1	-1	0	0
PRAMEF5	343068	1p36.21	-1	-1	0	0	-1	0	0	-1	-1	-1	-1	-1	-1	-1	-1	-1	-1	0	0
PRAMEF13	400736	1p36.21	-1	-1	0	0	-1	0	0	-1	-1	-1	-1	-1	-1	-1	-1	-1	-1	0	0
PRAMEF14	729528	1p36.21	-1	-1	0	0	-1	0	0	-1	-1	-1	-1	-1	-1	-1	-1	-1	-1	0	0
PRAMEF15	653619	1p36.21	-1	-1	0	0	-1	0	0	-1	-1	-1	-1	-1	-1	-1	-1	-1	-1	0	0
PRAMEF3	401940	1p36.21	-1	-1	0	0	-1	0	0	-1	-1	-1	-1	-1	-1	-1	-1	-1	-1	0	0
PRAMEF9	343070	1p36.21	-1	-1	0	0	-1	0	0	-1	-1	-1	-1	-1	-1	-1	-1	-1	-1	0	0
PRAMEF18	391003	1p36.21	-1	-1	0	0	-1	0	0	-1	-1	-1	-1	-1	-1	-1	-1	-1	-1	0	0
PRAMEF19	645414	1p36.21	-1	-1	0	0	-1	0	0	-1	-1	-1	-1	-1	-1	-1	-1	-1	-1	0	0
PRAMEF16	654348	1p36.21	-1	-1	0	0	-1	0	0	-1	-1	-1	-1	-1	-1	-1	-1	-1	-1	0	0
PRAMEF20	645425	1p36.21	-1	-1	0	0	-1	0	0	-1	-1	-1	-1	-1	-1	-1	-1	-1	-1	0	0
PRAMEF21	391001	1p36.21	-1	-1	0	0	-1	0	0	-1	-1	-1	-1	-1	-1	-1	-1	-1	-1	0	0
PRAMEF17	391004	1p36.21	-1	-1	0	0	-1	0	0	-1	-1	-1	-1	-1	-1	-1	-1	-1	-1	0	0
LRRC38	126755	1p36.21	-1	-1	0	0	-1	0	0	-1	-1	-1	-1	-1	-1	-1	-1	-1	-1	0	0
PDPN	10630	1p36.21	-1	-1	0	0	-1	0	0	-1	-1	-1	-1	-1	-1	-1	-1	-1	-1	0	0
PRDM2	7799	1p36.21	-1	-1	0	0	-1	0	0	-1	-1	-1	-1	-1	-1	-1	-1	-1	-1	0	0
KAZN	23254	1p36.21	-1	-1	0	0	-1	0	0	-1	-1	-1	-1	-1	-1	-1	-1	-1	-1	0	0
C1orf126	200197	1p36.21	-1	-1	0	0	-1	0	0	-1	-1	-1	-1	-1	-1	-1	-1	-1	-1	0	0
TMEM51	55092	1p36.21	-1	-1	0	0	-1	0	0	-1	-1	-1	-1	-1	-1	-1	-1	-1	-1	0	0
FHAD1	114827	1p36.21	-1	-1	0	0	-1	0	0	-1	-1	-1	-1	-1	-1	-1	-1	-1	-1	0	0
EFHD2	79180	1p36.21	-1	-1	0	0	-1	0	0	-1	-1	-1	-1	-1	-1	-1	-1	-1	-1	0	0
CTRC	11330	1p36.21	-1	-1	0	0	-1	0	0	-1	-1	-1	-1	-1	-1	-1	-1	-1	-1	0	0
CELA2A	63036	1p36.21	-1	-1	0	0	-1	0	0	-1	-1	-1	-1	-1	-1	-1	-1	-1	-1	0	0
CELA2B	51032	1p36.21	-1	-1	0	0	-1	0	0	-1	-1	-1	-1	-1	-1	-1	-1	-1	-1	0	0
CASP9	842	1p36.21	-1	-1	0	0	-1	0	0	-1	-1	-1	-1	-1	-1	-1	-1	-1	-1	0	0
DNAJC16	23341	1p36.21	-1	-1	0	0	-1	0	0	-1	-1	-1	-1	-1	-1	-1	-1	-1	-1	0	0
AGMAT	79814	1p36.21	-1	-1	0	0	-1	0	0	-1	-1	-1	-1	-1	-1	-1	-1	-1	-1	0	0
DDI2	84301	1p36.21	-1	-1	0	0	-1	0	0	-1	-1	-1	-1	-1	-1	-1	-1	-1	-1	0	0
RSC1A1	6248	1p36.21	-1	-1	0	0	-1	0	0	-1	-1	-1	-1	-1	-1	-1	-1	-1	-1	0	0
PLEKHM2	23207	1p36.21	-1	-1	0	0	-1	0	0	-1	-1	-1	-1	-1	-1	-1	-1	-1	-1	0	0
SLC25A34	284723	1p36.21	-1	-1	0	0	-1	0	0	-1	-1	-1	-1	-1	-1	-1	-1	-1	-1	0	0
TMEM82	388595	1p36.21	-1	-1	0	0	-1	0	0	-1	-1	-1	-1	-1	-1	-1	-1	-1	-1	0	0
FBLIM1	54751	1p36.21	-1	-1	0	0	-1	0	0	-1	-1	-1	-1	-1	-1	-1	-1	-1	-1	0	0
UQCRHL	440567	1p36.21	-1	-1	0	0	-1	0	0	-1	-1	-1	-1	-1	-1	-1	-1	-1	-1	0	0
FLJ37453	729614	1p36.21	-1	-1	0	0	-1	0	0	-1	-1	-1	-1	-1	-1	-1	-1	-1	-1	0	0
SPEN	23013	1p36.21	-1	-1	0	0	-1	0	0	-1	-1	-1	-1	-1	-1	-1	-1	-1	-1	0	0
ZBTB17	7709	1p36.13	-1	-1	0	0	-1	0	0	-1	-1	-1	-1	-1	-1	-1	-1	-1	-1	0	0
C1orf64	149563	1p36.13	-1	-1	0	0	-1	0	0	-1	-1	-1	-1	-1	-1	-1	-1	-1	-1	0	0
HSPB7	27129	1p36.13	-1	-1	0	0	-1	0	0	-1	-1	-1	-1	-1	-1	-1	-1	-1	-1	0	0
CLCNKA	1187	1p36.13	-1	-1	0	0	-1	0	0	-1	-1	-1	-1	-1	-1	-1	-1	-1	-1	0	0
CLCNKB	1188	1p36.13	-1	-1	0	0	-1	0	0	-1	-1	-1	-1	-1	-1	-1	-1	-1	-1	0	0
FAM131C	348487	1p36.13	-1	-1	0	0	-1	0	0	-1	-1	-1	-1	-1	-1	-1	-1	-1	-1	0	0
EPHA2	1969	1p36.13	-1	-1	0	0	-1	0	0	-1	-1	-1	-1	-1	-1	-1	-1	-1	-1	0	0
ARHGEF19	128272	1p36.13	-1	-1	0	0	-1	0	0	-1	-1	-1	-1	-1	-1	-1	-1	-1	-1	0	0
RSG1	79363	1p36.13	-1	-1	0	0	-1	0	0	-1	-1	-1	-1	-1	-1	-1	-1	-1	-1	0	0
FBXO42	54455	1p36.13	-1	-1	0	0	-1	0	0	-1	-1	-1	-1	-1	-1	-1	-1	-1	-1	0	0
C1orf144	26099	1p36.13	-1	-1	0	0	-1	0	0	-1	-1	-1	-1	-1	-1	-1	-1	-1	-1	0	0
SPATA21	374955	1p36.13	-1	-1	0	0	-1	0	0	-1	-1	-1	-1	-1	-1	-1	-1	-1	-1	0	0
NECAP2	55707	1p36.13	-1	-1	0	0	-1	0	0	-1	-1	-1	-1	-1	-1	-1	-1	-1	-1	0	0
CROCCP3	114819	1p36.13	-1	-1	0	0	-1	0	0	-1	-1	-1	-1	-1	-1	-1	-1	-1	-1	0	0
MIR3675	100500876	1p36.13	-1	-1	0	0	-1	0	0	-1	-1	-1	-1	-1	-1	-1	-1	-1	0	0	0
NBPF1	55672	1p36.13	-1	-1	0	0	-1	0	0	-1	-1	-1	-1	-1	-1	-1	-1	-1	-1	0	0
CROCCP2	84809	1p36.13	-1	-1	0	0	-1	0	0	-1	-1	-1	-1	-1	-1	-1	-1	-1	-1	0	0
MST1P2	11209	1p36.13	-1	-1	0	0	-1	0	0	-1	-1	-1	-1	-1	-1	-1	-1	-1	-1	0	0
ESPNP	284729	1p36.13	-1	-1	0	0	-1	0	0	-1	-1	-1	-1	-1	-1	-1	-1	-1	0	0	0
MST1P9	11223	1p36.13	-1	-1	0	0	-1	0	0	-1	-1	-1	-1	-1	-1	-1	-1	-1	0	0	0
CROCC	9696	1p36.13	-1	-1	0	0	-1	0	0	-1	-1	-1	-1	-1	-1	-1	-1	-1	-1	0	0
MFAP2	4237	1p36.13	-1	-1	0	0	-1	0	0	-1	-1	-1	-1	-1	-1	-1	-1	-1	-1	0	0
ATP13A2	23400	1p36.13	-1	-1	0	0	-1	0	0	-1	-1	-1	-1	-1	-1	-1	-1	-1	-1	0	0
SDHB	6390	1p36.13	-1	-1	0	0	-1	0	0	-1	-1	-1	-1	-1	-1	-1	-1	-1	-1	0	0
PADI2	11240	1p36.13	-1	-1	0	0	-1	0	0	-1	-1	-1	-1	-1	-1	-1	-1	-1	-1	0	0
PADI1	29943	1p36.13	-1	-1	0	0	-1	0	0	-1	-1	-1	-1	-1	-1	-1	-1	-1	-1	0	0
PADI3	51702	1p36.13	-1	-1	0	0	-1	0	0	-1	-1	-1	-1	-1	-1	-1	-1	-1	-1	0	0
PADI4	23569	1p36.13	-1	-1	0	0	-1	0	0	-1	-1	-1	-1	-1	-1	-1	-1	-1	-1	0	0
PADI6	353238	1p36.13	-1	-1	0	0	-1	0	0	-1	-1	-1	-1	-1	-1	-1	-1	-1	-1	0	0
RCC2	55920	1p36.13	-1	-1	0	0	-1	0	0	-1	-1	-1	-1	-1	-1	-1	-1	-1	-1	0	0
ARHGEF10L	55160	1p36.13	-1	-1	0	0	-1	0	0	-1	-1	-1	-1	-1	-1	-1	-1	-1	-1	0	0
ACTL8	81569	1p36.13	-1	-1	0	0	-1	0	0	-1	-1	-1	-1	-1	-1	-1	-1	-1	-1	0	0
IGSF21	84966	1p36.13	-1	-1	0	0	-1	0	0	-1	-1	-1	-1	-1	-1	-1	-1	-1	-1	0	0
KLHDC7A	127707	1p36.13	-1	-1	0	0	-1	0	0	-1	-1	-1	-1	-1	-1	-1	-1	-1	-1	0	0
PAX7	5081	1p36.13	-1	-1	0	0	-1	0	0	-1	-1	-1	-1	-1	-1	-1	-1	-1	-1	0	0
TAS1R2	80834	1p36.13	-1	-1	0	0	-1	0	0	-1	-1	-1	-1	-1	-1	-1	-1	-1	-1	0	0
ALDH4A1	8659	1p36.13	-1	-1	0	0	-1	0	0	-1	-1	-1	-1	-1	-1	-1	-1	-1	-1	0	0
MIR4695	100616120	1p36.13	-1	-1	0	0	-1	0	0	-1	-1	-1	-1	-1	-1	-1	-1	-1	-1	0	0
hsa-mir-1290	-731	1p36.13	-1	-1	0	0	-1	0	0	-1	-1	-1	-1	-1	-1	-1	-1	-1	-1	0	0
IFFO2	126917	1p36.13	-1	-1	0	0	-1	0	0	-1	-1	-1	-1	-1	-1	-1	-1	-1	-1	0	0
UBR4	23352	1p36.13	-1	-1	0	0	-1	0	0	-1	-1	-1	-1	-1	-1	-1	-1	-1	-1	0	0
KIAA0090	23065	1p36.13	-1	-1	0	0	-1	0	0	-1	-1	-1	-1	-1	-1	-1	-1	-1	-1	0	0
MRTO4	51154	1p36.13	-1	-1	0	0	-1	0	0	-1	-1	-1	-1	-1	-1	-1	-1	-1	-1	0	0
AKR7L	246181	1p36.13	-1	-1	0	0	-1	0	0	-1	-1	-1	-1	-1	-1	-1	-1	-1	-1	0	0
AKR7A3	22977	1p36.13	-1	-1	0	0	-1	0	0	-1	-1	-1	-1	-1	-1	-1	-1	-1	-1	0	0
AKR7A2	8574	1p36.13	-1	-1	0	0	-1	0	0	-1	-1	-1	-1	-1	-1	-1	-1	-1	-1	0	0
LOC100506730	100506730	1p36.13	-1	-1	0	0	-1	0	0	-1	-1	-1	-1	-1	-1	-1	-1	-1	-1	0	0
PQLC2	54896	1p36.13	-1	-1	0	0	-1	0	0	-1	-1	-1	-1	-1	-1	-1	-1	-1	-1	0	0
CAPZB	832	1p36.13	-1	-1	0	0	-1	0	0	-1	-1	-1	-1	-1	-1	-1	-1	-1	-1	0	0
C1orf151-NBL1	100532736	1p36.13	-1	-1	0	0	-1	0	0	-1	-1	-1	-1	-1	-1	-1	-1	-1	-1	0	0
MINOS1	440574	1p36.13	-1	-1	0	0	-1	0	0	-1	-1	-1	-1	-1	-1	-1	-1	-1	-1	0	0
NBL1	4681	1p36.13	-1	-1	0	0	-1	0	0	-1	-1	-1	-1	-1	-1	-1	-1	-1	-1	0	0
HTR6	3362	1p36.13	-1	-1	0	0	-1	0	0	-1	-1	-1	-1	-1	-1	-1	-1	-1	-1	0	0
TMCO4	255104	1p36.13	-1	-1	0	0	-1	0	0	-1	-1	-1	-1	-1	-1	-1	-1	-1	-1	0	0
RNF186	54546	1p36.13	-1	-1	0	0	-1	0	0	-1	-1	-1	-1	-1	-1	-1	-1	-1	-1	0	0
OTUD3	23252	1p36.13	-1	-1	0	0	-1	0	0	-1	-1	-1	-1	-1	-1	-1	-1	-1	-1	0	0
PLA2G2E	30814	1p36.13	-1	-1	0	0	-1	0	0	-1	-1	-1	-1	-1	-1	-1	-1	-1	-1	0	0
PLA2G2A	5320	1p36.13	-1	-1	0	0	-1	0	0	-1	-1	-1	-1	-1	-1	-1	-1	-1	-1	0	0
PLA2G5	5322	1p36.13	-1	-1	0	0	-1	0	0	-1	-1	-1	-1	-1	-1	-1	-1	-1	-1	0	0
PLA2G2D	26279	1p36.12	-1	-1	0	0	-1	0	0	-1	-1	-1	-1	-1	-1	-1	-1	-1	-1	0	0
PLA2G2F	64600	1p36.12	-1	-1	0	0	-1	0	0	-1	-1	-1	-1	-1	-1	-1	-1	-1	-1	0	0
PLA2G2C	391013	1p36.12	-1	-1	0	0	-1	0	0	-1	-1	-1	-1	-1	-1	-1	-1	-1	-1	0	0
UBXN10	127733	1p36.12	-1	-1	0	0	-1	0	0	-1	-1	-1	-1	-1	-1	-1	-1	-1	-1	0	0
VWA5B1	127731	1p36.12	-1	-1	0	0	-1	0	0	-1	-1	-1	-1	-1	-1	-1	-1	-1	-1	0	0
LOC339505	339505	1p36.12	-1	-1	0	0	-1	0	0	-1	-1	-1	-1	-1	-1	-1	-1	-1	-1	0	0
CAMK2N1	55450	1p36.12	-1	-1	0	0	-1	0	0	-1	-1	-1	-1	-1	-1	-1	-1	-1	-1	0	0
MUL1	79594	1p36.12	-1	-1	0	0	-1	0	0	-1	-1	-1	-1	-1	-1	-1	-1	-1	-1	0	0
FAM43B	163933	1p36.12	-1	-1	0	0	-1	0	0	-1	-1	-1	-1	-1	-1	-1	-1	-1	-1	0	0
CDA	978	1p36.12	-1	-1	0	0	-1	0	0	-1	-1	-1	-1	-1	-1	-1	-1	-1	-1	0	0
PINK1	65018	1p36.12	-1	-1	0	0	-1	0	0	-1	-1	-1	-1	-1	-1	-1	-1	-1	-1	0	0
DDOST	1650	1p36.12	-1	-1	0	0	-1	0	0	-1	-1	-1	-1	-1	-1	-1	-1	-1	-1	0	0
KIF17	57576	1p36.12	-1	-1	0	0	-1	0	0	-1	-1	-1	-1	-1	-1	-1	-1	-1	-1	0	0
SH2D5	400745	1p36.12	-1	-1	0	0	-1	0	0	-1	-1	-1	-1	-1	-1	-1	-1	-1	-1	0	0
HP1BP3	50809	1p36.12	-1	-1	0	0	-1	0	0	-1	-1	-1	-1	-1	-1	-1	-1	-1	-1	0	0
EIF4G3	8672	1p36.12	-1	-1	0	0	-1	0	0	-1	-1	-1	-1	-1	-1	-1	-1	-1	-1	0	0
hsa-mir-1256	-747	1p36.12	-1	-1	0	0	-1	0	0	-1	-1	-1	-1	-1	-1	-1	-1	-1	-1	0	0
ECE1	1889	1p36.12	-1	-1	0	0	-1	0	0	-1	-1	-1	-1	-1	-1	-1	-1	-1	-1	0	0
LOC100506801	100506801	1p36.12	-1	-1	0	0	-1	0	0	-1	-1	-1	-1	-1	-1	-1	-1	-1	-1	0	0
NBPF3	84224	1p36.12	-1	-1	0	0	-1	0	0	-1	-1	-1	-1	-1	-1	-1	-1	-1	-1	0	0
ALPL	249	1p36.12	-1	-1	0	0	-1	0	0	-1	-1	-1	-1	-1	-1	-1	-1	-1	-1	0	0
RAP1GAP	5909	1p36.12	-1	-1	0	0	-1	0	0	-1	-1	-1	-1	-1	-1	-1	-1	-1	-1	0	0
USP48	84196	1p36.12	-1	-1	0	0	-1	0	0	-1	-1	-1	-1	-1	-1	-1	-1	-1	-1	0	0
LDLRAD2	401944	1p36.12	-1	-1	0	0	-1	0	0	-1	-1	-1	-1	-1	-1	-1	-1	-1	-1	0	0
HSPG2	3339	1p36.12	-1	-1	0	0	-1	0	0	-1	-1	-1	-1	-1	-1	-1	-1	-1	-1	0	0
CELA3B	23436	1p36.12	-1	-1	0	0	-1	0	0	-1	-1	-1	-1	-1	-1	-1	-1	-1	-1	0	0
CELA3A	10136	1p36.12	-1	-1	0	0	-1	0	0	-1	-1	-1	-1	-1	-1	-1	-1	-1	-1	0	0
LINC00339	29092	1p36.12	-1	-1	0	0	-1	0	0	-1	-1	-1	-1	-1	-1	-1	-1	-1	-1	0	0
CDC42	998	1p36.12	-1	-1	0	0	-1	0	0	-1	-1	-1	-1	-1	-1	-1	-1	-1	-1	0	0
WNT4	54361	1p36.12	-1	-1	0	0	-1	0	0	-1	-1	-1	-1	-1	-1	-1	-1	-1	-1	0	0
ZBTB40	9923	1p36.12	-1	-1	0	0	-1	0	0	-1	-1	-1	-1	-1	-1	-1	-1	-1	-1	0	0
EPHA8	2046	1p36.12	-1	-1	0	0	-1	0	0	-1	-1	-1	-1	-1	-1	-1	-1	-1	-1	0	0
C1QA	712	1p36.12	-1	-1	0	0	-1	0	0	-1	-1	-1	-1	-1	-1	-1	-1	-1	-1	0	0
C1QC	714	1p36.12	-1	-1	0	0	-1	0	0	-1	-1	-1	-1	-1	-1	-1	-1	-1	-1	0	0
C1QB	713	1p36.12	-1	-1	0	0	-1	0	0	-1	-1	-1	-1	-1	-1	-1	-1	-1	-1	0	0
EPHB2	2048	1p36.12	-1	-1	0	0	-1	0	0	-1	-1	-1	-1	-1	-1	-1	-1	-1	-1	0	0
MIR4684	100616391	1p36.12	-1	-1	0	0	-1	0	0	-1	-1	-1	-1	-1	-1	-1	-1	-1	-1	0	0
MIR4253	100422914	1p36.12	-1	-1	0	0	-1	0	0	-1	-1	-1	-1	-1	-1	-1	-1	-1	-1	0	0
hsa-mir-4253	-761	1p36.12	-1	-1	0	0	-1	0	0	-1	-1	-1	-1	-1	-1	-1	-1	-1	-1	0	0
LOC729059	729059	1p36.12	-1	-1	0	0	-1	0	0	-1	-1	-1	-1	-1	-1	-1	-1	-1	-1	0	0
KDM1A	23028	1p36.12	-1	-1	0	0	-1	0	0	-1	-1	-1	-1	-1	-1	-1	-1	-1	-1	0	0
MIR3115	100422866	1p36.12	-1	-1	0	0	-1	0	0	-1	-1	-1	-1	-1	-1	-1	-1	-1	-1	0	0
hsa-mir-3115	-763	1p36.12	-1	-1	0	0	-1	0	0	-1	-1	-1	-1	-1	-1	-1	-1	-1	-1	0	0
LUZP1	7798	1p36.12	-1	-1	0	0	-1	0	0	-1	-1	-1	-1	-1	-1	-1	-1	-1	-1	0	0
HTR1D	3352	1p36.12	-1	-1	0	0	-1	0	0	-1	-1	-1	-1	-1	-1	-1	-1	-1	-1	0	0
HNRNPR	10236	1p36.12	-1	-1	0	0	-1	0	0	-1	-1	-1	-1	-1	-1	-1	-1	-1	-1	0	0
ZNF436	80818	1p36.12	-1	-1	0	0	-1	0	0	-1	-1	-1	-1	-1	-1	-1	-1	-1	-1	0	0
C1orf213	148898	1p36.12	-1	-1	0	0	-1	0	0	-1	-1	-1	-1	-1	-1	-1	-1	-1	-1	0	0
TCEA3	6920	1p36.12	-1	-1	0	0	-1	0	0	-1	-1	-1	-1	-1	-1	-1	-1	-1	-1	0	0
ASAP3	55616	1p36.12	-1	-1	0	0	-1	0	0	-1	-1	-1	-1	-1	-1	-1	-1	-1	-1	0	0
E2F2	1870	1p36.12	-1	-1	0	0	-1	0	0	-1	-1	-1	-1	-1	-1	-1	-1	-1	-1	0	0
ID3	3399	1p36.12	-1	-1	0	0	-1	0	0	-1	-1	-1	-1	-1	-1	-1	-1	-1	-1	0	0
MDS2	259283	1p36.11	-1	-1	0	0	-1	0	0	-1	-1	-1	-1	-1	-1	-1	-1	-1	-1	0	0
RPL11	6135	1p36.11	-1	-1	0	0	-1	0	0	-1	-1	-1	-1	-1	-1	-1	-1	-1	-1	0	0
TCEB3	6924	1p36.11	-1	-1	0	0	-1	0	0	-1	-1	-1	-1	-1	-1	-1	-1	-1	-1	0	0
LOC100506963	100506963	1p36.11	-1	-1	0	0	-1	0	0	-1	-1	-1	-1	-1	-1	-1	-1	-1	-1	0	0
PITHD1	57095	1p36.11	-1	-1	0	0	-1	0	0	-1	-1	-1	-1	-1	-1	-1	-1	-1	-1	0	0
LYPLA2	11313	1p36.11	-1	-1	0	0	-1	0	0	-1	-1	-1	-1	-1	-1	-1	-1	-1	-1	0	0
GALE	2582	1p36.11	-1	-1	0	0	-1	0	0	-1	-1	-1	-1	-1	-1	-1	-1	-1	-1	0	0
HMGCL	3155	1p36.11	-1	-1	0	0	-1	0	0	-1	-1	-1	-1	-1	-1	-1	-1	-1	-1	0	0
FUCA1	2517	1p36.11	-1	-1	0	0	-1	0	0	-1	-1	-1	-1	-1	-1	-1	-1	-1	-1	0	0
CNR2	1269	1p36.11	-1	-1	0	0	-1	0	0	-1	-1	-1	-1	-1	-1	-1	-1	-1	-1	0	0
MIR378F	100616492	1p36.11	-1	-1	0	0	-1	0	0	-1	-1	-1	-1	-1	-1	-1	-1	-1	-1	0	0
PNRC2	55629	1p36.11	-1	-1	0	0	-1	0	0	-1	-1	-1	-1	-1	-1	-1	-1	-1	-1	0	0
SRSF10	10772	1p36.11	-1	-1	0	0	-1	0	0	-1	-1	-1	-1	-1	-1	-1	-1	-1	-1	0	0
MYOM3	127294	1p36.11	-1	-1	0	0	-1	0	0	-1	-1	-1	-1	-1	-1	-1	-1	-1	-1	0	0
IL22RA1	58985	1p36.11	-1	-1	0	0	-1	0	0	-1	-1	-1	-1	-1	-1	-1	-1	-1	-1	0	0
IL28RA	163702	1p36.11	-1	-1	0	0	-1	0	0	-1	-1	-1	-1	-1	-1	-1	-1	-1	-1	0	0
LOC284632	284632	1p36.11	-1	-1	0	0	-1	0	0	-1	-1	-1	-1	-1	-1	-1	-1	-1	-1	0	0
GRHL3	57822	1p36.11	-1	-1	0	0	-1	0	0	-1	-1	-1	-1	-1	-1	-1	-1	-1	-1	0	0
C1orf201	90529	1p36.11	-1	-1	0	0	-1	0	0	-1	-1	-1	-1	-1	-1	-1	-1	-1	-1	0	0
NIPAL3	57185	1p36.11	-1	-1	0	0	-1	0	0	-1	-1	-1	-1	-1	-1	-1	-1	-1	-1	0	0
RCAN3AS	100750325	1p36.11	-1	-1	0	0	-1	0	0	-1	-1	-1	-1	-1	-1	-1	-1	-1	-1	0	0
RCAN3	11123	1p36.11	-1	-1	0	0	-1	0	0	-1	-1	-1	-1	-1	-1	-1	-1	-1	-1	0	0
C1orf130	400746	1p36.11	-1	-1	0	0	-1	0	0	-1	-1	-1	-1	-1	-1	-1	-1	-1	-1	0	0
SRRM1	10250	1p36.11	-1	-1	0	0	-1	0	0	-1	-1	-1	-1	-1	-1	-1	-1	-1	-1	0	0
CLIC4	25932	1p36.11	-1	-1	0	0	-1	0	0	-1	-1	-1	-1	-1	-1	-1	-1	-1	-1	0	0
RUNX3	864	1p36.11	-1	-1	0	0	-1	0	0	-1	-1	-1	-1	-1	-1	-1	-1	-1	-1	0	0
SYF2	25949	1p36.11	-1	-1	0	0	-1	0	0	-1	-1	-1	-1	-1	-1	-1	-1	-1	-1	0	0
C1orf63	57035	1p36.11	-1	-1	0	0	-1	0	0	-1	-1	-1	-1	-1	-1	-1	-1	-1	-1	0	0
RHD	6007	1p36.11	-1	-1	0	0	-1	0	0	-1	-1	-1	-1	-1	-1	-1	-1	-1	-1	0	0
TMEM50A	23585	1p36.11	-1	-1	0	0	-1	0	0	-1	-1	-1	-1	-1	-1	-1	-1	-1	-1	0	0
RHCE	6006	1p36.11	-1	-1	0	0	-1	0	0	-1	-1	-1	-1	-1	-1	-1	-1	-1	-1	0	0
TMEM57	55219	1p36.11	-1	-1	0	0	-1	0	0	-1	-1	-1	-1	-1	-1	-1	-1	-1	-1	0	0
LDLRAP1	26119	1p36.11	-1	-1	0	0	-1	0	0	-1	-1	-1	-1	-1	-1	-1	-1	-1	-1	0	0
MAN1C1	57134	1p36.11	-1	-1	0	0	-1	0	0	-1	-1	-1	-1	-1	-1	-1	-1	-1	-1	0	0
SEPN1	57190	1p36.11	-1	-1	0	0	-1	0	0	-1	-1	-1	-1	-1	-1	-1	-1	-1	-1	0	0
FAM54B	56181	1p36.11	-1	-1	0	0	-1	0	0	-1	-1	-1	-1	-1	-1	-1	-1	-1	-1	0	0
LOC646471	646471	1p36.11	-1	-1	0	0	-1	0	0	-1	-1	-1	-1	-1	-1	-1	-1	-1	-1	0	0
C1orf135	79000	1p36.11	-1	-1	0	0	-1	0	0	-1	-1	-1	-1	-1	-1	-1	-1	-1	-1	0	0
PAQR7	164091	1p36.11	-1	-1	0	0	-1	0	0	-1	-1	-1	-1	-1	-1	-1	-1	-1	-1	0	0
STMN1	3925	1p36.11	-1	-1	0	0	-1	0	0	-1	-1	-1	-1	-1	-1	-1	-1	-1	-1	0	0
MIR3917	100500808	1p36.11	-1	-1	0	0	-1	0	0	-1	-1	-1	-1	-1	-1	-1	-1	-1	-1	0	0
PAFAH2	5051	1p36.11	-1	-1	0	0	-1	0	0	-1	-1	-1	-1	-1	-1	-1	-1	-1	-1	0	0
EXTL1	2134	1p36.11	-1	-1	0	0	-1	0	0	-1	-1	-1	-1	-1	-1	-1	-1	-1	-1	0	0
SLC30A2	7780	1p36.11	-1	-1	0	0	-1	0	0	-1	-1	-1	-1	-1	-1	-1	-1	-1	-1	0	0
TRIM63	84676	1p36.11	-1	-1	0	0	-1	0	0	-1	-1	-1	-1	-1	-1	-1	-1	-1	-1	0	0
PDIK1L	149420	1p36.11	-1	-1	0	0	-1	0	0	-1	-1	-1	-1	-1	-1	-1	-1	-1	-1	0	0
FAM110D	79927	1p36.11	-1	-1	0	0	-1	0	0	-1	-1	-1	-1	-1	-1	-1	-1	-1	-1	0	0
ZNF593	51042	1p36.11	-1	-1	0	0	-1	0	0	-1	-1	-1	-1	-1	-1	-1	-1	-1	-1	0	0
CNKSR1	10256	1p36.11	-1	-1	0	0	-1	0	0	-1	-1	-1	-1	-1	-1	-1	-1	-1	-1	0	0
CATSPER4	378807	1p36.11	-1	-1	0	0	-1	0	0	-1	-1	-1	-1	-1	-1	-1	-1	-1	-1	0	0
CEP85	64793	1p36.11	-1	-1	0	0	-1	0	0	-1	-1	-1	-1	-1	-1	-1	-1	-1	-1	0	0
SH3BGRL3	83442	1p36.11	-1	-1	0	0	-1	0	0	-1	-1	-1	-1	-1	-1	-1	-1	-1	-1	0	0
UBXN11	91544	1p36.11	-1	-1	0	0	-1	0	0	-1	-1	-1	-1	-1	-1	-1	-1	-1	-1	0	0
CD52	1043	1p36.11	-1	-1	0	0	-1	0	0	-1	-1	-1	-1	-1	-1	-1	-1	-1	-1	0	0
AIM1L	55057	1p36.11	-1	-1	0	0	-1	0	0	-1	-1	-1	-1	-1	-1	-1	-1	-1	-1	0	0
ZNF683	257101	1p36.11	-1	-1	0	0	-1	0	0	-1	-1	-1	-1	-1	-1	-1	-1	-1	-1	0	0
LIN28A	79727	1p36.11	-1	-1	0	0	-1	0	0	-1	-1	-1	-1	-1	-1	-1	-1	-1	-1	0	0
DHDDS	79947	1p36.11	-1	-1	0	0	-1	0	0	-1	-1	-1	-1	-1	-1	-1	-1	-1	-1	0	0
HMGN2	3151	1p36.11	-1	-1	0	0	-1	0	0	-1	-1	-1	-1	-1	-1	-1	-1	-1	-1	0	0
RPS6KA1	6195	1p36.11	-1	-1	0	0	-1	0	0	-1	-1	-1	-1	-1	-1	-1	-1	-1	-1	0	0
MIR1976	100302190	1p36.11	-1	-1	0	0	-1	0	0	-1	-1	-1	-1	-1	-1	-1	-1	-1	-1	0	0
hsa-mir-1976	-790	1p36.11	-1	-1	0	0	-1	0	0	-1	-1	-1	-1	-1	-1	-1	-1	-1	-1	0	0
ARID1A	8289	1p36.11	-1	-1	0	0	-1	0	0	-1	-1	-1	-1	-1	-1	-1	-1	-1	-1	0	0
PIGV	55650	1p36.11	-1	-1	0	0	-1	0	0	-1	-1	-1	-1	-1	-1	-1	-1	-1	-1	0	0
ZDHHC18	84243	1p36.11	-1	-1	0	0	-1	0	0	-1	-1	-1	-1	-1	-1	-1	-1	-1	-1	0	0
SFN	2810	1p36.11	-1	-1	0	0	-1	0	0	-1	-1	-1	-1	-1	-1	-1	-1	-1	-1	0	0
GPN2	54707	1p36.11	-1	-1	0	0	-1	0	0	-1	-1	-1	-1	-1	-1	-1	-1	-1	-1	0	0
GPATCH3	63906	1p36.11	-1	-1	0	0	-1	0	0	-1	-1	-1	-1	-1	-1	-1	-1	-1	-1	0	0
NR0B2	8431	1p36.11	-1	-1	0	0	-1	0	0	-1	-1	-1	-1	-1	-1	-1	-1	-1	-1	0	0
NUDC	10726	1p36.11	-1	-1	0	0	-1	0	0	-1	-1	-1	-1	-1	-1	-1	-1	-1	-1	0	0
C1orf172	126695	1p36.11	-1	-1	0	0	-1	0	0	-1	-1	-1	-1	-1	-1	-1	-1	-1	-1	0	0
TRNP1	388610	1p36.11	-1	-1	0	0	-1	0	0	-1	-1	-1	-1	-1	-1	-1	-1	-1	-1	0	0
FAM46B	115572	1p36.11	-1	-1	0	0	-1	0	0	-1	-1	-1	-1	-1	-1	-1	-1	-1	-1	0	0
SLC9A1	6548	1p36.11	-1	-1	0	0	-1	0	0	-1	-1	-1	-1	-1	-1	-1	-1	-1	-1	0	0
WDTC1	23038	1p36.11	-1	-1	0	0	-1	0	0	-1	-1	-1	-1	-1	-1	-1	-1	-1	-1	0	0
TMEM222	84065	1p36.11	-1	-1	0	0	-1	0	0	-1	-1	-1	-1	-1	-1	-1	-1	-1	-1	0	0
LOC644961	644961	1p36.11	-1	-1	0	0	-1	0	0	-1	-1	-1	-1	-1	-1	-1	-1	-1	-1	0	0
SYTL1	84958	1p36.11	-1	-1	0	0	-1	0	0	-1	-1	-1	-1	-1	-1	-1	-1	-1	-1	0	0
MAP3K6	9064	1p36.11	-1	-1	0	0	-1	0	0	-1	-1	-1	-1	-1	-1	-1	-1	-1	-1	0	0
FCN3	8547	1p36.11	-1	-1	0	0	-1	0	0	-1	-1	-1	-1	-1	-1	-1	-1	-1	-1	0	0
CD164L2	388611	1p36.11	-1	-1	0	0	-1	0	0	-1	-1	-1	-1	-1	-1	-1	-1	-1	-1	0	0
GPR3	2827	1p36.11	-1	-1	0	0	-1	0	0	-1	-1	-1	-1	-1	-1	-1	-1	-1	-1	0	0
WASF2	10163	1p36.11	-1	-1	0	0	-1	0	0	-1	-1	-1	-1	-1	-1	-1	-1	-1	-1	0	0
AHDC1	27245	1p36.11	-1	-1	0	0	-1	0	0	-1	-1	-1	-1	-1	-1	-1	-1	-1	-1	0	0
FGR	2268	1p36.11	-1	-1	0	0	-1	0	0	-1	-1	-1	-1	-1	-1	-1	-1	-1	-1	0	0
IFI6	2537	1p36.11	-1	-1	0	0	-1	0	0	-1	-1	-1	-1	-1	-1	-1	-1	-1	-1	0	0
FAM76A	199870	1p35.3	-1	-1	0	0	-1	0	0	-1	-1	-1	-1	-1	-1	-1	-1	-1	-1	0	0
STX12	23673	1p35.3	-1	-1	0	0	-1	0	0	-1	-1	-1	-1	-1	-1	-1	-1	-1	-1	0	0
PPP1R8	5511	1p35.3	-1	-1	0	0	-1	0	0	-1	-1	-1	-1	-1	-1	-1	-1	-1	-1	0	0
SCARNA1	677774	1p35.3	-1	-1	0	0	-1	0	0	-1	-1	-1	-1	-1	-1	-1	-1	-1	-1	0	0
C1orf38	9473	1p35.3	-1	-1	0	0	-1	0	0	-1	-1	-1	-1	-1	-1	-1	-1	-1	-1	0	0
RPA2	6118	1p35.3	-1	-1	0	0	-1	0	0	-1	-1	-1	-1	-1	-1	-1	-1	-1	-1	0	0
SMPDL3B	27293	1p35.3	-1	-1	0	0	-1	0	0	-1	-1	-1	-1	-1	-1	-1	-1	-1	-1	0	0
XKR8	55113	1p35.3	-1	-1	0	0	-1	0	0	-1	-1	-1	-1	-1	-1	-1	-1	-1	-1	0	0
EYA3	2140	1p35.3	-1	-1	0	0	-1	0	0	-1	-1	-1	-1	-1	-1	-1	-1	-1	-1	0	0
LOC653566	653566	1p35.3	-1	-1	0	0	-1	0	0	-1	-1	-1	-1	-1	-1	-1	-1	-1	-1	0	0
PTAFR	5724	1p35.3	-1	-1	0	0	-1	0	0	-1	-1	-1	-1	-1	-1	-1	-1	-1	-1	0	0
DNAJC8	22826	1p35.3	-1	-1	0	0	-1	0	0	-1	-1	-1	-1	-1	-1	-1	-1	-1	-1	0	0
ATPIF1	93974	1p35.3	-1	-1	0	0	-1	0	0	-1	-1	-1	-1	-1	-1	-1	-1	-1	-1	0	0
SESN2	83667	1p35.3	-1	-1	0	0	-1	0	0	-1	-1	-1	-1	-1	-1	-1	-1	-1	-1	0	0
MED18	54797	1p35.3	-1	-1	0	0	-1	0	0	-1	-1	-1	-1	-1	-1	-1	-1	-1	-1	0	0
PHACTR4	65979	1p35.3	-1	-1	0	0	-1	0	0	-1	-1	-1	-1	-1	-1	-1	-1	-1	-1	0	0
RCC1	1104	1p35.3	-1	-1	0	0	-1	0	0	-1	-1	-1	-1	-1	-1	-1	-1	-1	-1	0	0
SNHG3	8420	1p35.3	-1	-1	0	0	-1	0	0	-1	-1	-1	-1	-1	-1	-1	-1	-1	-1	0	0
TRNAU1AP	54952	1p35.3	-1	-1	0	0	-1	0	0	-1	-1	-1	-1	-1	-1	-1	-1	-1	-1	0	0
SNHG12	85028	1p35.3	-1	-1	0	0	-1	0	0	-1	-1	-1	-1	-1	-1	-1	-1	-1	-1	0	0
SNORD99	692212	1p35.3	-1	-1	0	0	-1	0	0	-1	-1	-1	-1	-1	-1	-1	-1	-1	-1	0	0
SNORA61	677838	1p35.3	-1	-1	0	0	-1	0	0	-1	-1	-1	-1	-1	-1	-1	-1	-1	-1	0	0
SNORA16A	692073	1p35.3	-1	-1	0	0	-1	0	0	-1	-1	-1	-1	-1	-1	-1	-1	-1	-1	0	0
SNORA44	677825	1p35.3	-1	-1	0	0	-1	0	0	-1	-1	-1	-1	-1	-1	-1	-1	-1	-1	0	0
RAB42	115273	1p35.3	-1	-1	0	2	-1	0	0	-1	-1	-1	-1	-1	-1	-1	-1	-1	-1	0	0
TAF12	6883	1p35.3	-1	-1	0	2	-1	0	0	-1	-1	-1	-1	-1	-1	-1	-1	-1	-1	0	0
RNU11	26824	1p35.3	-1	-1	0	2	-1	0	0	-1	-1	-1	-1	-1	-1	-1	-1	-1	-1	0	0
GMEB1	10691	1p35.3	-1	-1	0	2	-1	0	0	-1	-1	-1	-1	-1	-1	-1	-1	-1	-1	0	0
YTHDF2	51441	1p35.3	-1	-1	0	2	-1	0	0	-1	-1	-1	-1	-1	-1	-1	-1	-1	-1	0	0
OPRD1	4985	1p35.3	-1	-1	0	2	-1	0	0	-1	-1	-1	-1	-1	-1	-1	-1	-1	-1	0	0
EPB41	2035	1p35.3	-1	-1	0	2	-1	0	0	-1	-1	-1	-1	-1	-1	-1	-1	-1	-1	0	0
TMEM200B	399474	1p35.3	-1	-1	0	0	-1	0	0	-1	-1	-1	-1	-1	-1	-1	-1	-1	-1	0	0
SRSF4	6429	1p35.3	-1	-1	0	0	-1	0	0	-1	-1	-1	-1	-1	-1	-1	-1	-1	-1	0	0
MECR	51102	1p35.3	-1	-1	0	0	-1	0	0	-1	-1	-1	-1	-1	-1	-1	-1	-1	-1	0	0
PTPRU	10076	1p35.3	-1	-1	0	0	-1	0	0	-1	-1	-1	-1	-1	-1	-1	-1	-1	-1	0	0
MATN1	4146	1p35.2	-1	-1	0	0	-1	0	0	-1	-1	-1	-1	-1	-1	-1	-1	-1	-1	0	0
LOC100129196	100129196	1p35.2	-1	-1	0	0	-1	0	0	-1	-1	-1	-1	-1	-1	-1	-1	-1	-1	0	0
LAPTM5	7805	1p35.2	-1	-1	0	0	-1	0	0	-1	-1	-1	-1	-1	-1	-1	-1	-1	-1	0	0
MIR4420	100616164	1p35.2	-1	-1	0	0	-1	0	0	-1	-1	-1	-1	-1	-1	-1	-1	-1	-1	0	0
SDC3	9672	1p35.2	-1	-1	0	0	-1	0	0	-1	-1	-1	-1	-1	-1	-1	-1	-1	-1	0	0
PUM1	9698	1p35.2	-1	-1	0	0	-1	0	0	-1	-1	-1	-1	-1	-1	-1	-1	-1	-1	0	0
SNORD103A	692234	1p35.2	-1	-1	0	0	-1	0	0	-1	-1	-1	-1	-1	-1	-1	-1	-1	-1	0	0
SNORD103B	692235	1p35.2	-1	-1	0	0	-1	0	0	-1	-1	-1	-1	-1	-1	-1	-1	-1	-1	0	0
SNORD85	692200	1p35.2	-1	-1	0	0	-1	0	0	-1	-1	-1	-1	-1	-1	-1	-1	-1	-1	0	0
PRO0611	28997	1p35.2	-1	-1	0	0	-1	0	0	-1	-1	-1	-1	-1	-1	-1	-1	-1	-1	0	0
NKAIN1	79570	1p35.2	-1	-1	0	0	-1	0	0	-1	-1	-1	-1	-1	-1	-1	-1	-1	-1	0	0
SNRNP40	9410	1p35.2	-1	-1	0	0	-1	0	0	-1	-1	-1	-1	-1	-1	-1	-1	-1	-1	0	0
ZCCHC17	51538	1p35.2	-1	-1	0	0	-1	0	0	-1	-1	-1	-1	-1	-1	-1	-1	-1	-1	0	0
FABP3	2170	1p35.2	-1	-1	0	0	-1	0	0	-1	-1	-1	-1	-1	-1	-1	-1	-1	-1	0	0
SERINC2	347735	1p35.2	-1	-1	0	0	-1	0	0	-1	-1	-1	-1	-1	-1	-1	-1	-1	-1	0	0
LOC149086	149086	1p35.2	-1	-1	0	0	-1	0	0	-1	-1	-1	-1	-1	-1	-1	-1	-1	-1	0	0
LOC284551	284551	1p35.2	-1	-1	0	0	-1	0	0	-1	-1	-1	-1	-1	-1	-1	-1	-1	-1	0	0
TINAGL1	64129	1p35.2	-1	-1	0	0	-1	0	0	-1	-1	-1	-1	-1	-1	-1	-1	-1	-1	0	0
HCRTR1	3061	1p35.2	-1	-1	0	0	-1	0	0	-1	-1	-1	-1	-1	-1	-1	-1	-1	-1	0	0
PEF1	553115	1p35.2	-1	-1	0	0	-1	0	0	-1	-1	-1	-1	-1	-1	-1	-1	-1	-1	0	0
COL16A1	1307	1p35.2	-1	-1	0	0	-1	0	0	-1	-1	-1	-1	-1	-1	-1	-1	-1	-1	0	0
BAI2	576	1p35.2	-1	-1	0	0	-1	0	0	-1	-1	-1	-1	-1	-1	-1	-1	-1	-1	0	0
MIR4254	100423028	1p35.2	-1	-1	0	0	-1	0	0	-1	-1	-1	-1	-1	-1	-1	-1	-1	-1	0	0
hsa-mir-4254	-830	1p35.2	-1	-1	0	0	-1	0	0	-1	-1	-1	-1	-1	-1	-1	-1	-1	-1	0	0
SPOCD1	90853	1p35.2	-1	-1	0	0	-1	0	0	-1	-1	-1	-1	-1	-1	-1	-1	-1	-1	0	0
PTP4A2	8073	1p35.2	-1	-1	0	0	-1	0	0	-1	-1	-1	-1	-1	-1	-1	-1	-1	-1	0	0
KHDRBS1	10657	1p35.1	-1	-1	0	0	-1	0	0	-1	-1	-1	-1	-1	-1	-1	-1	-1	-1	0	0
TMEM39B	55116	1p35.1	-1	-1	0	0	-1	0	0	-1	-1	-1	-1	-1	-1	-1	-1	-1	-1	0	0
KPNA6	23633	1p35.1	-1	-1	0	0	-1	0	0	-1	-1	-1	-1	-1	-1	-1	-1	-1	-1	0	0
TXLNA	200081	1p35.1	-1	-1	0	0	-1	0	0	-1	-1	-1	-1	-1	-1	-1	-1	-1	-1	0	0
CCDC28B	79140	1p35.1	-1	-1	0	0	-1	0	0	-1	-1	-1	-1	-1	-1	-1	-1	-1	-1	0	0
IQCC	55721	1p35.1	-1	-1	0	0	-1	0	0	-1	-1	-1	-1	-1	-1	-1	-1	-1	-1	0	0
DCDC2B	149069	1p35.1	-1	-1	0	0	-1	0	0	-1	-1	-1	-1	-1	-1	-1	-1	-1	-1	0	0
TMEM234	56063	1p35.1	-1	-1	0	0	-1	0	0	-1	-1	-1	-1	-1	-1	-1	-1	-1	-1	0	0
EIF3I	8668	1p35.1	-1	-1	0	0	-1	0	0	-1	-1	-1	-1	-1	-1	-1	-1	-1	-1	0	0
MTMR9LP	339483	1p35.1	-1	-1	0	0	-1	0	0	-1	-1	-1	-1	-1	-1	-1	-1	-1	-1	0	0
FAM167B	84734	1p35.1	-1	-1	0	0	-1	0	0	-1	-1	-1	-1	-1	-1	-1	-1	-1	-1	0	0
LCK	3932	1p35.1	-1	-1	0	0	-1	0	0	-1	-1	-1	-1	-1	-1	-1	-1	-1	-1	0	0
HDAC1	3065	1p35.1	-1	-1	0	0	-1	0	0	-1	-1	-1	-1	-1	-1	-1	-1	-1	-1	0	0
MARCKSL1	65108	1p35.1	-1	-1	0	0	-1	0	0	-1	-1	-1	-1	-1	-1	-1	-1	-1	-1	0	0
LOC100128071	100128071	1p35.1	-1	-1	0	0	-1	0	0	-1	-1	-1	-1	-1	-1	-1	-1	-1	-1	0	0
TSSK3	81629	1p35.1	-1	-1	0	0	-1	0	0	-1	-1	-1	-1	-1	-1	-1	-1	-1	-1	0	0
BSDC1	55108	1p35.1	-1	-1	0	0	-1	0	0	-1	-1	-1	-1	-1	-1	-1	-1	-1	-1	0	0
ZBTB8B	728116	1p35.1	-1	-1	0	0	-1	0	0	-1	-1	-1	-1	-1	-1	-1	-1	-1	-1	0	0
ZBTB8A	653121	1p35.1	-1	-1	0	0	-1	0	0	-1	-1	-1	-1	-1	-1	-1	-1	-1	-1	0	0
ZBTB8OS	339487	1p35.1	-1	-1	0	0	-1	0	0	-1	-1	-1	-1	-1	-1	-1	-1	-1	-1	0	0
RBBP4	5928	1p35.1	-1	-1	0	0	-1	0	0	-1	-1	-1	-1	-1	-1	-1	-1	-1	-1	0	0
SYNC	81493	1p35.1	-1	-1	0	0	-1	0	0	-1	-1	-1	-1	-1	-1	-1	-1	-1	-1	0	0
KIAA1522	57648	1p35.1	-1	-1	0	0	-1	0	0	-1	-1	-1	-1	-1	-1	-1	-1	-1	-1	0	0
YARS	8565	1p35.1	-1	-1	0	0	-1	0	0	-1	-1	-1	-1	-1	-1	-1	-1	-1	-1	0	0
S100PBP	64766	1p35.1	-1	-1	0	0	-1	0	0	-1	-1	-1	-1	-1	-1	-1	-1	-1	-1	0	0
FNDC5	252995	1p35.1	-1	-1	0	0	-1	0	0	-1	-1	-1	-1	-1	-1	-1	-1	-1	-1	0	0
HPCA	3208	1p35.1	-1	-1	0	0	-1	0	0	-1	-1	-1	-1	-1	-1	-1	-1	-1	-1	0	0
TMEM54	113452	1p35.1	-1	-1	0	0	-1	0	0	-1	-1	-1	-1	-1	-1	-1	-1	-1	-1	0	0
RNF19B	127544	1p35.1	-1	-1	0	0	-1	0	0	-1	-1	-1	-1	-1	-1	-1	-1	-1	-1	0	0
AK2	204	1p35.1	-1	-1	0	0	-1	0	0	-1	-1	-1	-1	-1	-1	-1	-1	-1	-1	0	0
ADC	113451	1p35.1	-1	-1	0	0	-1	0	0	-1	-1	-1	-1	-1	-1	-1	-1	-1	-1	0	0
TRIM62	55223	1p35.1	-1	-1	0	0	-1	0	0	-1	-1	-1	-1	-1	-1	-1	-1	-1	-1	0	0
ZNF362	149076	1p35.1	-1	-1	0	0	-1	0	0	-1	-1	-1	-1	-1	-1	-1	-1	-1	-1	0	0
PHC2	1912	1p35.1	-1	-1	0	0	-1	0	0	-1	-1	-1	-1	-1	-1	-1	-1	-1	-1	0	0
MIR3605	100500853	1p35.1	-1	-1	0	0	-1	0	0	-1	-1	-1	-1	-1	-1	-1	-1	-1	-1	0	0
ZSCAN20	7579	1p35.1	-2	-1	0	0	-1	0	0	-1	-1	-1	-1	-1	-1	-1	-1	-1	-1	0	0
CSMD2	114784	1p35.1	-2	-1	0	0	-1	0	0	-1	-1	-1	-1	-1	-1	-1	-1	-1	-1	0	0
HMGB4	127540	1p35.1	-2	-1	0	0	-1	0	0	-1	-1	-1	-1	-1	-1	-1	-1	-1	-1	0	0
LOC402779	402779	1p35.1	-2	-1	0	0	-1	0	0	-1	-1	-1	-1	-1	-1	-1	-1	-1	-1	0	0
C1orf94	84970	1p34.3	-2	-1	0	0	-1	0	0	-1	-1	-1	-1	-1	-1	-1	-1	-1	-1	0	0
hsa-mir-552	-853	1p34.3	-2	-1	0	0	-1	0	0	-1	-1	-1	-1	-1	-1	-1	-1	-1	-1	0	0
GJB5	2709	1p34.3	-2	-1	0	0	-1	0	0	-1	-1	-1	-1	-1	-1	-1	-1	-1	-1	0	0
GJB4	127534	1p34.3	-2	-1	0	0	-1	0	0	-1	-1	-1	-1	-1	-1	-1	-1	-1	-1	0	0
GJB3	2707	1p34.3	-2	-1	0	0	-1	0	0	-1	-1	-1	-1	-1	-1	-1	-1	-1	-1	0	0
GJA4	2701	1p34.3	-2	-1	0	0	-1	0	0	-1	-1	-1	-1	-1	-1	-1	-1	-1	-1	0	0
C1orf212	113444	1p34.3	-2	-1	0	0	-1	0	0	-1	-1	-1	-1	-1	-1	-1	-1	-1	-1	0	0
DLGAP3	58512	1p34.3	-2	-1	0	0	-1	0	0	-1	-1	-1	-1	-1	-1	-1	-1	-1	-1	0	0
LOC653160	653160	1p34.3	-1	-1	0	0	-1	0	0	-1	-1	-1	-1	-1	-1	-1	-1	-1	-1	0	0
ZMYM6NB	100506144	1p34.3	-1	-1	0	0	-1	0	0	-1	-1	-1	-1	-1	-1	-1	-1	-1	-1	0	0
ZMYM6	9204	1p34.3	-1	-1	0	0	-1	0	0	-1	-1	-1	-1	-1	-1	-1	-1	-1	-1	0	0
ZMYM1	79830	1p34.3	-1	-1	0	0	-1	0	0	-1	-1	-1	-1	-1	-1	-1	-1	-1	-1	0	0
SFPQ	6421	1p34.3	-1	-1	0	0	-1	0	0	-1	-1	-1	-1	-1	-1	-1	-1	-1	-1	0	0
ZMYM4	9202	1p34.3	-1	-1	0	0	-1	0	0	-1	-1	-1	-1	-1	-1	-1	-1	-1	-1	0	0
KIAA0319L	79932	1p34.3	-1	-1	0	0	-1	0	0	-1	-1	-1	-1	-1	-1	-1	-1	-1	-1	0	0
NCDN	23154	1p34.3	-1	-1	0	0	-1	0	0	-1	-1	-1	-1	-1	-1	-1	-1	-1	-1	0	0
TFAP2E	339488	1p34.3	-1	-1	0	0	-1	0	0	-1	-1	-1	-1	-1	-1	-1	-1	-1	-1	0	0
PSMB2	5690	1p34.3	-1	-1	0	0	-1	0	0	-1	-1	-1	-1	-1	-1	-1	-1	-1	-1	0	0
C1orf216	127703	1p34.3	-1	-1	0	0	-1	0	0	-1	-1	-1	-1	-1	-1	-1	-1	-1	-1	0	0
CLSPN	63967	1p34.3	-1	-1	0	0	-1	0	0	-1	-1	-1	-1	-1	-1	-1	-1	-1	-1	0	0
EIF2C4	192670	1p34.3	-1	-1	0	0	-1	0	0	-1	-1	-1	-1	-1	-1	-1	-1	-1	-1	0	0
EIF2C1	26523	1p34.3	-1	-1	0	0	-1	0	0	-1	-1	-1	-1	-1	-1	-1	-1	-1	-1	0	0
EIF2C3	192669	1p34.3	-1	-1	0	0	-1	0	0	-1	-1	-1	-1	-1	-1	-1	-1	-1	-1	0	0
TEKT2	27285	1p34.3	-1	-1	0	0	-1	0	0	-1	-1	-1	-1	-1	-1	-1	-1	-1	-1	0	0
ADPRHL2	54936	1p34.3	-1	-1	0	0	-1	0	0	-1	-1	-1	-1	-1	-1	-1	-1	-1	-1	0	0
COL8A2	1296	1p34.3	-1	-1	0	0	-1	0	0	-1	-1	-1	-1	-1	-1	-1	-1	-1	-1	0	0
TRAPPC3	27095	1p34.3	-1	-1	0	0	-1	0	0	-1	-1	-1	-1	-1	-1	-1	-1	-1	-1	0	0
MAP7D1	55700	1p34.3	-1	-1	0	0	-1	0	0	-1	-1	-1	-1	-1	-1	-1	-1	-1	-1	0	0
THRAP3	9967	1p34.3	-1	-1	0	0	-1	0	0	-1	-1	-1	-1	-1	-1	-1	-1	-1	-1	0	0
SH3D21	79729	1p34.3	-1	-1	0	0	-1	0	0	-1	-1	-1	-1	-1	-1	-1	-1	-1	-1	0	0
FAM176B	55194	1p34.3	-1	-1	0	0	-1	0	0	-1	-1	-1	-1	-1	-1	-1	-1	-1	-1	0	0
STK40	83931	1p34.3	-1	-1	0	0	-1	0	0	-1	-1	-1	-1	-1	-1	-1	-1	-1	-1	0	0
LSM10	84967	1p34.3	-1	-1	0	0	-1	0	0	-1	-1	-1	-1	-1	-1	-1	-1	-1	-1	0	0
OSCP1	127700	1p34.3	-1	-1	0	0	-1	0	0	-1	-1	-1	-1	-1	-1	-1	-1	-1	-1	0	0
MRPS15	64960	1p34.3	-1	-1	0	0	-1	0	0	-1	-1	-1	-1	-1	-1	-1	-1	-1	-1	0	0
CSF3R	1441	1p34.3	-1	-1	0	0	-1	0	0	-1	-1	-1	-1	-1	-1	-1	-1	-1	-1	0	0
GRIK3	2899	1p34.3	-1	-1	0	0	-1	0	0	-1	-1	-1	-1	-1	-1	-1	-1	-1	-1	0	0
MIR4255	100422898	1p34.3	-1	-1	0	0	-1	0	0	-1	-1	-1	-1	-1	-1	-1	-1	-1	-1	0	0
hsa-mir-4255	-872	1p34.3	-1	-1	0	0	-1	0	0	-1	-1	-1	-1	-1	-1	-1	-1	-1	-1	0	0
LOC728431	728431	1p34.3	-1	-1	0	0	-1	0	0	-1	-1	-1	-1	-1	-1	-1	-1	-1	-1	0	0
ZC3H12A	80149	1p34.3	-1	-1	0	0	-1	0	0	-1	-1	-1	-1	-1	-1	-1	-1	-1	-1	0	0
MEAF6	64769	1p34.3	-1	-1	0	0	-1	0	0	-1	-1	-1	-1	-1	-1	-1	-1	-1	-1	0	0
SNIP1	79753	1p34.3	-1	-1	0	0	-1	0	0	-1	-1	-1	-1	-1	-1	-1	-1	-1	-1	0	0
DNALI1	7802	1p34.3	-1	-1	0	0	-1	0	0	-1	-1	-1	-1	-1	-1	-1	-1	-1	-1	0	0
GNL2	29889	1p34.3	-1	-1	0	0	-1	0	0	-1	-1	-1	-1	-1	-1	-1	-1	-1	-1	0	0
RSPO1	284654	1p34.3	-1	-1	0	0	-1	0	0	-1	-1	-1	-1	-1	-1	-1	-1	-1	-1	0	0
C1orf109	54955	1p34.3	-1	-1	0	0	-1	0	0	-1	-1	-1	-1	-1	-1	-1	-1	-1	-1	0	0
CDCA8	55143	1p34.3	-1	-1	0	0	-1	0	0	-1	-1	-1	-1	-1	-1	-1	-1	-1	-1	0	0
EPHA10	284656	1p34.3	-1	-1	0	0	-1	0	0	-1	-1	-1	-1	-1	-1	-1	-1	-1	-1	0	0
MANEAL	149175	1p34.3	-1	-1	0	0	-1	0	0	-1	-1	-1	-1	-1	-1	-1	-1	-1	-1	0	0
YRDC	79693	1p34.3	-1	-1	0	0	-1	0	0	-1	-1	-1	-1	-1	-1	-1	-1	-1	-1	0	0
C1orf122	127687	1p34.3	-1	-1	0	0	-1	0	0	-1	-1	-1	-1	-1	-1	-1	-1	-1	-1	0	0
MTF1	4520	1p34.3	-1	-1	0	0	-1	0	0	-1	-1	-1	-1	-1	-1	-1	-1	-1	-1	0	0
INPP5B	3633	1p34.3	-1	-1	0	0	-1	0	0	-1	-1	-1	-1	-1	-1	-1	-1	-1	-1	0	0
SF3A3	10946	1p34.3	-1	-1	0	0	-1	0	0	-1	-1	-1	-1	-1	-1	-1	-1	-1	-1	0	0
FHL3	2275	1p34.3	-1	-1	0	0	-1	0	0	-1	-1	-1	-1	-1	-1	-1	-1	-1	-1	0	0
UTP11L	51118	1p34.3	-1	-1	0	0	-1	0	0	-1	-1	-1	-1	-1	-1	-1	-1	-1	-1	0	0
POU3F1	5453	1p34.3	-1	-1	0	0	-1	0	0	-1	-1	-1	-1	-1	-1	-1	-1	-1	-1	0	0
MIR3659	100500801	1p34.3	-1	-1	0	0	-1	0	0	-1	-1	-1	-1	-1	-1	-1	-1	-1	-1	0	0
LOC339442	339442	1p34.3	-1	-1	0	0	-1	0	0	-1	-1	-1	-1	-1	-1	-1	-1	-1	-1	0	0
RRAGC	64121	1p34.3	-1	-1	0	0	-1	0	0	-1	-1	-1	-1	-1	-1	-1	-1	-1	-1	0	0
GJA9-MYCBP	100527950	1p34.3	-1	-1	0	0	-1	0	0	-1	-1	-1	-1	-1	-1	-1	-1	-1	-1	0	0
MYCBP	26292	1p34.3	-1	-1	0	0	-1	0	0	-1	-1	-1	-1	-1	-1	-1	-1	-1	-1	0	0
GJA9	81025	1p34.3	-1	-1	0	0	-1	0	0	-1	-1	-1	-1	-1	-1	-1	-1	-1	-1	0	0
RHBDL2	54933	1p34.3	-1	-1	0	0	-1	0	0	-1	-1	-1	-1	-1	-1	-1	-1	-1	-1	0	0
AKIRIN1	79647	1p34.3	-1	-1	0	0	-1	0	0	-1	-1	-1	-1	-1	-1	-1	-1	-1	-1	0	0
NDUFS5	4725	1p34.3	-1	-1	0	0	-1	0	0	-1	-1	-1	-1	-1	-1	-1	-1	-1	-1	0	0
MACF1	23499	1p34.3	-1	-1	0	0	-1	0	0	-1	-1	-1	-1	-1	-1	-1	-1	-1	-1	0	0
KIAA0754	643314	1p34.3	-1	-1	0	0	-1	0	0	-1	-1	-1	-1	-1	-1	-1	-1	-1	-1	0	0
BMP8A	353500	1p34.3	-1	-1	0	0	-1	0	0	-1	-1	-1	-1	-1	-1	-1	-1	-1	-1	0	0
PPIEL	728448	1p34.3	-1	-1	0	0	-1	0	0	-1	-1	-1	-1	-1	-1	-1	-1	-1	-1	0	0
PABPC4	8761	1p34.3	-1	-1	0	0	-1	0	0	-1	-1	-1	-1	-1	-1	-1	-1	-1	-1	0	0
SNORA55	677834	1p34.3	-1	-1	0	0	-1	0	0	-1	-1	-1	-1	-1	-1	-1	-1	-1	-1	0	0
HEYL	26508	1p34.3	-1	-1	0	0	-1	0	0	-1	-1	-1	-1	-1	-1	-1	-1	-1	-1	0	0
NT5C1A	84618	1p34.2	-1	-1	0	0	-1	0	0	-1	-1	-1	-1	-1	-1	-1	-1	-1	-1	0	0
HPCAL4	51440	1p34.2	-1	-1	0	0	-1	0	0	-1	-1	-1	-1	-1	-1	-1	-1	-1	-1	0	0
PPIE	10450	1p34.2	-1	-1	0	0	-1	0	0	-1	-1	-1	-1	-1	-1	-1	-1	-1	-1	0	0
BMP8B	656	1p34.2	-1	-1	0	0	-1	0	0	-1	-1	-1	-1	-1	-1	-1	-1	-1	-1	0	0
OXCT2	64064	1p34.2	-1	-1	0	0	-1	0	0	-1	-1	-1	-1	-1	-1	-1	-1	-1	-1	0	0
TRIT1	54802	1p34.2	-1	-1	0	0	-1	0	0	-1	-1	-1	-1	-1	-1	-1	-1	-1	-1	0	0
MYCL1	4610	1p34.2	-1	-1	0	0	-1	0	0	-1	-1	-1	-1	-1	-1	-1	-1	-1	-1	0	0
MFSD2A	84879	1p34.2	-1	-1	0	0	-1	0	0	-1	-1	-1	-1	-1	-1	-1	-1	-1	-1	0	0
CAP1	10487	1p34.2	-1	-1	0	0	-1	0	0	-1	-1	-1	-1	-1	-1	-1	-1	-1	-1	0	0
PPT1	5538	1p34.2	-1	-1	0	0	-1	0	0	-1	-1	-1	-1	-1	-1	-1	-1	-1	-1	0	0
RLF	6018	1p34.2	-1	-1	0	0	-1	0	0	-1	-1	-1	-1	-1	-1	-1	-1	-1	-1	0	0
TMCO2	127391	1p34.2	-1	-1	0	0	-1	0	0	-1	-1	-1	-1	-1	-1	-1	-1	-1	-1	0	0
ZMPSTE24	10269	1p34.2	-1	-1	0	0	-1	0	0	-1	-1	-1	-1	-1	-1	-1	-1	-1	-1	0	0
COL9A2	1298	1p34.2	-1	-1	0	0	-1	0	0	-1	-1	-1	-1	-1	-1	-1	-1	-1	-1	0	0
SMAP2	64744	1p34.2	-1	-1	0	0	-1	0	0	-1	-1	-1	-1	-1	-1	-1	-1	-1	-1	0	0
ZNF643	65243	1p34.2	-1	-1	0	0	-1	0	0	-1	-1	-1	-1	-1	-1	-1	-1	-1	-1	0	0
ZNF642	339559	1p34.2	-1	-1	0	0	-1	0	0	-1	-1	-1	-1	-1	-1	-1	-1	-1	-1	0	0
DEM1	64789	1p34.2	-1	-1	0	0	-1	0	0	-1	-1	-1	-1	-1	-1	-1	-1	-1	-1	0	0
ZNF684	127396	1p34.2	-1	-1	0	0	-1	0	0	-1	-1	-1	-1	-1	-1	-1	-1	-1	-1	0	0
RIMS3	9783	1p34.2	-1	-1	0	0	-1	0	0	-1	-1	-1	-1	-1	-1	-1	-1	-1	-1	0	0
LOC100130557	100130557	1p34.2	-1	-1	0	0	-1	0	0	-1	-1	-1	-1	-1	-1	-1	-1	-1	-1	0	0
NFYC	4802	1p34.2	-1	-1	0	0	-1	0	0	-1	-1	-1	-1	-1	-1	-1	-1	-1	-1	0	0
MIR30E	407034	1p34.2	-1	-1	0	0	-1	0	0	-1	-1	-1	-1	-1	-1	-1	-1	-1	-1	0	0
hsa-mir-30e	-899	1p34.2	-1	-1	0	0	-1	0	0	-1	-1	-1	-1	-1	-1	-1	-1	-1	-1	0	0
MIR30C1	407031	1p34.2	-1	-1	0	0	-1	0	0	-1	-1	-1	-1	-1	-1	-1	-1	-1	-1	0	0
hsa-mir-30c-1	-899	1p34.2	-1	-1	0	0	-1	0	0	-1	-1	-1	-1	-1	-1	-1	-1	-1	-1	0	0
KCNQ4	9132	1p34.2	-1	-1	0	0	-1	0	0	-1	-1	-1	-1	-1	-1	-1	-1	-1	-1	0	0
CITED4	163732	1p34.2	-1	-1	0	0	-1	0	0	-1	-1	-1	-1	-1	-1	-1	-1	-1	-1	0	0
CTPS	1503	1p34.2	-1	-1	0	0	-1	0	0	-1	-1	-1	-1	-1	-1	-1	-1	-1	-1	0	0
LOC100507178	100507178	1p34.2	-1	-1	0	0	-1	0	0	-1	-1	-1	-1	-1	-1	-1	-1	-1	-1	0	0
SLFNL1	200172	1p34.2	-1	-1	0	0	-1	0	0	-1	-1	-1	-1	-1	-1	-1	-1	-1	-1	0	0
SCMH1	22955	1p34.2	-1	-1	0	0	-1	0	0	-1	-1	-1	-1	-1	-1	-1	-1	-1	-1	0	0
EDN2	1907	1p34.2	-1	-1	0	0	-1	0	0	-1	-1	-1	-1	-1	-1	-1	-1	-1	-1	0	0
HIVEP3	59269	1p34.2	-1	-1	0	0	-1	0	0	-1	-1	-1	-1	-1	-1	-1	-1	-1	-1	0	0
GUCA2B	2981	1p34.2	-1	-1	0	0	-1	0	0	-1	-1	-1	-1	-1	-1	-1	-1	-1	-1	0	0
GUCA2A	2980	1p34.2	-1	-1	0	0	-1	0	0	-1	-1	-1	-1	-1	-1	-1	-1	-1	-1	0	0
FOXJ3	22887	1p34.2	-1	-1	0	0	-1	0	0	-1	-1	-1	-1	-1	-1	-1	-1	-1	-1	0	0
RIMKLA	284716	1p34.2	-1	-1	0	0	-1	0	0	-1	-1	-1	-1	-1	-1	-1	-1	-1	-1	0	0
ZMYND12	84217	1p34.2	-1	-1	0	0	-1	0	0	-1	-1	-1	-1	-1	-1	-1	-1	-1	-1	0	0
PPCS	79717	1p34.2	-1	-1	0	0	-1	0	0	-1	-1	-1	-1	-1	-1	-1	-1	-1	-1	0	0
CCDC30	728621	1p34.2	-1	-1	0	0	-1	0	0	-1	-1	-1	-1	-1	-1	-1	-1	-1	-1	0	0
PPIH	10465	1p34.2	-1	-1	0	0	-1	0	0	-1	-1	-1	-1	-1	-1	-1	-1	-1	-1	0	0
YBX1	4904	1p34.2	-1	-1	0	0	-1	0	0	-1	-1	-1	-1	-1	-1	-1	-1	-1	-1	0	0
CLDN19	149461	1p34.2	-1	-1	0	0	-1	0	0	-1	-1	-1	-1	-1	-1	-1	-1	-1	-1	0	0
LEPRE1	64175	1p34.2	-1	-1	0	0	-1	0	0	-1	-1	-1	-1	-1	-1	-1	-1	-1	-1	0	0
C1orf50	79078	1p34.2	-1	-1	0	0	-1	0	0	-1	-1	-1	-1	-1	-1	-1	-1	-1	-1	0	0
CCDC23	374969	1p34.2	-1	-1	0	0	-1	0	0	-1	-1	-1	-1	-1	-1	-1	-1	-1	-1	0	0
LOC100129924	100129924	1p34.2	-1	-1	0	0	-1	0	0	-1	-1	-1	-1	-1	-1	-1	-1	-1	-1	0	0
ERMAP	114625	1p34.2	-1	-1	0	0	-1	0	0	-1	-1	-1	-1	-1	-1	-1	-1	-1	-1	0	0
ZNF691	51058	1p34.2	-1	-1	0	0	-1	0	0	-1	-1	-1	-1	-1	-1	-1	-1	-1	-1	0	0
SLC2A1	6513	1p34.2	-1	-1	0	0	-1	0	0	-1	-1	-1	-1	-1	-1	-1	-1	-1	-1	0	0
FLJ32224	440584	1p34.2	-1	-1	0	0	-1	0	0	-1	-1	-1	-1	-1	-1	-1	-1	-1	-1	0	0
FAM183A	440585	1p34.2	-1	-1	0	0	-1	0	0	-1	-1	-1	-1	-1	-1	-1	-1	-1	-1	0	0
EBNA1BP2	10969	1p34.2	-1	-1	0	0	-1	0	0	-1	-1	-1	-1	-1	-1	-1	-1	-1	-1	0	0
WDR65	149465	1p34.2	-1	-1	0	0	-1	0	0	-1	-1	-1	-1	-1	-1	-1	-1	-1	-1	0	0
TMEM125	128218	1p34.2	-1	-1	0	0	-1	0	0	-1	-1	-1	-1	-1	-1	-1	-1	-1	-1	0	0
C1orf210	149466	1p34.2	-1	-1	0	0	-1	0	0	-1	-1	-1	-1	-1	-1	-1	-1	-1	-1	0	0
TIE1	7075	1p34.2	-1	-1	0	0	-1	0	0	-1	-1	-1	-1	-1	-1	-1	-1	-1	-1	0	0
MPL	4352	1p34.2	-1	-1	0	0	-1	0	0	-1	-1	-1	-1	-1	-1	-1	-1	-1	-1	0	0
CDC20	991	1p34.2	-1	-1	0	0	-1	0	0	-1	-1	-1	-1	-1	-1	-1	-1	-1	-1	0	0
ELOVL1	64834	1p34.2	-1	-1	0	0	-1	0	0	-1	-1	-1	-1	-1	-1	-1	-1	-1	-1	0	0
MED8	112950	1p34.2	-1	-1	0	0	-1	0	0	-1	-1	-1	-1	-1	-1	-1	-1	-1	-1	0	0
SZT2	23334	1p34.2	-1	-1	0	0	-1	0	0	-1	-1	-1	-1	-1	-1	-1	-1	-1	-1	0	0
HYI	81888	1p34.2	-1	-1	0	0	-1	0	0	-1	-1	-1	-1	-1	-1	-1	-1	-1	-1	0	0
PTPRF	5792	1p34.2	-1	-1	0	0	-1	0	0	-1	-1	-1	-1	-1	-1	-1	-1	-1	-1	0	0
KDM4A	9682	1p34.1	-1	-1	0	0	-1	0	0	-1	-1	-1	-1	-1	-1	-1	-1	-1	-1	0	0
LOC100132774	100132774	1p34.1	-1	-1	0	0	-1	0	0	-1	-1	-1	-1	-1	-1	-1	-1	-1	-1	0	0
ST3GAL3	6487	1p34.1	-1	-1	0	0	-1	0	0	-1	-1	-1	-1	-1	-1	-1	-1	-1	-1	0	0
ARTN	9048	1p34.1	-1	-1	0	0	-1	0	0	-1	-1	-1	-1	-1	-1	-1	-1	-1	-1	0	0
IPO13	9670	1p34.1	-1	-1	0	0	-1	0	0	-1	-1	-1	-1	-1	-1	-1	-1	-1	-1	0	0
DPH2	1802	1p34.1	-1	-1	0	0	-1	0	0	-1	-1	-1	-1	-1	-1	-1	-1	-1	-1	0	0
ATP6V0B	533	1p34.1	-1	-1	0	0	-1	0	0	-1	-1	-1	-1	-1	-1	-1	-1	-1	-1	0	0
B4GALT2	8704	1p34.1	-1	-1	0	0	-1	0	0	-1	-1	-1	-1	-1	-1	-1	-1	-1	-1	0	0
CCDC24	149473	1p34.1	-1	-1	0	0	-1	0	0	-1	-1	-1	-1	-1	-1	-1	-1	-1	-1	0	0
SLC6A9	6536	1p34.1	-1	-1	0	0	-1	0	0	-1	-1	-1	-1	-1	-1	-1	-1	-1	-1	0	0
KLF17	128209	1p34.1	-1	-1	0	0	-1	0	0	-1	-1	-1	-1	-1	-1	-1	-1	-1	-1	0	0
DMAP1	55929	1p34.1	-1	-1	0	0	-1	0	0	-1	-1	-1	-1	-1	-1	-1	-1	-1	-1	0	0
ERI3	79033	1p34.1	-1	-1	0	0	-1	0	0	-1	-1	-1	-1	-1	-1	-1	-1	-1	-1	0	0
RNF220	55182	1p34.1	-1	-1	0	0	-1	0	0	-1	-1	-1	-1	-1	-1	-1	-1	-1	-1	0	0
TMEM53	79639	1p34.1	-1	-1	0	0	-1	0	0	-1	-1	-1	-1	-1	-1	-1	-1	-1	-1	0	0
C1orf228	339541	1p34.1	-1	-1	0	0	-1	0	0	-1	-1	-1	-1	-1	-1	-1	-1	-1	-1	0	0
KIF2C	11004	1p34.1	-1	-1	0	0	-1	0	0	-1	-1	-1	-1	-1	-1	-1	-1	-1	-1	0	0
RPS8	6202	1p34.1	-1	-1	0	0	-1	0	0	-1	-1	-1	-1	-1	-1	-1	-1	-1	-1	0	0
SNORD55	26811	1p34.1	-1	-1	0	0	-1	0	0	-1	-1	-1	-1	-1	-1	-1	-1	-1	-1	0	0
SNORD46	94161	1p34.1	-1	-1	0	0	-1	0	0	-1	-1	-1	-1	-1	-1	-1	-1	-1	-1	0	0
SNORD38A	94162	1p34.1	-1	-1	0	0	-1	0	0	-1	-1	-1	-1	-1	-1	-1	-1	-1	-1	0	0
SNORD38B	94163	1p34.1	-1	-1	0	0	-1	0	0	-1	-1	-1	-1	-1	-1	-1	-1	-1	-1	0	0
BEST4	266675	1p34.1	-1	-1	0	0	-1	0	0	-1	-1	-1	-1	-1	-1	-1	-1	-1	-1	0	0
PLK3	1263	1p34.1	-1	-1	0	0	-1	0	0	-1	-1	-1	-1	-1	-1	-1	-1	-1	-1	0	0
TCTEX1D4	343521	1p34.1	-1	-1	0	0	-1	0	0	-1	-1	-1	-1	-1	-1	-1	-1	-1	-1	0	0
BTBD19	149478	1p34.1	-1	-1	0	0	-1	0	0	-1	-1	-1	-1	-1	-1	-1	-1	-1	-1	0	0
PTCH2	8643	1p34.1	-1	-1	0	0	-1	0	0	-1	-1	-1	-1	-1	-1	-1	-1	-1	-1	0	0
EIF2B3	8891	1p34.1	-1	-1	0	0	-1	0	0	-1	-1	-1	-1	-1	-1	-1	-1	-1	-1	0	0
HECTD3	79654	1p34.1	-1	-1	0	0	-1	0	0	-1	-1	-1	-1	-1	-1	-1	-1	-1	-1	0	0
UROD	7389	1p34.1	-1	-1	0	0	-1	0	0	-1	-1	-1	-1	-1	-1	-1	-1	-1	-1	0	0
ZSWIM5	57643	1p34.1	-1	-1	0	0	-1	0	0	-1	-1	-1	-1	-1	-1	-1	-1	-1	-1	0	0
LOC400752	400752	1p34.1	-1	-1	0	0	-1	0	0	-1	-1	-1	-1	-1	-1	-1	-1	-1	-1	0	0
HPDL	84842	1p34.1	-1	-1	0	0	-1	0	0	-1	-1	-1	-1	-1	-1	-1	-1	-1	-1	0	0
MUTYH	4595	1p34.1	-1	-1	0	0	-1	0	0	-1	-1	-1	-1	-1	-1	-1	-1	-1	-1	0	0
TOE1	114034	1p34.1	-1	-1	0	0	-1	0	0	-1	-1	-1	-1	-1	-1	-1	-1	-1	-1	0	0
TESK2	10420	1p34.1	-1	-1	0	0	-1	0	0	-1	-1	-1	-1	-1	-1	-1	-1	-1	-1	0	0
CCDC163P	126661	1p34.1	-1	-1	0	0	-1	0	0	-1	-1	-1	-1	-1	-1	-1	-1	-1	-1	0	0
MMACHC	25974	1p34.1	-1	-1	0	0	-1	0	0	-1	-1	-1	-1	-1	-1	-1	-1	-1	-1	0	0
PRDX1	5052	1p34.1	-1	-1	0	0	-1	0	0	-1	-1	-1	-1	-1	-1	-1	-1	-1	-1	0	0
AKR1A1	10327	1p34.1	-1	-1	0	0	-1	0	0	-1	-1	-1	-1	-1	-1	-1	-1	-1	-1	0	0
NASP	4678	1p34.1	-1	-1	0	0	-1	0	0	-1	-1	-1	-1	-1	-1	-1	-1	-1	-1	0	0
CCDC17	149483	1p34.1	-1	-1	0	0	-1	0	0	-1	-1	-1	-1	-1	-1	-1	-1	-1	-1	0	0
GPBP1L1	60313	1p34.1	-1	-1	0	0	-1	0	0	-1	-1	-1	-1	-1	-1	-1	-1	-1	-1	0	0
RPS15AP10	728963	1p34.1	-1	-1	0	0	-1	0	0	-1	-1	-1	-1	-1	-1	-1	-1	-1	-1	0	0
TMEM69	51249	1p34.1	-1	-1	0	0	-1	0	0	-1	-1	-1	-1	-1	-1	-1	-1	-1	-1	0	0
IPP	3652	1p34.1	-1	-1	0	0	-1	0	0	-1	-1	-1	-1	-1	-1	-1	-1	-1	-1	0	0
MAST2	23139	1p34.1	-1	-1	0	0	-1	0	0	-1	-1	-1	-1	-1	-1	-1	-1	-1	-1	0	0
PIK3R3	8503	1p34.1	-1	-1	0	0	-1	0	0	-1	-1	-1	-1	-1	-1	-1	-1	-1	-1	0	0
TSPAN1	10103	1p34.1	-1	-1	0	0	-1	0	0	-1	-1	-1	-1	-1	-1	-1	-1	-1	-1	0	0
POMGNT1	55624	1p34.1	-1	-1	0	0	-1	0	0	-1	-1	-1	-1	-1	-1	-1	-1	-1	-1	0	0
LURAP1	541468	1p34.1	-1	-1	0	0	-1	0	0	-1	-1	-1	-1	-1	-1	-1	-1	-1	-1	0	0
RAD54L	8438	1p34.1	-1	-1	0	0	-1	0	0	-1	-1	-1	-1	-1	-1	-1	-1	-1	-1	0	0
LRRC41	10489	1p34.1	-1	-1	0	0	-1	0	0	-1	-1	-1	-1	-1	-1	-1	-1	-1	-1	0	0
UQCRH	7388	1p34.1	-1	-1	0	0	-1	0	0	-1	-1	-1	-1	-1	-1	-1	-1	-1	-1	0	0
NSUN4	387338	1p33	-1	-1	0	0	-1	0	0	-1	-1	-1	-1	-1	-1	-1	-1	-1	-1	0	0
FAAH	2166	1p33	-1	-1	0	0	-1	0	0	-1	-1	-1	-1	-1	-1	-1	-1	-1	-1	0	0
LOC729041	729041	1p33	-1	-1	0	0	-1	0	0	-1	-1	-1	-1	-1	-1	-1	-1	-1	-1	0	0
DMBX1	127343	1p33	-1	-1	0	0	-1	0	0	-1	-1	-1	-1	-1	-1	-1	-1	-1	-1	0	0
LOC100507423	100507423	1p33	-1	-1	0	0	-1	0	0	-1	-1	-1	-1	-1	-1	-1	-1	-1	-1	0	0
KNCN	148930	1p33	-1	-1	0	0	-1	0	0	-1	-1	-1	-1	-1	-1	-1	-1	-1	-1	0	0
MKNK1	8569	1p33	-1	-1	0	0	-1	0	0	-1	-1	-1	-1	-1	-1	-1	-1	-1	-1	0	0
MOB3C	148932	1p33	-1	-1	0	0	-1	0	0	-1	-1	-1	-1	-1	-1	-1	-1	-1	-1	0	0
ATPAF1	64756	1p33	-1	-1	0	0	-1	0	0	-1	-1	-1	-1	-1	-1	-1	-1	-1	-1	0	0
ATPAF1-AS1	374973	1p33	-1	-1	0	0	-1	0	0	-1	-1	-1	-1	-1	-1	-1	-1	-1	-1	0	0
KIAA0494	9813	1p33	-1	-1	0	0	-1	0	0	-1	-1	-1	-1	-1	-1	-1	-1	-1	-1	0	0
LOC100130197	100130197	1p33	-1	-1	0	0	-1	0	0	-1	-1	-1	-1	-1	-1	-1	-1	-1	-1	0	0
CYP4B1	1580	1p33	-1	-1	0	0	-1	0	0	-1	-1	-1	-1	-1	-1	-1	-1	-1	-1	0	0
CYP4Z2P	163720	1p33	-1	-1	0	0	-1	0	0	-1	-1	-1	-1	-1	-1	-1	-1	-1	-1	0	0
CYP4A11	1579	1p33	-1	-1	0	0	-1	0	0	-1	-1	-1	-1	-1	-1	-1	-1	-1	-1	0	0
CYP4X1	260293	1p33	-1	-1	0	0	-1	0	0	-1	-1	-1	-1	-1	-1	-1	-1	-1	-1	0	0
CYP4Z1	199974	1p33	-1	-1	0	0	-1	0	0	-1	-1	-1	-1	-1	-1	-1	-1	-1	-1	0	0
CYP4A22	284541	1p33	-1	-1	0	0	-1	0	0	-1	-1	-1	-1	-1	-1	-1	-1	-1	-1	0	0
PDZK1IP1	10158	1p33	-1	-1	0	0	-1	0	0	-1	-1	-1	-1	-1	-1	-1	-1	-1	-1	0	0
TAL1	6886	1p33	-1	-1	0	0	-1	0	0	-1	-1	-1	-1	-1	-1	-1	-1	-1	-1	0	0
STIL	6491	1p33	-1	-1	0	0	-1	0	0	-1	-1	-1	-1	-1	-1	-1	-1	-1	-1	0	0
CMPK1	51727	1p33	-1	-1	0	0	-1	0	0	-1	-1	-1	-1	-1	-1	-1	-1	-1	-1	0	0
FOXE3	2301	1p33	-1	-1	0	0	-1	0	0	-1	-1	-1	-1	-1	-1	-1	-1	-1	-1	0	0
MGC12982	84793	1p33	-1	-1	0	0	-1	0	0	-1	-1	-1	-1	-1	-1	-1	-1	-1	-1	0	0
FOXD2	2306	1p33	-1	-1	0	0	-1	0	0	-1	-1	-1	-1	-1	-1	-1	-1	-1	-1	0	0
LOC388630	388630	1p33	-1	-1	0	0	-1	0	0	-1	-1	-1	-1	-1	-1	-1	-1	-1	-1	0	0
SKINTL	391037	1p33	-1	-1	0	0	-1	0	0	-1	-1	-1	-1	-1	-1	-1	-1	-1	-1	0	0
SLC5A9	200010	1p33	-1	-1	0	0	-1	0	0	-1	-1	-1	-1	-1	-1	-1	-1	-1	-1	0	0
SPATA6	54558	1p33	-1	-1	0	0	-1	0	0	-1	-1	-1	-1	-1	-1	-1	-1	-1	-1	0	0
AGBL4	84871	1p33	-1	-1	0	0	-1	0	0	-1	-1	-1	-1	-1	-1	-1	-1	-1	-1	0	0
BEND5	79656	1p33	-1	-1	0	0	-1	0	0	-1	-1	-1	-1	-1	-1	-1	-1	-1	-1	0	0
ELAVL4	1996	1p33	-1	-1	0	0	0	0	0	-1	-1	-1	-1	-1	-1	-1	-1	-1	-1	0	0
DMRTA2	63950	1p32.3	-1	-1	0	0	0	0	0	-1	-1	-1	-1	-1	-1	-1	-1	-1	-1	0	0
FAF1	11124	1p32.3	-1	-1	0	0	0	0	0	-1	-1	-1	-1	-1	-1	-1	-1	-1	-1	0	0
CDKN2C	1031	1p32.3	-1	-1	0	0	0	0	0	-1	-1	-1	-1	-1	-1	-1	-1	-1	-1	0	0
C1orf185	284546	1p32.3	-1	-1	0	0	0	0	0	-1	-1	-1	-1	-1	-1	-1	-1	-1	-1	0	0
RNF11	26994	1p32.3	-1	-1	0	0	0	0	0	-1	-1	-1	-1	-1	-1	-1	-1	-1	-1	0	0
TTC39A	22996	1p32.3	-1	-1	0	0	0	0	0	-1	-1	-1	-1	-1	-1	-1	-1	-1	-1	0	0
EPS15	2060	1p32.3	-1	-1	0	0	0	0	0	-1	-1	-1	-1	-1	-1	-1	-1	-1	-1	0	0
OSBPL9	114883	1p32.3	-1	-1	0	0	0	0	0	-1	-1	-1	-1	-1	-1	-1	-1	-1	-1	0	0
NRD1	4898	1p32.3	-1	-1	0	0	0	0	0	-1	-1	-1	-1	-1	-1	-1	-1	-1	-1	0	0
MIR761	100313892	1p32.3	-1	-1	0	0	0	0	0	-1	-1	-1	-1	-1	-1	-1	-1	-1	-1	0	0
hsa-mir-761	-984	1p32.3	-1	-1	0	0	0	0	0	-1	-1	-1	-1	-1	-1	-1	-1	-1	-1	0	0
RAB3B	5865	1p32.3	-1	-1	0	0	0	0	0	-1	-1	-1	-1	-1	-1	-1	-1	-1	-1	0	0
TXNDC12	51060	1p32.3	-1	-1	0	0	0	0	0	-1	-1	-1	-1	-1	-1	-1	-1	-1	-1	0	0
KTI12	112970	1p32.3	-1	-1	0	0	0	0	0	-1	-1	-1	-1	-1	-1	-1	-1	-1	-1	0	0
BTF3L4	91408	1p32.3	-1	-1	0	0	0	0	0	-1	-1	-1	-1	-1	-1	-1	-1	-1	-1	0	0
ZFYVE9	9372	1p32.3	-1	-1	0	0	0	0	0	-1	-1	-1	-1	-1	-1	-1	-1	-1	-1	0	0
CC2D1B	200014	1p32.3	-1	-1	0	0	0	0	0	-1	-1	-1	-1	-1	-1	-1	-1	-1	-1	0	0
ORC1	4998	1p32.3	-1	-1	0	0	0	0	0	-1	-1	-1	-1	-1	-1	-1	-1	-1	-1	0	0
PRPF38A	84950	1p32.3	-1	-1	0	0	0	0	0	-1	-1	-1	-1	-1	-1	-1	-1	-1	-1	0	0
ZCCHC11	23318	1p32.3	-1	-1	0	0	0	0	0	-1	-1	-1	-1	-1	-1	-1	-1	-1	-1	0	0
GPX7	2882	1p32.3	-1	-1	0	0	0	0	0	-1	-1	-1	-1	-1	-1	-1	-1	-1	-1	0	0
FAM159A	348378	1p32.3	-1	-1	0	0	0	0	0	-1	-1	-1	-1	-1	-1	-1	-1	-1	-1	0	0
SELRC1	65260	1p32.3	-1	-1	0	0	0	0	0	-1	-1	-1	-1	-1	-1	-1	-1	-1	-1	0	0
ZYG11B	79699	1p32.3	-1	-1	0	0	0	0	0	-1	-1	-1	-1	-1	-1	-1	-1	-1	-1	0	0
ZYG11A	440590	1p32.3	-1	-1	0	0	0	0	0	-1	-1	-1	-1	-1	-1	-1	-1	-1	-1	0	0
ECHDC2	55268	1p32.3	-1	-1	0	0	0	0	0	-1	-1	-1	-1	-1	-1	-1	-1	-1	-1	0	0
SCP2	6342	1p32.3	-1	-1	0	0	0	0	0	-1	-1	-1	-1	-1	-1	-1	-1	-1	-1	0	0
PODN	127435	1p32.3	-1	-1	0	0	0	0	0	-1	-1	-1	-1	-1	-1	-1	-1	-1	-1	0	0
SLC1A7	6512	1p32.3	-1	-1	0	0	0	0	0	-1	-1	-1	-1	-1	-1	-1	-1	-1	-1	0	0
CPT2	1376	1p32.3	-1	-1	0	0	0	0	0	-1	-1	-1	-1	-1	-1	-1	-1	-1	-1	0	0
C1orf123	54987	1p32.3	-1	-1	0	0	0	0	0	-1	-1	-1	-1	-1	-1	-1	-1	-1	-1	0	0
MAGOH	4116	1p32.3	-1	-1	0	0	0	0	0	-1	-1	-1	-1	-1	-1	-1	-1	-1	-1	0	0
LOC100507564	100507564	1p32.3	-1	-1	0	0	0	0	0	-1	-1	-1	-1	-1	-1	-1	-1	-1	-1	0	0
LRP8	7804	1p32.3	-1	-1	0	0	0	0	0	-1	-1	-1	-1	-1	-1	-1	-1	-1	-1	0	0
FLJ40434	163742	1p32.3	-1	-1	0	0	0	0	0	-1	-1	-1	-1	-1	-1	-1	-1	-1	-1	0	0
DMRTB1	63948	1p32.3	-1	-1	0	0	0	0	0	-1	-1	-1	-1	-1	-1	-1	-1	-1	-1	0	0
GLIS1	148979	1p32.3	-1	-1	0	0	0	0	0	-1	-1	-1	-1	-1	-1	-1	-1	-1	-1	0	0
TMEM48	55706	1p32.3	-1	-1	0	0	0	0	0	-1	-1	-1	-1	-1	-1	-1	-1	-1	-1	0	0
YIPF1	54432	1p32.3	-1	-1	0	0	0	0	0	-1	-1	-1	-1	-1	-1	-1	-1	-1	-1	0	0
DIO1	1733	1p32.3	-1	-1	0	0	0	0	0	-1	-1	-1	-1	-1	-1	-1	-1	-1	-1	0	0
HSPB11	51668	1p32.3	-1	-1	0	0	0	0	0	-1	-1	-1	-1	-1	-1	-1	-1	-1	-1	0	0
LRRC42	115353	1p32.3	-1	-1	0	0	0	0	0	-1	-1	-1	-1	-1	-1	-1	-1	-1	-1	0	0
LDLRAD1	388633	1p32.3	-1	-1	0	0	0	0	0	-1	-1	-1	-1	-1	-1	-1	-1	-1	-1	0	0
TMEM59	9528	1p32.3	-1	-1	0	0	0	0	0	-1	-1	-1	-1	-1	-1	-1	-1	-1	-1	0	0
TCEANC2	127428	1p32.3	-1	-1	0	0	0	0	0	-1	-1	-1	-1	-1	-1	-1	-1	-1	-1	0	0
MIR4781	100616315	1p32.3	-1	-1	0	0	0	0	0	-1	-1	-1	-1	-1	-1	-1	-1	-1	-1	0	0
CDCP2	200008	1p32.3	-1	-1	0	0	0	0	0	-1	-1	-1	-1	-1	-1	-1	-1	-1	-1	0	0
CYB5RL	606495	1p32.3	-1	-1	0	0	0	0	0	-1	-1	-1	-1	-1	-1	-1	-1	-1	-1	0	0
MRPL37	51253	1p32.3	-1	-1	0	0	0	0	0	-1	-1	-1	-1	-1	-1	-1	-1	-1	-1	0	0
SSBP3	23648	1p32.3	-1	-1	0	0	0	0	0	-1	-1	-1	-1	-1	-1	-1	-1	-1	-1	0	0
ACOT11	26027	1p32.3	-1	-1	0	0	0	0	0	-1	-1	-1	-1	-1	-1	-1	-1	-1	-1	0	0
FAM151A	338094	1p32.3	-1	-1	0	0	0	0	0	-1	-1	-1	-1	-1	-1	-1	-1	-1	-1	0	0
HEATR8	374977	1p32.3	-1	-1	0	0	0	0	0	-1	-1	-1	-1	-1	-1	-1	-1	-1	-1	0	0
HEATR8-TTC4	100527960	1p32.3	-1	-1	0	0	0	0	0	-1	-1	-1	-1	-1	-1	-1	-1	-1	-1	0	0
TTC4	7268	1p32.3	-1	-1	0	0	0	0	0	-1	-1	-1	-1	-1	-1	-1	-1	-1	-1	0	0
PARS2	25973	1p32.3	-1	-1	0	0	0	0	0	-1	-1	-1	-1	-1	-1	-1	-1	-1	-1	0	0
TTC22	55001	1p32.3	-1	-1	0	0	0	0	0	-1	-1	-1	-1	-1	-1	-1	-1	-1	-1	0	0
C1orf177	163747	1p32.3	-1	-1	0	0	0	0	0	-1	-1	-1	-1	-1	-1	-1	-1	-1	-1	0	0
DHCR24	1718	1p32.3	-1	-1	0	0	0	0	0	-1	-1	-1	-1	-1	-1	-1	-1	-1	-1	0	0
TMEM61	199964	1p32.3	-1	-1	0	0	0	0	0	-1	-1	-1	-1	-1	-1	-1	-1	-1	-1	0	0
BSND	7809	1p32.3	-1	-1	0	0	0	0	0	-1	-1	-1	-1	-1	-1	-1	-1	-1	-1	0	0
PCSK9	255738	1p32.3	-1	-1	0	0	0	0	0	-1	-1	-1	-1	-1	-1	-1	-1	-1	-1	0	0
USP24	23358	1p32.3	-1	-1	0	0	0	0	0	-1	-1	-1	-1	-1	-1	-1	-1	-1	-1	0	0
LOC100507634	100507634	1p32.3	-1	-1	0	0	0	0	0	-1	-1	-1	-1	-1	-1	-1	-1	-1	-1	0	0
MIR4422	100616272	1p32.3	-1	-1	0	0	0	0	0	-1	-1	-1	-1	-1	-1	-1	-1	-1	-1	0	0
PPAP2B	8613	1p32.2	-1	-1	0	0	0	0	0	-1	-1	-1	-1	-1	-1	-1	-1	-1	-1	0	0
PRKAA2	5563	1p32.2	-1	-1	0	0	0	0	0	-1	-1	-1	-1	-1	-1	-1	-1	-1	-1	0	0
C1orf168	199920	1p32.2	-1	-1	0	0	0	0	0	-1	-1	-1	-1	-1	-1	-1	-1	-1	-1	0	0
C8A	731	1p32.2	-1	-1	0	0	0	0	0	-1	-1	-1	-1	-1	-1	-1	-1	-1	-1	0	0
C8B	732	1p32.2	-1	-1	0	0	0	0	0	-1	-1	-1	-1	-1	-1	-1	-1	-1	-1	0	0
DAB1	1600	1p32.2	-1	-1	0	0	0	0	0	-1	-1	-1	-1	-1	-1	-1	-1	-1	-1	0	0
OMA1	115209	1p32.2	-1	-1	0	0	0	0	0	-1	-1	-1	-1	-1	-1	-1	-1	-1	-1	0	0
TACSTD2	4070	1p32.1	-1	-1	0	0	0	0	0	-1	-1	-1	-1	-1	-1	-1	-1	-1	-1	0	0
MYSM1	114803	1p32.1	-1	-1	0	0	0	0	0	-1	-1	-1	-1	-1	-1	-1	-1	-1	-1	0	0
JUN	3725	1p32.1	-1	-1	0	0	0	0	0	-1	-1	-1	-1	-1	-1	-1	-1	-1	-1	0	0
LOC100131060	100131060	1p32.1	-1	-1	0	0	0	0	0	-1	-1	-1	-1	-1	-1	-1	-1	-1	-1	0	0
HSD52	729467	1p32.1	-1	-1	0	0	0	0	0	-1	-1	-1	-1	-1	-1	-1	-1	-1	-1	0	0
FGGY	55277	1p32.1	-1	-1	0	0	0	0	0	-1	-1	-1	-1	-1	-1	-1	-1	-1	-1	0	0
MIR4711	100616409	1p32.1	-1	-1	0	0	0	0	0	-1	-1	-1	-1	-1	-1	-1	-1	-1	-1	0	0
HOOK1	51361	1p32.1	-1	-1	0	0	0	0	0	-1	-1	-1	-1	-1	-1	-1	-1	-1	-1	0	0
CYP2J2	1573	1p32.1	-1	-1	0	0	0	0	0	-1	-1	-1	-1	-1	-1	-1	-1	-1	-1	0	0
C1orf87	127795	1p32.1	-1	-1	0	0	0	0	0	-1	-1	-1	-1	-1	-1	-1	-1	-1	-1	0	0
NFIA	4774	1p31.3	-1	-1	0	0	0	0	0	-1	-1	-1	-1	-1	-1	-1	-1	-1	-1	0	0
TM2D1	83941	1p31.3	-1	-1	0	0	0	0	0	-1	-1	-1	-1	-1	-1	-1	-1	-1	-1	0	0
INADL	10207	1p31.3	-1	-1	0	0	0	0	0	-1	-1	-1	-1	-1	-1	-1	-1	-1	-1	0	0
hsa-mir-3116-1	-1062	1p31.3	-1	-1	0	0	0	0	0	-1	-1	-1	-1	-1	-1	-1	-1	-1	-1	0	0
hsa-mir-3116-2	-1062	1p31.3	-1	-1	0	0	0	0	0	-1	-1	-1	-1	-1	-1	-1	-1	-1	-1	0	0
L1TD1	54596	1p31.3	-1	-1	0	0	0	0	0	-1	-1	-1	-1	-1	-1	-1	-1	-1	-1	0	0
KANK4	163782	1p31.3	-1	-1	0	0	0	0	0	-1	-1	-1	-1	-1	-1	-1	-1	-1	-1	0	0
USP1	7398	1p31.3	-1	-1	0	0	0	0	0	-1	-1	-1	-1	-1	-1	-1	-1	-1	-1	0	0
DOCK7	85440	1p31.3	-1	-1	0	0	0	0	0	-1	-1	-1	-1	-1	-1	-1	-1	-1	-1	0	0
ANGPTL3	27329	1p31.3	-1	-1	0	0	0	0	0	-1	-1	-1	-1	-1	-1	-1	-1	-1	-1	0	0
ATG4C	84938	1p31.3	-1	-1	0	0	0	0	0	-1	-1	-1	-1	-1	-1	-1	-1	-1	-1	0	0
LINC00466	199899	1p31.3	-1	-1	0	0	0	0	0	-1	-1	-1	-1	-1	-1	-1	-1	-1	-1	0	0
FOXD3	27022	1p31.3	-1	-1	0	0	0	0	0	-1	-1	-1	-1	-1	-1	-1	-1	-1	-1	0	0
ALG6	29929	1p31.3	-1	-1	0	0	0	0	0	-1	-1	-1	-1	-1	-1	-1	-1	-1	-1	0	0
ITGB3BP	23421	1p31.3	-1	-1	0	0	0	0	0	-1	-1	-1	-1	-1	-1	-1	-1	-1	-1	0	0
EFCAB7	84455	1p31.3	-1	-1	0	0	0	0	0	-1	-1	-1	-1	-1	-1	-1	-1	-1	-1	0	0
DLEU2L	79469	1p31.3	-1	-1	0	0	0	0	0	-1	-1	-1	-1	-1	-1	-1	-1	-1	-1	0	0
PGM1	5236	1p31.3	-1	-1	0	0	0	0	0	-1	-1	-1	-1	-1	-1	-1	-1	-1	-1	0	0
ROR1	4919	1p31.3	-1	-1	0	0	0	0	0	-1	-1	-1	-1	-1	-1	-1	-1	-1	-1	0	0
UBE2U	148581	1p31.3	-1	-1	0	0	0	0	0	-1	-1	-1	-1	-1	-1	-1	-1	-1	-1	0	0
CACHD1	57685	1p31.3	-1	-1	0	0	0	0	0	-1	-1	-1	-1	-1	-1	-1	-1	-1	-1	0	0
MIR4794	100616338	1p31.3	-1	-1	0	0	0	0	0	-1	-1	-1	-1	-1	-1	-1	-1	-1	-1	0	0
RAVER2	55225	1p31.3	-1	-1	0	0	0	0	0	-1	-1	-1	-1	-1	-1	-1	-1	-1	-1	0	0
JAK1	3716	1p31.3	-1	-1	0	0	0	0	0	-1	-1	-1	-1	-1	-1	-1	-1	-1	-1	0	0
MIR3671	100500854	1p31.3	-1	-1	0	0	0	0	0	-1	-1	-1	-1	-1	-1	-1	-1	-1	-1	0	0
MIR101-1	406893	1p31.3	-1	-1	0	0	0	0	0	-1	-1	-1	-1	-1	-1	-1	-1	-1	-1	0	0
hsa-mir-101-1	-1084	1p31.3	-1	-1	0	0	0	0	0	-1	-1	-1	-1	-1	-1	-1	-1	-1	-1	0	0
AK4	205	1p31.3	-1	-1	0	0	0	0	0	-1	-1	-1	-1	-1	-1	-1	-1	-1	-1	0	0
DNAJC6	9829	1p31.3	-1	-1	0	0	0	0	0	-1	-1	-1	-1	-1	-1	-1	-1	-1	-1	0	0
LEPROT	54741	1p31.3	-1	-1	0	0	0	0	0	-1	-1	-1	-1	-1	-1	-1	-1	-1	-1	0	0
LEPR	3953	1p31.3	-1	-1	0	0	0	0	0	-1	-1	-1	-1	-1	-1	-1	-1	-1	-1	0	0
PDE4B	5142	1p31.3	-1	-1	0	0	0	0	0	-1	-1	-1	-1	-1	-1	-1	-1	-1	-1	0	0
SGIP1	84251	1p31.3	-1	-1	0	0	0	0	0	-1	-1	-1	-1	-1	-1	-1	-1	-1	-1	0	0
MIR3117	100422871	1p31.3	-1	-1	0	0	0	0	0	-1	-1	-1	-1	-1	-1	-1	-1	-1	-1	0	0
hsa-mir-3117	-1096	1p31.3	-1	-1	0	0	0	0	0	-1	-1	-1	-1	-1	-1	-1	-1	-1	-1	0	0
TCTEX1D1	200132	1p31.3	-1	-1	0	0	0	0	0	-1	-1	-1	-1	-1	-1	-1	-1	-1	-1	0	0
INSL5	10022	1p31.3	-1	-1	0	0	0	0	0	-1	-1	-1	-1	-1	-1	-1	-1	-1	-1	0	0
WDR78	79819	1p31.3	-1	-1	0	0	0	0	0	-1	-1	-1	-1	-1	-1	-1	-1	-1	-1	0	0
MIER1	57708	1p31.3	-1	-1	0	0	0	0	0	-1	-1	-1	-1	-1	-1	-1	-1	-1	-1	0	0
SLC35D1	23169	1p31.3	-1	-1	0	0	0	0	0	-1	-1	-1	-1	-1	-1	-1	-1	-1	-1	0	0
C1orf141	400757	1p31.3	-1	-1	0	0	0	0	0	-1	-1	-1	-1	-1	-1	-1	-1	-1	-1	0	0
IL23R	149233	1p31.3	-1	-1	0	0	0	0	0	-1	-1	-1	-1	-1	-1	-1	-1	-1	-1	0	0
IL12RB2	3595	1p31.3	-1	-1	0	0	0	0	0	-1	-1	-1	-1	-1	-1	-1	-1	-1	-1	0	0
SERBP1	26135	1p31.3	-1	-1	0	0	0	0	0	-1	-1	-1	-1	-1	-1	-1	-1	-1	-1	0	0
GADD45A	1647	1p31.3	-1	-1	0	0	0	0	0	-1	-1	-1	-1	-1	-1	-1	-1	-1	-1	0	0
GNG12	55970	1p31.3	-1	-1	0	0	0	0	0	-1	-1	-1	-1	-1	-1	-1	-1	-1	-1	0	0
LOC100289178	100289178	1p31.3	-1	-1	0	0	0	0	0	-1	-1	-1	-1	-1	-1	-1	-1	-1	-1	0	0
DIRAS3	9077	1p31.3	-1	-1	0	0	0	0	0	-1	-1	-1	-1	-1	-1	-1	-1	-1	-1	0	0
WLS	79971	1p31.3	-1	-1	0	0	0	0	0	-1	-1	-1	-1	-1	-1	-1	-1	-1	-1	0	0
MIR1262	100302279	1p31.3	-1	-1	0	0	0	0	0	-1	-1	-1	-1	-1	-1	-1	-1	-1	-1	0	0
hsa-mir-1262	-1108	1p31.3	-1	-1	0	0	0	0	0	-1	-1	-1	-1	-1	-1	-1	-1	-1	-1	0	0
RPE65	6121	1p31.3	-1	-1	0	0	0	0	0	-1	-1	-1	-1	-1	-1	-1	-1	-1	-1	0	0
DEPDC1	55635	1p31.2	-1	-1	0	0	0	0	0	-1	-1	-1	-1	-1	-1	-1	-1	-1	-1	0	0
LRRC7	57554	1p31.1	-1	-1	0	0	0	0	0	-1	-1	-1	-1	-1	-1	-1	-1	-1	-1	0	0
PIN1P1	5301	1p31.1	-1	-1	0	0	0	0	0	-1	-1	-1	-1	-1	-1	-1	-1	-1	-1	0	0
LRRC40	55631	1p31.1	-1	-1	0	0	0	0	0	-1	-1	-1	-1	-1	-1	-1	-1	-1	-1	0	0
SRSF11	9295	1p31.1	-1	-1	0	0	0	0	0	-1	-1	-1	-1	-1	-1	-1	-1	-1	-1	0	0
ANKRD13C	81573	1p31.1	-1	-1	0	0	0	0	0	-1	-1	-1	-1	-1	-1	-1	-1	-1	-1	0	0
HHLA3	11147	1p31.1	-1	-1	0	0	0	0	0	-1	-1	-1	-1	-1	-1	-1	-1	-1	-1	0	0
CTH	1491	1p31.1	-1	-1	0	0	0	0	0	-1	-1	-1	-1	-1	-1	-1	-1	-1	-1	0	0
PTGER3	5733	1p31.1	-1	-1	0	0	0	0	0	-1	-1	-1	-1	-1	-1	-1	-1	-1	-1	0	0
ZRANB2-AS1	100132618	1p31.1	-1	-1	0	0	0	0	0	-1	-1	-1	-1	-1	-1	-1	-1	-1	-1	0	0
MIR186	406962	1p31.1	-1	-1	0	0	0	0	0	-1	-1	-1	-1	-1	-1	-1	-1	-1	-1	0	0
ZRANB2	9406	1p31.1	-1	-1	0	0	0	0	0	-1	-1	-1	-1	-1	-1	-1	-1	-1	-1	0	0
hsa-mir-186	-1130	1p31.1	-1	-1	0	0	0	0	0	-1	-1	-1	-1	-1	-1	-1	-1	-1	-1	0	0
ZRANB2-AS2	100852410	1p31.1	-1	-1	0	0	0	0	0	-1	-1	-1	-1	-1	-1	-1	-1	-1	-1	0	0
NEGR1	257194	1p31.1	-1	-1	0	0	0	0	0	-1	-1	-1	-1	-1	-1	-1	-1	-1	-1	0	0
NEGR1-IT1	100852409	1p31.1	-1	-1	0	0	0	0	0	-1	-1	-1	-1	-1	-1	-1	-1	-1	-1	0	0
LRRIQ3	127255	1p31.1	-1	-1	0	0	0	0	0	-1	-1	-1	-1	-1	-1	-1	-1	-1	-1	0	0
FPGT	8790	1p31.1	-1	-1	0	0	0	0	0	-1	-1	-1	-1	-1	-1	-1	-1	-1	-1	0	0
FPGT-TNNI3K	100526835	1p31.1	-1	-1	0	0	0	0	0	-1	-1	-1	-1	-1	-1	-1	-1	-1	-1	0	0
TNNI3K	51086	1p31.1	-1	-1	0	0	0	0	0	-1	-1	-1	-1	-1	-1	-1	-1	-1	-1	0	0
C1orf173	127254	1p31.1	-1	-1	0	0	0	0	0	-1	-1	-1	-1	-1	-1	-1	-1	-1	-1	0	0
CRYZ	1429	1p31.1	-1	-1	0	0	0	0	0	-1	-1	-1	-1	-1	-1	-1	-1	-1	-1	0	0
TYW3	127253	1p31.1	-1	-1	0	0	0	0	0	-1	-1	-1	-1	-1	-1	-1	-1	-1	-1	0	0
LHX8	431707	1p31.1	-1	-1	0	0	0	0	0	-1	-1	-1	-1	-1	-1	-1	-1	-1	-1	0	0
SLC44A5	204962	1p31.1	-1	-1	0	0	0	0	0	-1	-1	-1	-1	-1	-1	-1	-1	-1	-1	0	0
ACADM	34	1p31.1	-1	-1	0	0	0	0	0	-1	-1	-1	-1	-1	-1	-1	-1	-1	-1	0	0
RABGGTB	5876	1p31.1	-1	-1	0	0	0	0	0	-1	-1	-1	-1	-1	-1	-1	-1	-1	-1	0	0
SNORD45C	692085	1p31.1	-1	-1	0	0	0	0	0	-1	-1	-1	-1	-1	-1	-1	-1	-1	-1	0	0
SNORD45A	26805	1p31.1	-1	-1	0	0	0	0	0	-1	-1	-1	-1	-1	-1	-1	-1	-1	-1	0	0
SNORD45B	26804	1p31.1	-1	-1	0	0	0	0	0	-1	-1	-1	-1	-1	-1	-1	-1	-1	-1	0	0
MSH4	4438	1p31.1	-1	-1	0	0	0	0	0	-1	-1	-1	-1	-1	-1	-1	-1	-1	-1	0	0
ASB17	127247	1p31.1	-1	-1	0	0	0	0	0	-1	-1	-1	-1	-1	-1	-1	-1	-1	-1	0	0
ST6GALNAC3	256435	1p31.1	-1	-1	0	0	0	0	0	-1	-1	-1	-1	-1	-1	-1	-1	-1	-1	0	0
ST6GALNAC5	81849	1p31.1	-1	-1	0	0	0	0	0	-1	-1	-1	-1	-1	-1	-1	-1	-1	-1	0	0
PIGK	10026	1p31.1	-1	-1	0	0	0	0	0	-1	-1	-1	-1	-1	-1	-1	-1	-1	-1	0	0
AK5	26289	1p31.1	-1	-1	0	0	0	0	0	-1	-1	-1	-1	-1	-1	-1	-1	-1	-1	0	0
ZZZ3	26009	1p31.1	-1	-1	0	0	0	0	0	-1	-1	-1	-1	-1	-1	-1	-1	-1	-1	0	0
USP33	23032	1p31.1	-1	-1	0	0	0	0	0	-1	-1	-1	-1	-1	-1	-1	-1	-1	-1	0	0
FAM73A	374986	1p31.1	-1	-1	0	0	0	0	0	-1	-1	-1	-1	-1	-1	-1	-1	-1	-1	0	0
NEXN	91624	1p31.1	-1	-1	0	0	0	0	0	-1	-1	-1	-1	-1	-1	-1	-1	-1	-1	0	0
FUBP1	8880	1p31.1	-1	-1	0	0	0	0	0	-1	-1	-1	-1	-1	-1	-1	-1	-1	-1	0	0
DNAJB4	11080	1p31.1	-1	-1	0	0	0	0	0	-1	-1	-1	-1	-1	-1	-1	-1	-1	-1	0	0
GIPC2	54810	1p31.1	-1	-1	0	0	0	0	0	-1	-1	-1	-1	-1	-1	-1	-1	-1	-1	0	0
MGC27382	149047	1p31.1	-1	-1	0	0	0	0	0	-1	-1	-1	-1	-1	-1	-1	-1	-1	-1	0	0
PTGFR	5737	1p31.1	-1	-1	0	0	0	0	0	-1	-1	-1	-1	-1	-1	-1	-1	-1	-1	0	0
IFI44L	10964	1p31.1	-1	-1	0	0	0	0	0	-1	-1	-1	-1	-1	-1	-1	-1	-1	-1	0	0
IFI44	10561	1p31.1	-1	-1	0	0	0	0	0	-1	-1	-1	-1	-1	-1	-1	-1	-1	-1	0	0
ELTD1	64123	1p31.1	-1	-1	0	0	0	0	0	-1	-1	-1	-1	-1	-1	-1	-1	-1	-1	0	0
LPHN2	23266	1p31.1	-1	-1	0	0	0	0	0	-1	-1	-1	-1	-1	-1	-1	-1	-1	-1	0	0
TTLL7	79739	1p31.1	-1	-1	0	0	0	0	0	-1	-1	-1	-1	-1	-1	-1	-1	-1	-1	0	0
PRKACB	5567	1p31.1	-1	-1	0	0	0	0	0	-1	-1	-1	-1	-1	-1	-1	-1	-1	-1	0	0
SAMD13	148418	1p31.1	-1	-1	0	0	0	0	0	-1	-1	-1	-1	-1	-1	-1	-1	-1	-1	0	0
UOX	391051	1p31.1	-1	-1	0	0	0	0	0	-1	-1	-1	-1	-1	-1	-1	-1	-1	-1	0	0
DNASE2B	58511	1p31.1	-1	-1	0	0	0	0	0	-1	-1	-1	-1	-1	-1	-1	-1	-1	-1	0	0
RPF1	80135	1p22.3	-1	-1	0	0	0	0	0	-1	-1	-1	-1	-1	-1	-1	-1	-1	-1	0	0
GNG5	2787	1p22.3	-1	-1	0	0	0	0	0	-1	-1	-1	-1	-1	-1	-1	-1	-1	-1	0	0
CTBS	1486	1p22.3	-1	-1	0	0	0	0	0	-1	-1	-1	-1	-1	-1	-1	-1	-1	-1	0	0
C1orf180	439927	1p22.3	-1	-1	0	0	0	0	0	-1	-1	-1	-1	-1	-1	-1	-1	-1	-1	0	0
SSX2IP	117178	1p22.3	-1	-1	0	0	0	0	0	-1	-1	-1	-1	-1	-1	-1	-1	-1	-1	0	0
LPAR3	23566	1p22.3	-1	-1	0	0	0	0	0	-1	-1	-1	-1	-1	-1	-1	-1	-1	-1	0	0
MCOLN2	255231	1p22.3	-1	-1	0	0	0	0	0	-1	-1	-1	-1	-1	-1	-1	-1	-1	-1	0	0
MCOLN3	55283	1p22.3	-1	-1	0	0	0	0	0	-1	-1	-1	-1	-1	-1	-1	-1	-1	-1	0	0
WDR63	126820	1p22.3	-1	-1	0	0	0	0	0	-1	-1	-1	-1	-1	-1	-1	-1	-1	-1	0	0
MIR4423	100616481	1p22.3	-1	-1	0	0	0	0	0	-1	-1	-1	-1	-1	-1	-1	-1	-1	-1	0	0
SYDE2	84144	1p22.3	-1	-1	0	0	0	0	0	-1	-1	-1	-1	-1	-1	-1	-1	-1	-1	0	0
C1orf52	148423	1p22.3	-1	-1	0	0	0	0	0	-1	-1	-1	-1	-1	-1	-1	-1	-1	-1	0	0
BCL10	8915	1p22.3	-1	-1	0	0	0	0	0	-1	-1	-1	-1	-1	-1	-1	-1	-1	-1	0	0
LOC646626	646626	1p22.3	-1	-1	0	0	0	0	0	-1	-1	-1	-1	-1	-1	-1	-1	-1	-1	0	0
DDAH1	23576	1p22.3	-1	-1	0	0	0	0	0	-1	-1	-1	-1	-1	-1	-1	-1	-1	-1	0	0
CYR61	3491	1p22.3	-1	-1	0	0	0	0	0	-1	-1	-1	-1	-1	-1	-1	-1	-1	-1	0	0
ZNHIT6	54680	1p22.3	-1	-1	0	0	0	0	0	-1	-1	-1	-1	-1	-1	-1	-1	-1	-1	0	0
COL24A1	255631	1p22.3	-1	-1	0	0	0	0	0	-1	-1	-1	-1	-1	-1	-1	-1	-1	-1	0	0
ODF2L	57489	1p22.3	-1	-1	0	0	0	0	0	-1	-1	-1	-1	-1	-1	-1	-1	-1	-1	0	0
CLCA2	9635	1p22.3	-1	-1	0	0	0	0	0	-1	-1	-1	-1	-1	-1	-1	-1	-1	-1	0	0
CLCA1	1179	1p22.3	-1	-1	0	0	0	0	0	-1	-1	-1	-1	-1	-1	-1	-1	-1	-1	0	0
CLCA4	22802	1p22.3	-1	-1	0	0	0	0	0	-1	-1	-1	-1	-1	-1	-1	-1	-1	-1	0	0
CLCA3P	9629	1p22.3	-1	-1	0	0	0	0	0	-1	-1	-1	-1	-1	-1	-1	-1	-1	-1	0	0
SH3GLB1	51100	1p22.3	-1	-1	0	0	0	0	0	-1	-1	-1	-1	-1	-1	-1	-1	-1	-1	0	0
2016-09-15	9403	1p22.3	-1	-1	0	0	0	0	0	-1	-1	-1	-1	-1	-1	-1	-1	-1	-1	0	0
HS2ST1	9653	1p22.3	-1	-1	0	0	0	0	0	-1	-1	-1	-1	-1	-1	-1	-1	-1	-1	0	0
LOC339524	339524	1p22.3	-1	-1	0	0	0	0	0	-1	-1	-1	-1	-1	-1	-1	-1	-1	-1	0	0
LMO4	8543	1p22.3	-1	-1	0	0	0	0	0	-1	-1	-1	-1	-1	-1	-1	-1	-1	-1	0	0
LOC100505768	100505768	1p22.3	-1	-1	0	0	0	0	0	-1	-1	-1	-1	-1	-1	-1	-1	-1	-1	0	0
PKN2	5586	1p22.2	-1	-1	0	0	0	0	0	-1	-1	-1	-1	-1	-1	-1	-1	-1	-1	0	0
GTF2B	2959	1p22.2	-1	-1	0	0	0	0	0	-1	-1	-1	-1	-1	-1	-1	-1	-1	-1	0	0
CCBL2	56267	1p22.2	-1	-1	0	0	0	0	0	-1	-1	-1	-1	-1	-1	-1	-1	-1	-1	0	0
RBMXL1	494115	1p22.2	-1	-1	0	0	0	0	0	-1	-1	-1	-1	-1	-1	-1	-1	-1	-1	0	0
GBP3	2635	1p22.2	-1	-1	0	0	0	0	0	-1	-1	-1	-1	-1	-1	-1	-1	-1	-1	0	0
GBP1	2633	1p22.2	-1	-1	0	0	0	0	0	-1	-1	-1	-1	-1	-1	-1	-1	-1	-1	0	0
GBP2	2634	1p22.2	-1	-1	0	0	0	0	0	-1	-1	-1	-1	-1	-1	-1	-1	-1	-1	0	0
GBP7	388646	1p22.2	-1	-1	0	0	0	0	0	-1	-1	-1	-1	-1	-1	-1	-1	-1	-1	0	0
GBP4	115361	1p22.2	-1	-1	0	0	0	0	0	-1	-1	-1	-1	-1	-1	-1	-1	-1	-1	0	0
GBP5	115362	1p22.2	-1	-1	0	0	0	0	0	-1	-1	-1	-1	-1	-1	-1	-1	-1	-1	0	0
GBP6	163351	1p22.2	-1	-1	0	0	0	0	0	-1	-1	-1	-1	-1	-1	-1	-1	-1	-1	0	0
GBP1P1	400759	1p22.2	-1	-1	0	0	0	0	0	-1	-1	-1	-1	-1	-1	-1	-1	-1	-1	0	0
LRRC8B	23507	1p22.2	-1	-1	0	0	0	0	0	-1	-1	-1	-1	-1	-1	-1	-1	-1	-1	0	0
FLJ27354	400761	1p22.2	-1	-1	0	0	0	0	0	-1	-1	-1	-1	-1	-1	-1	-1	-1	-1	0	0
LRRC8C	84230	1p22.2	-1	-1	0	0	0	0	0	-1	-1	-1	-1	-1	-1	-1	-1	-1	-1	0	0
LRRC8D	55144	1p22.2	-1	-1	0	0	0	0	0	-1	-1	-1	-1	-1	-1	-1	-1	-1	-1	0	0
GEMIN8P4	492303	1p22.2	-1	-1	0	0	0	0	0	-1	-1	-1	-1	-1	-1	-1	-1	-1	-1	0	0
ZNF326	284695	1p22.2	-1	-1	0	0	0	0	0	-1	-1	-1	-1	-1	-1	-1	-1	-1	-1	0	0
BARHL2	343472	1p22.2	-1	-1	0	0	0	0	0	-1	-1	-1	-1	-1	-1	-1	-1	-1	-1	0	0
ZNF644	84146	1p22.2	-1	-1	0	0	0	0	0	-1	-1	-1	-1	-1	-1	-1	-1	-1	-1	0	0
HFM1	164045	1p22.2	-1	-1	0	0	0	0	0	-1	-1	-1	-1	-1	-1	-1	-1	-1	-1	0	0
CDC7	8317	1p22.2	-1	-1	0	0	0	0	0	-1	-1	-1	-1	-1	-1	-1	-1	-1	-1	0	0
HSP90B3P	343477	1p22.1	-1	-1	0	0	0	0	0	-1	-1	-1	-1	-1	-1	-1	-1	-1	-1	0	0
TGFBR3	7049	1p22.1	-1	-1	0	0	0	0	0	-1	-1	-1	-1	-1	-1	-1	-1	-1	-1	0	0
BRDT	676	1p22.1	-1	-1	0	0	0	0	0	-1	-1	-1	-1	-1	-1	-1	-1	-1	-1	0	0
EPHX4	253152	1p22.1	-1	-1	0	0	0	0	0	-1	-1	-1	-1	-1	-1	-1	-1	-1	-1	0	0
BTBD8	284697	1p22.1	-1	-1	0	0	0	0	0	-1	-1	-1	-1	-1	-1	-1	-1	-1	-1	0	0
KIAA1107	23285	1p22.1	-1	-1	0	0	0	0	0	-1	-1	-1	-1	-1	-1	-1	-1	-1	-1	0	0
C1orf146	388649	1p22.1	-1	-1	0	0	0	0	0	-1	-1	-1	-1	-1	-1	-1	-1	-1	-1	0	0
GLMN	11146	1p22.1	-1	-1	0	0	0	0	0	-1	-1	-1	-1	-1	-1	-1	-1	-1	-1	0	0
RPAP2	79871	1p22.1	-1	-1	0	0	0	0	0	-1	-1	-1	-1	-1	-1	-1	-1	-1	-1	0	0
GFI1	2672	1p22.1	-1	-1	0	0	0	0	0	-1	-1	-1	-1	-1	-1	-1	-1	-1	-1	0	0
EVI5	7813	1p22.1	-1	-1	0	0	0	0	0	-1	-1	-1	-1	-1	-1	-1	-1	-1	-1	0	0
RPL5	6125	1p22.1	-1	-1	0	0	0	0	0	-1	-1	-1	-1	-1	-1	-1	-1	-1	-1	0	0
FAM69A	388650	1p22.1	-1	-1	0	0	0	0	0	-1	-1	-1	-1	-1	-1	-1	-1	-1	-1	0	0
SNORA66	26782	1p22.1	-1	-1	0	0	0	0	0	-1	-1	-1	-1	-1	-1	-1	-1	-1	-1	0	0
SNORD21	6083	1p22.1	-1	-1	0	0	0	0	0	-1	-1	-1	-1	-1	-1	-1	-1	-1	-1	0	0
MTF2	22823	1p22.1	-1	-1	0	0	0	0	0	-1	-1	-1	-1	-1	-1	-1	-1	-1	-1	0	0
TMED5	50999	1p22.1	-1	-1	0	0	0	0	0	-1	-1	-1	-1	-1	-1	-1	-1	-1	-1	0	0
CCDC18	343099	1p22.1	-1	-1	0	0	0	0	0	-1	-1	-1	-1	-1	-1	-1	-1	-1	-1	0	0
LOC100131564	100131564	1p22.1	-1	-1	0	0	0	0	0	-1	-1	-1	-1	-1	-1	-1	-1	-1	-1	0	0
DR1	1810	1p22.1	-1	-1	0	0	0	0	0	-1	-1	-1	-1	-1	-1	-1	-1	-1	-1	0	0
FNBP1L	54874	1p22.1	-1	-1	0	0	0	0	0	-1	-1	-1	-1	-1	-1	-1	-1	-1	-1	0	0
BCAR3	8412	1p22.1	-1	-1	0	0	0	0	0	-1	-1	-1	-1	-1	-1	-1	-1	-1	-1	0	0
LOC100129046	100129046	1p22.1	-1	-1	0	0	0	0	0	-1	-1	-1	-1	-1	-1	-1	-1	-1	-1	0	0
MIR760	100126348	1p22.1	-1	-1	0	0	0	0	0	-1	-1	-1	-1	-1	-1	-1	-1	-1	-1	0	0
hsa-mir-760	-1304	1p22.1	-1	-1	0	0	0	0	0	-1	-1	-1	-1	-1	-1	-1	-1	-1	-1	0	0
DNTTIP2	30836	1p22.1	-1	-1	0	0	0	0	0	-1	-1	-1	-1	-1	-1	-1	-1	-1	-1	0	0
GCLM	2730	1p22.1	-1	-1	0	0	0	0	0	-1	-1	-1	-1	-1	-1	-1	-1	-1	-1	0	0
ABCA4	24	1p22.1	-1	-1	0	0	0	0	0	-1	-1	-1	-1	-1	-1	-1	-1	-1	-1	0	0
ARHGAP29	9411	1p22.1	-1	-1	0	0	0	0	0	-1	-1	-1	-1	-1	-1	-1	-1	-1	-1	0	0
ABCD3	5825	1p21.3	-1	-1	0	0	0	0	0	-1	-1	-1	-1	-1	-1	-1	-1	-1	-1	0	0
F3	2152	1p21.3	-1	-1	0	0	0	0	0	-1	-1	-1	-1	-1	-1	-1	-1	-1	-1	0	0
SLC44A3	126969	1p21.3	-1	-1	0	0	0	0	0	-1	-1	-1	-1	-1	-1	-1	-1	-1	-1	0	0
CNN3	1266	1p21.3	-1	-1	0	0	0	0	0	-1	-1	-1	-1	-1	-1	-1	-1	-1	-1	0	0
LOC729970	729970	1p21.3	-1	-1	0	0	0	0	0	-1	-1	-1	-1	-1	-1	-1	-1	-1	-1	0	0
ALG14	199857	1p21.3	-1	-1	0	0	0	0	0	-1	-1	-1	-1	-1	-1	-1	-1	-1	-1	0	0
TMEM56	148534	1p21.3	-1	-1	0	0	0	0	0	-1	-1	-1	-1	-1	-1	-1	-1	-1	-1	0	0
TMEM56-RWDD3	100527978	1p21.3	-1	-1	0	0	0	0	0	-1	-1	-1	-1	-1	-1	-1	-1	-1	-1	0	0
RWDD3	25950	1p21.3	-1	-1	0	0	0	0	0	-1	-1	-1	-1	-1	-1	-1	-1	-1	-1	0	0
FLJ31662	440594	1p21.3	-1	-1	0	0	0	0	0	-1	-1	-1	-1	-1	-1	-1	-1	-1	-1	0	0
PTBP2	58155	1p21.3	-1	-1	0	0	0	0	0	-1	-1	-1	-1	-1	-1	-1	-1	-1	-1	0	0
DPYD	1806	1p21.3	-1	-1	0	0	0	0	0	-1	-1	-1	-1	-1	-1	-1	-1	-1	-1	0	0
MIR137HG	400765	1p21.3	-1	-1	0	0	0	0	0	-1	-1	-1	-1	-1	-1	-1	-1	-1	-1	0	0
MIR2682	100616452	1p21.3	-1	-1	0	0	0	0	0	-1	-1	-1	-1	-1	-1	-1	-1	-1	-1	0	0
MIR137	406928	1p21.3	-1	-1	0	0	0	0	0	-1	-1	-1	-1	-1	-1	-1	-1	-1	-1	0	0
hsa-mir-137	-1336	1p21.3	-1	-1	0	0	0	0	0	-1	-1	-1	-1	-1	-1	-1	-1	-1	-1	0	0
LOC729987	729987	1p21.3	-1	-1	0	0	0	0	0	-1	-1	-1	-1	-1	-1	-1	-1	-1	-1	0	0
SNX7	51375	1p21.3	-1	-1	0	0	0	0	0	-1	-1	-1	-1	-1	-1	-1	-1	-1	-1	0	0
LPPR5	163404	1p21.3	-1	-1	0	0	0	0	0	-1	-1	-1	-1	-1	-1	-1	-1	-1	-1	0	0
LOC100129620	100129620	1p21.3	-1	-1	0	0	0	0	0	-1	-1	-1	-1	-1	-1	-1	-1	-1	-1	0	0
LPPR4	9890	1p21.2	-1	-1	0	0	0	0	0	-1	-1	-1	-1	-1	-1	-1	-1	-1	-1	0	0
PALMD	54873	1p21.2	-1	-1	0	0	0	0	0	-1	-1	-1	-1	-1	-1	-1	-1	-1	-1	0	0
FRRS1	391059	1p21.2	-1	-1	0	0	0	0	0	-1	-1	-1	-1	-1	-1	-1	-1	-1	-1	0	0
MIR548AA1	100500863	1p21.2	-1	-1	0	0	0	0	0	-1	-1	-1	-1	-1	-1	-1	-1	-1	-1	0	0
MIR548D1	693130	1p21.2	-1	-1	0	0	0	0	0	-1	-1	-1	-1	-1	-1	-1	-1	-1	-1	0	0
AGL	178	1p21.2	-1	-1	0	0	0	0	0	-1	-1	-1	-1	-1	-1	-1	-1	-1	-1	0	0
SLC35A3	23443	1p21.2	-1	-1	0	0	0	0	0	-1	-1	-1	-1	-1	-1	-1	-1	-1	-1	0	0
HIAT1	64645	1p21.2	-1	-1	0	0	0	0	0	-1	-1	-1	-1	-1	-1	-1	-1	-1	-1	0	0
SASS6	163786	1p21.2	-1	-1	0	0	0	0	0	-1	-1	-1	-1	-1	-1	-1	-1	-1	-1	0	0
CCDC76	54482	1p21.2	-1	-1	0	0	0	0	0	-1	-1	-1	-1	-1	-1	-1	-1	-1	-1	0	0
LRRC39	127495	1p21.2	-1	-1	0	0	0	0	0	-1	-1	-1	-1	-1	-1	-1	-1	-1	-1	0	0
DBT	1629	1p21.2	-1	-1	0	0	0	0	0	-1	-1	-1	-1	-1	-1	-1	-1	-1	-1	0	0
RTCD1	8634	1p21.2	-1	-1	0	0	0	0	0	-1	-1	-1	-1	-1	-1	-1	-1	-1	-1	0	0
MIR553	693138	1p21.2	-1	-1	0	0	0	0	0	-1	-1	-1	-1	-1	-1	-1	-1	-1	-1	0	0
hsa-mir-553	-1353	1p21.2	-1	-1	0	0	0	0	0	-1	-1	-1	-1	-1	-1	-1	-1	-1	-1	0	0
CDC14A	8556	1p21.2	-1	-1	0	0	0	0	0	-1	-1	-1	-1	-1	-1	-1	-1	-1	-1	0	0
GPR88	54112	1p21.2	-1	-1	0	0	0	0	0	-1	-1	-1	-1	-1	-1	-1	-1	-1	-1	0	0
LOC100128787	100128787	1p21.2	-1	-1	0	0	0	0	0	-1	-1	-1	-1	-1	-1	-1	-1	-1	-1	0	0
VCAM1	7412	1p21.2	-1	-1	0	0	0	0	0	-1	-1	-1	-1	-1	-1	-1	-1	-1	-1	0	0
EXTL2	2135	1p21.2	-1	-1	0	0	0	0	0	-1	-1	-1	-1	-1	-1	-1	-1	-1	-1	0	0
SLC30A7	148867	1p21.2	-1	-1	0	0	0	0	0	-1	-1	-1	-1	-1	-1	-1	-1	-1	-1	0	0
DPH5	51611	1p21.2	-1	-1	0	0	0	0	0	-1	-1	-1	-1	-1	-1	-1	-1	-1	-1	0	0
S1PR1	1901	1p21.2	-1	-1	0	0	0	0	0	-1	-1	-1	-1	-1	-1	-1	-1	-1	-1	0	0
OLFM3	118427	1p21.1	-1	-1	0	0	0	0	0	-1	-1	-1	-1	-1	-1	-1	-1	-1	-1	0	0
DNAJA1P5	94236	1p21.1	-1	-1	0	0	0	0	0	-1	-1	-1	-1	-1	-1	-1	-1	-1	-1	0	0
COL11A1	1301	1p21.1	-1	-1	0	0	0	0	0	-1	-1	-1	-1	-1	-1	-1	-1	-1	-1	0	0
RNPC3	55599	1p21.1	-1	-1	0	0	0	0	0	-1	-1	-1	-1	-1	-1	-1	-1	-1	-1	0	0
AMY2B	280	1p21.1	-1	-1	0	0	0	0	0	-1	-1	-1	-1	-1	0	-1	-1	-1	-1	0	0
LOC648740	648740	1p21.1	-1	-1	0	0	0	0	0	-1	-1	-1	-1	-1	0	-1	-1	-1	-1	0	0
AMY2A	279	1p21.1	-1	-1	0	0	0	0	0	-1	-1	-1	-1	-1	0	-1	-1	-1	-1	0	0
AMY1A	276	1p21.1	-1	-1	0	0	0	0	0	-1	-1	-1	-1	-1	0	-1	-1	-1	-1	0	0
AMY1B	277	1p21.1	-1	-1	0	0	0	0	0	-1	-1	-1	-1	-1	0	-1	-1	-1	-1	0	0
AMY1C	278	1p21.1	-1	-1	0	0	0	0	0	-1	-1	-1	-1	-1	0	-1	-1	-1	-1	0	0
LOC100129138	100129138	1p21.1	-1	-1	0	0	0	0	0	-1	-1	-1	-1	-1	0	-1	-1	-1	-1	0	0
PRMT6	55170	1p13.3	-1	-1	0	0	0	0	0	-1	-1	-1	-1	-1	0	-1	-1	-1	-1	0	0
NTNG1	22854	1p13.3	-1	-1	0	0	0	0	0	-1	-1	-1	-1	-1	0	-1	-1	-1	-1	0	0
VAV3	10451	1p13.3	-1	-1	0	0	0	0	0	-1	-1	-1	-1	-1	0	-1	-1	-1	-1	0	0
SLC25A24	29957	1p13.3	-1	-1	0	0	0	0	0	-1	-1	-1	-1	-1	0	-1	-1	-1	-1	0	0
NBPF4	148545	1p13.3	-1	-1	0	0	0	0	0	-1	-1	-1	-1	-1	0	0	-1	-1	-1	0	0
NBPF6	653149	1p13.3	-1	-1	0	0	0	0	0	-1	-1	-1	-1	-1	0	0	-1	-1	-1	0	0
FAM102B	284611	1p13.3	1	-1	0	0	0	0	0	-1	-1	-1	-1	-1	0	1	-1	-1	-1	0	0
HENMT1	113802	1p13.3	1	-1	0	0	0	0	0	-1	-1	-1	-1	-1	0	1	-1	-1	-1	0	0
PRPF38B	55119	1p13.3	1	-1	0	0	0	0	0	-1	-1	-1	-1	-1	0	1	-1	-1	-1	0	0
FNDC7	163479	1p13.3	1	-1	0	0	0	0	0	-1	-1	-1	-1	-1	0	1	-1	-1	-1	0	0
STXBP3	6814	1p13.3	1	-1	0	0	0	0	0	-1	-1	-1	-1	-1	0	1	-1	-1	-1	0	0
AKNAD1	254268	1p13.3	1	-1	0	0	0	0	0	-1	-1	-1	-1	-1	0	1	-1	-1	-1	0	0
SRG7	642864	1p13.3	1	-1	0	0	0	0	0	-1	-1	-1	-1	-1	0	1	-1	-1	-1	0	0
GPSM2	29899	1p13.3	1	-1	0	0	0	0	0	-1	-1	-1	-1	-1	0	1	-1	-1	-1	0	0
CLCC1	23155	1p13.3	1	-1	0	0	0	0	0	-1	-1	-1	-1	-1	0	1	-1	-1	-1	0	0
WDR47	22911	1p13.3	1	-1	0	0	0	0	0	-1	-1	-1	-1	-1	0	1	-1	-1	-1	0	0
TAF13	6884	1p13.3	1	-1	0	0	0	0	0	-1	-1	-1	-1	-1	0	1	-1	-1	-1	0	0
TMEM167B	56900	1p13.3	1	-1	0	0	0	0	0	-1	-1	-1	-1	-1	0	1	-1	-1	-1	0	0
SCARNA2	677766	1p13.3	1	-1	0	0	0	0	0	-1	-1	-1	-1	-1	0	1	-1	-1	-1	0	0
C1orf194	127003	1p13.3	1	-1	0	0	0	0	0	-1	-1	-1	-1	-1	0	1	-1	-1	-1	0	0
KIAA1324	57535	1p13.3	1	-1	0	0	0	0	0	-1	-1	-1	-1	-1	0	1	-1	-1	-1	0	0
SARS	6301	1p13.3	1	-1	0	0	0	0	0	-1	-1	-1	-1	-1	0	1	-1	-1	-1	0	0
CELSR2	1952	1p13.3	1	-1	0	0	0	0	0	-1	-1	-1	-1	-1	0	1	-1	-1	-1	0	0
PSRC1	84722	1p13.3	1	-1	0	0	0	0	0	-1	-1	-1	-1	-1	0	1	-1	-1	-1	0	0
MYBPHL	343263	1p13.3	1	-1	0	0	0	0	0	-1	-1	-1	-1	-1	0	1	-1	-1	-1	0	0
SORT1	6272	1p13.3	1	-1	0	0	0	0	0	-1	-1	-1	-1	-1	0	1	-1	-1	-1	0	0
PSMA5	5686	1p13.3	1	-1	0	0	0	0	0	-1	-1	-1	-1	-1	0	1	-1	-1	-1	0	0
SYPL2	284612	1p13.3	1	-1	0	0	0	0	0	-1	-1	-1	-1	-1	0	1	-1	-1	-1	0	0
ATXN7L2	127002	1p13.3	1	-1	0	0	0	0	0	-1	-1	-1	-1	-1	0	1	-1	-1	-1	0	0
CYB561D1	284613	1p13.3	1	-1	0	0	0	0	0	-1	-1	-1	-1	-1	0	1	-1	-1	-1	0	0
AMIGO1	57463	1p13.3	1	-1	0	0	0	0	0	-1	-1	-1	-1	-1	0	1	-1	-1	-1	0	0
GPR61	83873	1p13.3	1	-1	0	0	0	0	0	-1	-1	-1	-1	-1	0	1	-1	-1	-1	0	0
GNAI3	2773	1p13.3	1	-1	0	0	0	0	0	-1	-1	-1	-1	-1	0	1	-1	-1	-1	0	0
MIR197	406974	1p13.3	1	-1	0	0	0	0	0	-1	-1	-1	-1	-1	0	1	-1	-1	-1	0	0
hsa-mir-197	-1425	1p13.3	1	-1	0	0	0	0	0	-1	-1	-1	-1	-1	0	1	-1	-1	-1	0	0
GNAT2	2780	1p13.3	1	-1	0	0	0	0	0	-1	-1	-1	-1	-1	0	1	-1	-1	-1	0	0
AMPD2	271	1p13.3	1	-1	0	0	0	0	0	-1	-1	-1	-1	-1	0	1	-1	-1	-1	0	0
GSTM4	2948	1p13.3	1	-1	0	0	0	0	0	-1	-1	-1	-1	-1	0	1	-1	-1	-1	0	0
GSTM2	2946	1p13.3	1	-1	0	0	0	0	0	-1	-1	-1	-1	-1	0	1	-1	-1	-1	0	0
GSTM1	2944	1p13.3	1	-1	0	0	0	0	0	-1	-1	-1	-1	-1	0	1	-1	-1	-1	0	0
GSTM5	2949	1p13.3	1	-1	0	0	0	0	0	-1	-1	-1	-1	-1	0	1	-1	-1	-1	0	0
GSTM3	2947	1p13.3	1	-1	0	0	0	0	0	-1	-1	-1	-1	-1	0	1	-1	-1	-1	0	0
EPS8L3	79574	1p13.3	1	-1	0	0	0	0	0	-1	-1	-1	-1	-1	0	1	-1	-1	-1	0	0
CSF1	1435	1p13.3	1	-1	0	0	0	0	0	-1	-1	-1	-1	-1	0	1	-1	-1	-1	0	0
AHCYL1	10768	1p13.3	1	-1	0	0	0	0	0	-1	-1	-1	-1	-1	0	1	-1	-1	-1	0	0
FAM40A	85369	1p13.3	1	-1	0	0	0	0	0	-1	-1	-1	-1	-1	0	1	-1	-1	-1	0	0
ALX3	257	1p13.3	1	-1	0	0	0	0	0	-1	-1	-1	-1	-1	0	1	-1	-1	-1	0	0
UBL4B	164153	1p13.3	1	-1	0	0	0	0	0	-1	-1	-1	-1	-1	0	1	-1	-1	-1	0	0
SLC6A17	388662	1p13.3	1	-1	0	0	0	0	0	-1	-1	-1	-1	-1	0	1	-1	-1	-1	0	0
KCNC4	3749	1p13.3	1	-1	0	0	0	0	0	-1	-1	-1	-1	-1	0	1	-1	-1	-1	0	0
LOC440600	440600	1p13.3	1	-1	0	0	0	0	0	-1	-1	-1	-1	-1	0	1	-1	-1	-1	0	0
RBM15	64783	1p13.3	1	-1	0	0	0	0	0	-1	-1	-1	-1	-1	0	1	-1	-1	-1	0	0
SLC16A4	9122	1p13.3	1	-1	0	0	0	0	0	-1	-1	-1	-1	-1	0	1	-1	-1	-1	0	0
HBXIP	10542	1p13.3	1	-1	0	0	0	0	0	-1	-1	-1	-1	-1	0	1	-1	-1	-1	0	0
PROK1	84432	1p13.3	1	-1	0	0	0	0	0	-1	-1	-1	-1	-1	0	1	-1	-1	-1	0	0
CYMP	643160	1p13.3	1	-1	0	0	0	0	0	-1	-1	-1	-1	-1	0	1	-1	-1	-1	0	0
KCNA10	3744	1p13.3	1	-1	0	0	0	0	0	-1	-1	-1	-1	-1	0	1	-1	-1	-1	0	0
KCNA2	3737	1p13.3	1	-1	0	0	0	0	0	-1	-1	-1	-1	0	0	1	-1	-1	-1	0	0
KCNA3	3738	1p13.3	1	-1	0	0	0	0	0	-1	-1	-1	-1	1	0	1	-1	-1	-1	0	0
CD53	963	1p13.3	1	-1	0	0	0	0	0	-1	-1	-1	-1	1	0	1	-1	-1	-1	0	0
LRIF1	55791	1p13.3	1	-1	0	0	0	0	0	-1	-1	-1	-1	1	0	1	-1	-1	-1	0	0
DRAM2	128338	1p13.3	1	-1	0	0	0	0	0	-1	-1	-1	-1	1	0	1	-1	-1	-1	0	0
CEPT1	10390	1p13.3	1	-1	0	0	0	0	0	-1	-1	-1	-1	1	0	1	-1	-1	-1	0	0
DENND2D	79961	1p13.3	1	-1	0	0	0	0	0	-1	-1	-1	-1	1	0	1	-1	-1	-1	0	0
CHI3L2	1117	1p13.3	1	-1	0	0	0	0	0	-1	-1	-1	-1	1	0	1	-1	-1	-1	0	0
RP11-165H20.1	149620	1p13.2	1	-1	0	0	0	0	0	-1	-1	-1	-1	1	0	1	-1	-1	-1	0	0
CHIA	27159	1p13.2	1	-1	0	0	0	0	0	-1	-1	-1	-1	1	0	1	-1	-1	-1	0	0
C1orf88	128344	1p13.2	1	-1	0	0	0	0	0	-1	-1	-1	-1	1	0	1	-1	-1	-1	0	0
PGCP1	441897	1p13.2	1	-1	0	0	0	0	0	-1	-1	-1	-1	1	0	1	-1	-1	-1	0	0
OVGP1	5016	1p13.2	1	-1	0	0	0	0	0	-1	-1	-1	-1	1	0	1	-1	-1	-1	0	0
WDR77	79084	1p13.2	1	-1	0	0	0	0	0	-1	-1	-1	-1	1	0	1	-1	-1	-1	0	0
ATP5F1	515	1p13.2	1	-1	0	0	0	0	0	-1	-1	-1	-1	1	0	1	-1	-1	-1	0	0
C1orf162	128346	1p13.2	1	-1	0	0	0	0	0	-1	-1	-1	-1	1	0	1	-1	-1	-1	0	0
ADORA3	140	1p13.2	1	-1	0	0	0	0	0	-1	-1	-1	-1	1	0	1	-1	-1	-1	0	0
LOC100129269	100129269	1p13.2	1	-1	0	0	0	0	0	-1	-1	-1	-1	1	0	1	-1	-1	-1	0	0
RAP1A	5906	1p13.2	1	-1	0	0	0	0	0	-1	-1	-1	-1	1	0	1	-1	-1	-1	0	0
FAM212B	55924	1p13.2	1	-1	0	0	0	0	0	-1	-1	-1	-1	1	0	1	-1	-1	-1	0	0
LOC100506343	100506343	1p13.2	1	-1	0	0	0	0	0	-1	-1	-1	-1	1	0	1	-1	-1	-1	0	0
DDX20	11218	1p13.2	1	-1	0	0	0	0	0	-1	-1	-1	-1	1	0	1	-1	-1	-1	0	0
KCND3	3752	1p13.2	1	-1	0	0	0	0	0	-1	-1	-1	-1	1	0	1	-1	-1	-1	0	0
CTTNBP2NL	55917	1p13.2	1	1	0	0	0	0	0	-1	-1	-1	-1	1	0	1	-1	-1	-1	0	0
MIR4256	100422976	1p13.2	1	1	0	0	0	0	0	-1	-1	-1	-1	1	0	1	-1	-1	-1	0	0
hsa-mir-4256	-1447	1p13.2	1	1	0	0	0	0	0	-1	-1	-1	-1	1	0	1	-1	-1	-1	0	0
WNT2B	7482	1p13.2	1	1	0	0	0	0	0	-1	-1	-1	-1	1	0	1	-1	-1	-1	0	0
ST7L	54879	1p13.2	1	1	0	0	0	0	0	-1	-1	-1	-1	1	0	1	-1	-1	-1	0	0
CAPZA1	829	1p13.2	1	1	0	0	0	0	0	-1	-1	-1	-1	1	0	1	-1	-1	-1	0	0
MOV10	4343	1p13.2	1	1	0	0	0	0	0	-1	-1	-1	-1	1	0	1	-1	-1	-1	0	0
RHOC	389	1p13.2	1	1	0	0	0	0	0	-1	-1	-1	-1	1	0	1	-1	-1	-1	0	0
PPM1J	333926	1p13.2	1	1	0	0	0	0	0	-1	-1	-1	-1	1	0	1	-1	-1	-1	0	0
FAM19A3	284467	1p13.2	1	1	0	0	0	0	0	-1	-1	-1	-1	1	0	1	-1	-1	-1	0	0
SLC16A1	6566	1p13.2	1	1	0	0	0	0	0	-1	-1	-1	-1	1	0	1	-1	-1	-1	0	0
AKR7A2P1	246182	1p13.2	1	1	0	0	0	0	0	-1	-1	-1	-1	1	0	1	-1	-1	-1	0	0
LRIG2	9860	1p13.2	1	1	0	0	0	0	0	-1	-1	-1	-1	1	0	1	-1	-1	-1	0	0
LOC643441	643441	1p13.2	1	-1	0	0	0	0	0	-1	-1	-1	-1	1	0	1	-1	-1	-1	0	0
MAGI3	260425	1p13.2	1	-1	0	0	0	0	0	-1	-1	-1	-1	1	0	1	-1	-1	-1	0	0
PHTF1	10745	1p13.2	1	-1	0	0	0	0	0	-1	-1	-1	-1	1	0	1	-1	-1	-1	0	0
RSBN1	54665	1p13.2	1	-1	0	0	0	0	0	-1	-1	-1	-1	1	0	1	-1	-1	-1	0	0
PTPN22	26191	1p13.2	1	-1	0	0	0	0	0	-1	-1	-1	-1	1	0	1	-1	-1	-1	0	0
LOC100287722	100287722	1p13.2	1	-1	0	0	0	0	0	-1	-1	-1	-1	1	0	1	-1	-1	-1	0	0
BCL2L15	440603	1p13.2	1	-1	0	0	0	0	0	-1	-1	-1	-1	1	0	1	-1	-1	-1	0	0
AP4B1	10717	1p13.2	1	-1	0	0	0	0	0	-1	-1	-1	-1	1	0	1	-1	-1	-1	0	0
DCLRE1B	64858	1p13.2	1	-1	0	0	0	0	0	-1	-1	-1	-1	1	0	1	-1	-1	-1	0	0
HIPK1	204851	1p13.2	1	-1	0	0	0	0	0	-1	-1	-1	-1	1	0	1	-1	-1	-1	0	0
OLFML3	56944	1p13.2	1	-1	0	0	0	0	0	-1	-1	-1	-1	1	0	1	-1	-1	-1	0	0
SYT6	148281	1p13.2	1	-1	0	0	0	0	0	-1	-1	-1	-1	1	0	1	-1	-1	-1	0	0
TRIM33	51592	1p13.2	1	-1	0	0	0	0	0	-1	-1	-1	-1	1	0	1	-1	-1	-1	0	0
BCAS2	10286	1p13.2	1	-1	0	0	0	0	0	-1	-1	-1	-1	1	0	1	-1	-1	-1	0	0
DENND2C	163259	1p13.2	1	-1	0	0	0	0	0	-1	-1	-1	-1	1	0	1	-1	-1	-1	0	0
AMPD1	270	1p13.2	1	-1	0	0	0	0	0	-1	-1	-1	-1	1	0	1	-1	-1	-1	0	0
NRAS	4893	1p13.2	1	-1	0	0	0	0	0	-1	-1	-1	-1	1	0	1	-1	-1	-1	0	0
CSDE1	7812	1p13.2	1	-1	0	0	0	0	0	-1	-1	-1	-1	1	0	1	-1	-1	-1	0	0
SIKE1	80143	1p13.2	1	-1	0	0	0	0	0	-1	-1	-1	-1	1	0	1	-1	-1	-1	0	0
SYCP1	6847	1p13.2	1	-1	0	0	0	0	0	-1	-1	-1	-1	1	0	1	-1	-1	-1	0	0
TSHB	7252	1p13.2	1	-1	0	0	0	0	0	-1	-1	-1	-1	1	0	1	-1	-1	-1	0	0
TSPAN2	10100	1p13.2	1	-1	0	0	0	0	0	-1	-1	-1	-1	1	0	1	-1	-1	-1	0	0
NGF	4803	1p13.2	1	-1	0	0	0	0	0	-1	-1	-1	-1	1	0	1	-1	-1	-1	0	0
VANGL1	81839	1p13.1	1	-1	0	0	0	0	0	-1	-1	-1	-1	1	0	1	-1	-1	-1	0	0
CASQ2	845	1p13.1	1	-1	0	0	0	0	0	-1	-1	-1	-1	1	0	1	-1	-1	-1	0	0
NHLH2	4808	1p13.1	1	-1	0	0	0	0	0	-1	-1	-1	-1	1	0	1	-1	-1	-1	0	0
SLC22A15	55356	1p13.1	1	-1	0	0	0	0	0	-1	-1	-1	-1	1	0	1	-1	-1	-1	0	0
MAB21L3	126868	1p13.1	1	-1	0	0	0	0	0	-1	-1	-1	-1	1	0	1	-1	-1	-1	0	0
ATP1A1	476	1p13.1	1	-1	0	0	0	0	0	-1	-1	-1	-1	1	0	1	-1	-1	-1	0	0
ATP1A1OS	84852	1p13.1	1	-1	0	0	0	0	0	-1	-1	-1	-1	1	0	1	-1	-1	-1	0	0
CD58	965	1p13.1	1	-1	0	0	0	0	0	-1	-1	-1	-1	1	0	1	-1	-1	-1	0	0
IGSF3	3321	1p13.1	1	-1	0	0	0	0	0	-1	-1	-1	-1	1	0	1	-1	-1	-1	0	0
MIR320B1	100302117	1p13.1	1	-1	0	0	0	0	0	-1	-1	-1	-1	1	0	1	-1	-1	-1	0	0
hsa-mir-320b-1	-1479	1p13.1	1	-1	0	0	0	0	0	-1	-1	-1	-1	1	0	1	-1	-1	-1	0	0
CD2	914	1p13.1	1	-1	0	0	0	0	0	-1	-1	-1	-1	1	0	1	-1	-1	-1	0	0
PTGFRN	5738	1p13.1	1	-1	0	0	0	0	0	-1	-1	-1	-1	1	0	1	-1	-1	-1	0	0
CD101	9398	1p13.1	1	0	0	0	0	0	0	-1	-1	-1	-1	1	0	1	-1	-1	-1	0	0
TTF2	8458	1p13.1	1	1	0	0	0	0	0	-1	-1	-1	-1	1	0	1	-1	-1	-1	0	0
MIR942	100126331	1p13.1	1	1	0	0	0	0	0	-1	-1	-1	-1	1	0	1	-1	-1	-1	0	0
TRIM45	80263	1p13.1	1	1	0	0	0	0	0	-1	-1	-1	-1	1	0	1	-1	-1	-1	0	0
hsa-mir-942	-1482	1p13.1	1	1	0	0	0	0	0	-1	-1	-1	-1	1	0	1	-1	-1	-1	0	0
VTCN1	79679	1p13.1	1	1	0	0	0	0	0	-1	-1	-1	-1	1	0	1	-1	-1	-1	0	0
MAN1A2	10905	1p12	1	1	0	0	0	0	0	-1	-1	-1	-1	1	0	1	-1	-1	-1	0	0
FAM46C	54855	1p12	1	1	0	0	0	0	0	-1	-1	-1	-1	1	0	1	-1	-1	-1	0	0
GDAP2	54834	1p12	1	1	0	0	0	0	0	-1	-1	-1	-1	1	0	1	-1	-1	-1	0	0
WDR3	10885	1p12	1	1	0	0	0	0	0	-1	-1	-1	-1	1	0	1	-1	-1	-1	0	0
SPAG17	200162	1p12	1	1	0	0	0	0	0	-1	-1	-1	-1	1	0	1	-1	-1	-1	0	0
TBX15	6913	1p12	1	1	0	2	0	0	0	-1	0	-1	0	2	2	1	-1	1	-1	0	0
WARS2	10352	1p12	1	1	0	0	0	0	0	-1	0	-1	1	1	0	1	-1	1	-1	0	0
HAO2	51179	1p12	1	1	0	0	0	0	0	-1	0	-1	1	1	0	1	-1	1	-1	0	0
HSD3B2	3284	1p12	1	1	0	0	0	0	0	-1	0	-1	1	1	0	1	-1	1	-1	0	0
HSD3B1	3283	1p12	1	1	0	0	0	0	0	-1	0	-1	1	1	0	1	-1	1	-1	0	0
HSD3BP4	128102	1p12	1	1	0	0	0	0	0	-1	0	-1	1	1	0	1	-1	1	-1	0	0
LOC644242	644242	1p12	1	1	0	0	0	0	0	-1	0	-1	1	1	0	1	-1	1	-1	0	0
ZNF697	90874	1p12	1	1	0	0	0	0	0	-1	0	-1	1	1	0	1	-1	1	-1	0	0
PHGDH	26227	1p12	1	1	0	0	0	0	0	-1	0	-1	1	1	0	1	-1	1	-1	0	0
HMGCS2	3158	1p12	1	1	0	0	0	0	0	-1	0	-1	1	1	0	1	-1	1	-1	0	0
REG4	83998	1p12	1	1	0	0	0	0	0	-1	0	-1	1	1	0	1	-1	1	-1	0	0
NBPF7	343505	1p12	1	1	0	0	0	0	0	-1	0	-1	1	1	0	1	-1	1	-1	0	0
ADAM30	11085	1p12	1	1	0	0	0	0	0	-1	0	-1	1	1	0	1	-1	1	-1	0	0
NOTCH2	4853	1p12	1	1	0	0	0	0	0	-1	0	-1	1	1	0	1	-1	1	-1	0	0
FAM72B	653820	1p11.2	1	1	0	0	0	0	0	1	0	-1	1	1	0	1	1	1	-1	0	0
HIST2H2BA	337875	1p11.2	1	1	0	0	0	0	0	1	0	-1	1	1	0	1	1	1	-1	0	0
FCGR1B	2210	1p11.2	1	1	0	0	0	0	0	1	0	-1	1	1	0	1	1	1	-1	0	0
EMBP1	647121	1p11.2	1	1	0	0	0	0	0	1	0	-1	1	1	0	1	1	1	-1	0	0
hsa-mir-3118-1	-1673	1q21.1	1	1	0	0	0	0	0	1	0	1	1	1	0	1	1	0	0	0	0
LOC375010	375010	1q21.1	1	1	0	0	0	0	0	1	0	1	1	1	0	1	1	0	0	0	0
hsa-mir-3118-2	-1677	1q21.1	1	1	0	0	0	0	0	1	0	1	1	1	0	1	1	0	0	0	0
hsa-mir-3118-3	-1679	1q21.1	1	1	0	0	0	0	0	1	0	1	1	1	0	1	1	0	0	0	0
LOC100130000	100130000	1q21.1	1	1	0	0	1	0	0	1	0	1	1	1	0	1	1	1	0	0	0
FLJ39739	388685	1q21.1	1	1	0	0	1	0	0	1	0	1	1	1	2	1	1	1	0	0	0
LOC100286793	100286793	1q21.1	1	1	0	0	1	0	0	1	0	1	1	1	2	1	1	1	0	0	0
FAM72D	728833	1q21.1	1	1	0	0	1	0	0	1	0	1	1	1	2	1	1	1	0	0	0
PPIAL4G	644591	1q21.1	1	1	0	0	1	0	0	1	0	1	1	1	2	1	1	1	0	0	0
SRGAP2P2	647135	1q21.1	1	1	0	0	1	0	0	1	0	1	1	1	2	1	1	1	0	0	0
LOC728855	728855	1q21.1	1	1	0	0	1	0	0	1	0	1	1	1	2	1	1	1	0	0	0
LOC728875	728875	1q21.1	1	1	0	0	1	0	0	1	0	1	1	1	2	1	1	1	0	0	0
PPIAL4A	164022	1q21.1	1	1	0	0	1	0	0	1	0	1	1	1	2	1	1	1	0	0	0
PPIAL4B	653505	1q21.1	1	1	0	0	1	0	0	1	0	1	1	1	2	1	1	1	0	0	0
PPIAL4C	653598	1q21.1	1	1	0	0	1	0	0	1	0	1	1	1	2	1	1	1	0	0	0
PFN1P2	767846	1q21.1	1	1	0	0	1	0	0	1	0	1	1	1	2	1	1	1	0	0	0
NBPF9	400818	1q21.1	1	1	0	0	1	0	0	1	0	1	1	1	2	1	1	1	0	0	0
LOC653513	653513	1q21.1	1	1	0	0	1	0	0	1	0	1	1	1	2	1	1	1	0	0	0
PDE4DIP	9659	1q21.1	1	1	0	0	1	0	0	1	0	1	1	1	2	1	1	1	0	0	0
SEC22B	9554	1q21.1	1	1	0	0	1	0	0	1	0	1	1	1	2	1	1	1	0	0	0
NOTCH2NL	388677	1q21.1	1	1	0	0	1	0	0	1	0	1	1	1	2	1	1	1	0	0	0
NBPF10	100132406	1q21.1	1	1	0	0	1	0	0	1	0	1	1	1	2	1	1	1	0	0	0
HFE2	148738	1q21.1	1	1	0	0	2	0	0	1	0	1	1	1	2	1	1	1	0	0	0
TXNIP	10628	1q21.1	1	1	0	0	2	0	0	1	0	1	1	1	2	1	1	1	0	0	0
POLR3GL	84265	1q21.1	1	1	0	0	2	0	0	1	0	1	1	1	2	1	1	1	0	0	0
ANKRD34A	284615	1q21.1	1	1	0	0	2	0	0	1	0	1	1	1	2	1	1	1	0	0	0
LIX1L	128077	1q21.1	1	1	0	0	2	0	0	1	0	1	1	1	2	1	1	1	0	0	0
RBM8A	9939	1q21.1	1	1	0	0	2	0	0	1	0	1	1	1	2	1	1	1	0	0	0
GNRHR2	114814	1q21.1	1	1	0	0	2	0	0	1	0	1	1	1	2	1	1	1	0	0	0
PEX11B	8799	1q21.1	1	1	0	0	2	0	0	1	0	1	1	1	2	1	1	1	0	0	0
ITGA10	8515	1q21.1	1	1	0	0	2	0	0	1	0	1	1	1	2	1	1	1	0	0	0
ANKRD35	148741	1q21.1	1	1	0	0	2	0	0	1	0	1	1	1	2	1	1	1	0	0	0
PIAS3	10401	1q21.1	1	1	0	0	2	0	0	1	0	1	1	1	2	1	1	1	0	0	0
NUDT17	200035	1q21.1	1	1	0	0	2	0	0	1	0	1	1	1	2	1	1	1	0	0	0
POLR3C	10623	1q21.1	1	1	0	0	2	0	0	1	0	1	1	1	2	1	1	1	0	0	0
RNF115	27246	1q21.1	1	1	0	0	2	0	0	1	0	1	1	1	2	1	1	1	0	0	0
CD160	11126	1q21.1	1	1	0	0	2	0	0	1	2	1	1	1	2	1	1	1	0	0	0
PDZK1	5174	1q21.1	1	1	0	0	2	0	0	1	2	1	1	1	2	1	1	1	0	0	0
GPR89A	653519	1q21.1	1	1	0	0	2	0	0	1	2	1	1	1	2	1	1	1	0	0	0
GPR89C	728932	1q21.1	1	1	0	0	2	0	0	1	2	1	1	1	2	1	1	1	0	0	0
PDZK1P1	728939	1q21.1	1	1	0	0	2	0	0	1	2	1	1	1	2	1	1	1	0	0	0
NBPF11	200030	1q21.1	1	1	0	0	2	0	0	1	2	1	1	1	2	1	1	1	0	0	0
NBPF24	728912	1q21.1	1	1	0	0	2	0	0	1	2	1	1	1	2	1	1	1	0	0	0
LOC728989	728989	1q21.1	1	1	0	0	2	0	0	1	2	1	1	1	2	1	1	1	0	0	0
PRKAB2	5565	1q21.1	1	1	0	0	2	0	0	1	2	1	1	1	2	1	1	1	0	0	0
PDIA3P	171423	1q21.1	1	1	0	0	2	0	0	1	2	1	1	1	2	1	1	1	0	0	0
FMO5	2330	1q21.1	1	1	0	0	2	0	0	1	2	1	1	1	2	1	1	1	0	0	0
CHD1L	9557	1q21.1	1	1	0	0	2	0	0	1	2	1	1	1	2	1	1	1	0	0	0
LOC100289211	100289211	1q21.1	1	1	0	0	2	0	0	1	2	1	1	1	2	1	1	1	0	0	0
BCL9	607	1q21.2	1	1	0	0	2	0	0	1	2	1	1	1	2	1	1	1	0	0	0
ACP6	51205	1q21.2	1	1	0	0	2	0	0	1	2	1	1	1	2	1	1	1	0	0	0
GJA5	2702	1q21.2	1	1	0	0	2	0	0	1	2	1	1	1	2	1	1	1	0	0	0
GJA8	2703	1q21.2	1	1	0	0	2	0	0	1	2	1	1	1	2	1	1	1	0	0	0
GPR89B	51463	1q21.2	1	1	0	0	2	0	0	1	2	1	1	1	2	1	1	1	0	0	0
NBPF14	25832	1q21.2	1	1	0	0	0	0	0	1	0	1	1	1	2	1	1	1	0	0	0
PPIAL4D	645142	1q21.2	1	1	0	0	0	0	0	1	0	1	1	1	2	1	1	1	0	0	0
PPIAL4F	728945	1q21.2	1	1	0	0	0	0	0	1	0	1	1	1	2	1	1	1	0	0	0
NBPF15	284565	1q21.2	1	1	0	0	0	0	0	1	0	1	1	1	2	1	1	1	0	0	0
NBPF16	728936	1q21.2	1	1	0	0	0	0	0	1	0	1	1	1	2	1	1	1	0	0	0
PPIAL4E	730262	1q21.2	1	1	0	0	0	0	0	1	0	1	1	1	2	1	1	1	0	0	0
LOC645166	645166	1q21.2	1	1	0	0	0	0	0	1	0	1	1	1	2	1	1	1	0	0	0
LOC388692	388692	1q21.2	1	1	0	0	0	0	0	1	0	1	1	1	2	1	1	1	0	0	0
FCGR1C	100132417	1q21.2	1	1	0	0	0	0	0	1	0	1	1	1	2	1	1	1	0	0	0
HIST2H2BF	440689	1q21.2	1	1	0	0	1	0	0	1	0	1	1	1	2	1	1	1	0	0	0
FAM91A2	57234	1q21.2	1	1	0	0	0	0	0	1	0	1	1	1	2	1	1	1	0	0	0
FCGR1A	2209	1q21.2	1	1	0	0	0	0	0	1	0	1	1	1	2	1	1	1	0	0	0
HIST2H2AA3	8337	1q21.2	1	1	0	0	1	0	0	1	2	1	1	1	2	1	1	1	0	0	0
HIST2H2AA4	723790	1q21.2	1	1	0	0	1	0	0	1	2	1	1	1	2	1	1	1	0	0	0
HIST2H2BC	337873	1q21.2	1	1	0	0	1	0	0	1	2	1	1	1	2	1	1	1	0	0	0
HIST2H2BE	8349	1q21.2	1	1	0	0	2	0	0	1	2	1	1	1	2	1	1	1	0	0	0
HIST2H3A	333932	1q21.2	1	1	0	0	1	0	0	1	2	1	1	1	2	1	1	1	0	0	0
HIST2H3C	126961	1q21.2	1	1	0	0	1	0	0	1	2	1	1	1	2	1	1	1	0	0	0
HIST2H3D	653604	1q21.2	1	1	0	0	1	0	0	1	2	1	1	1	2	1	1	1	0	0	0
HIST2H4A	8370	1q21.2	1	1	0	0	1	0	0	1	2	1	1	1	2	1	1	1	0	0	0
HIST2H4B	554313	1q21.2	1	1	0	0	1	0	0	1	2	1	1	1	2	1	1	1	0	0	0
HIST2H2AC	8338	1q21.2	1	1	0	0	2	0	0	1	2	1	1	1	2	1	1	1	0	0	0
HIST2H2AB	317772	1q21.2	1	1	0	0	2	0	0	1	2	1	1	1	2	1	1	1	0	0	0
BOLA1	51027	1q21.2	1	1	0	0	2	0	0	1	2	1	1	1	2	1	1	1	0	0	0
SV2A	9900	1q21.2	1	1	0	0	2	0	0	1	2	1	1	1	2	1	1	1	0	0	0
SF3B4	10262	1q21.2	1	1	0	0	2	0	0	1	2	1	1	1	2	1	1	1	0	0	0
MTMR11	10903	1q21.2	1	1	0	0	2	0	0	1	2	1	1	1	2	1	1	1	0	0	0
OTUD7B	56957	1q21.2	1	1	0	0	2	0	0	1	2	1	1	1	2	1	1	1	0	0	0
VPS45	11311	1q21.2	1	1	0	0	2	0	0	1	2	1	1	1	2	1	1	1	0	0	0
PLEKHO1	51177	1q21.2	1	1	0	0	2	0	0	1	2	1	1	1	2	1	1	1	0	0	0
ANP32E	81611	1q21.2	1	1	0	0	2	0	0	1	2	1	1	1	2	1	1	1	0	0	0
CA14	23632	1q21.2	1	1	0	0	2	0	0	1	2	1	1	1	2	1	1	1	0	0	0
APH1A	51107	1q21.2	1	1	0	0	2	0	0	1	2	1	1	1	2	1	1	1	0	0	0
C1orf54	79630	1q21.2	1	1	0	0	2	0	0	1	2	1	1	1	2	1	1	1	0	0	0
C1orf51	148523	1q21.2	1	1	0	0	2	0	0	1	2	1	1	1	2	1	1	1	0	0	0
MRPS21	54460	1q21.2	1	1	0	0	2	0	0	1	2	1	1	1	2	1	1	1	0	0	0
PRPF3	9129	1q21.2	1	1	0	0	2	0	0	1	2	1	1	1	2	1	1	1	0	0	0
RPRD2	23248	1q21.3	1	1	0	0	2	0	0	1	2	1	1	1	2	1	1	1	0	0	0
TARS2	80222	1q21.3	1	1	0	0	2	0	0	1	2	1	1	1	2	1	1	1	0	0	0
ECM1	1893	1q21.3	1	1	0	0	2	0	0	1	2	1	1	1	2	1	1	1	0	0	0
ADAMTSL4	54507	1q21.3	1	1	0	0	2	0	0	1	2	1	1	1	2	1	1	1	0	0	0
MIR4257	100422997	1q21.3	1	1	0	0	2	0	0	1	2	1	1	1	2	1	1	1	0	0	0
hsa-mir-4257	-1733	1q21.3	1	1	0	0	2	0	0	1	2	1	1	1	2	1	1	1	0	0	0
MCL1	4170	1q21.3	1	1	0	0	2	0	0	1	2	1	1	1	2	1	1	1	0	0	0
ENSA	2029	1q21.3	1	1	0	0	2	0	0	1	2	1	1	1	2	1	1	1	0	0	0
GOLPH3L	55204	1q21.3	1	1	0	0	2	0	0	1	2	1	1	1	2	1	1	1	0	0	0
HORMAD1	84072	1q21.3	1	1	0	0	2	0	0	1	2	1	1	1	2	1	1	1	0	0	0
CTSS	1520	1q21.3	1	1	0	0	2	0	0	1	2	1	1	1	2	1	1	1	0	0	0
CTSK	1513	1q21.3	1	1	0	0	2	0	0	1	2	1	1	1	2	1	1	1	0	0	0
ARNT	405	1q21.3	1	1	0	0	2	0	0	1	2	1	1	1	2	1	1	1	0	0	0
SETDB1	9869	1q21.3	1	1	0	0	2	0	0	1	2	1	1	1	2	1	1	1	0	0	0
CERS2	29956	1q21.3	1	1	0	0	2	0	0	1	2	1	1	1	2	1	1	1	0	0	0
ANXA9	8416	1q21.3	1	1	0	0	2	0	0	1	2	1	1	1	2	1	1	1	0	0	0
FAM63A	55793	1q21.3	1	1	0	0	2	0	0	1	2	1	1	1	2	1	1	1	0	0	0
PRUNE	58497	1q21.3	1	1	0	0	2	0	0	1	2	1	1	1	2	1	1	1	0	0	0
BNIPL	149428	1q21.3	1	1	0	0	2	0	0	1	2	1	1	1	2	1	1	1	0	0	0
C1orf56	54964	1q21.3	1	1	0	0	2	0	0	1	2	1	1	1	2	1	1	1	0	0	0
CDC42SE1	56882	1q21.3	1	1	0	0	2	0	0	1	2	1	1	1	2	1	1	1	0	0	0
MLLT11	10962	1q21.3	1	1	0	0	2	0	0	1	2	1	1	1	2	1	1	1	0	0	0
GABPB2	126626	1q21.3	1	1	0	0	2	0	0	1	2	1	1	1	2	1	1	1	0	0	0
SEMA6C	10500	1q21.3	1	1	0	0	2	0	0	1	2	1	1	1	2	1	1	1	0	0	0
TNFAIP8L2	79626	1q21.3	1	1	0	0	2	0	0	1	2	1	1	1	2	1	1	1	0	0	0
TNFAIP8L2-SCNM1	100534012	1q21.3	1	1	0	0	2	0	0	1	2	1	1	1	2	1	1	1	0	0	0
LYSMD1	388695	1q21.3	1	1	0	0	2	0	0	1	2	1	1	1	2	1	1	1	0	0	0
SCNM1	79005	1q21.3	1	1	0	0	2	0	0	1	2	1	1	1	2	1	1	1	0	0	0
TMOD4	29765	1q21.3	1	1	0	0	2	0	0	1	2	1	1	1	2	1	1	1	0	0	0
VPS72	6944	1q21.3	1	1	0	0	2	0	0	1	2	1	1	1	2	1	1	1	0	0	0
PIP5K1A	8394	1q21.3	1	1	0	0	2	0	0	1	2	1	1	1	2	1	1	1	0	0	0
PSMD4	5710	1q21.3	1	1	0	0	2	0	0	1	2	1	1	1	2	1	1	1	0	0	0
ZNF687	57592	1q21.3	1	1	0	0	2	0	0	1	2	1	1	1	2	1	1	1	0	0	0
PI4KB	5298	1q21.3	1	1	0	0	2	0	0	1	2	1	1	1	2	1	1	1	0	0	0
RFX5	5993	1q21.3	1	1	0	0	2	0	0	1	2	1	1	1	2	1	1	1	0	0	0
SELENBP1	8991	1q21.3	1	1	0	0	2	0	0	1	2	1	1	1	2	1	1	1	0	0	0
PSMB4	5692	1q21.3	1	1	0	0	2	0	0	1	2	1	1	1	2	1	1	1	0	0	0
POGZ	23126	1q21.3	1	1	0	0	2	0	0	1	2	1	1	1	2	1	1	1	0	0	0
CGN	57530	1q21.3	1	1	0	0	2	0	0	1	2	1	1	1	2	1	1	1	0	0	0
TUFT1	7286	1q21.3	1	1	0	0	2	0	0	1	2	1	1	1	2	1	1	1	0	0	0
MIR554	693139	1q21.3	1	1	0	0	2	0	0	1	2	1	1	1	2	1	1	1	0	0	0
hsa-mir-554	-1740	1q21.3	1	1	0	0	2	0	0	1	2	1	1	1	2	1	1	1	0	0	0
SNX27	81609	1q21.3	1	1	0	0	2	0	0	1	2	1	1	1	2	1	1	1	0	0	0
CELF3	11189	1q21.3	1	1	0	0	2	0	0	1	2	1	1	1	2	1	1	1	0	0	0
RIIAD1	284485	1q21.3	1	1	0	0	2	0	0	1	2	1	1	1	2	1	1	1	0	0	0
MRPL9	65005	1q21.3	1	1	0	0	2	0	0	1	2	1	1	1	2	1	1	1	0	0	0
OAZ3	51686	1q21.3	1	1	0	0	2	0	0	1	2	1	1	1	2	1	1	1	0	0	0
TDRKH	11022	1q21.3	1	1	0	0	2	0	0	1	2	1	1	1	2	1	1	1	0	0	0
LINGO4	339398	1q21.3	1	1	0	0	2	0	0	1	2	1	1	1	2	1	1	1	0	0	0
RORC	6097	1q21.3	1	1	0	0	2	0	0	1	2	1	1	1	2	1	1	1	0	0	0
C2CD4D	100191040	1q21.3	1	1	0	0	2	0	0	1	2	1	1	1	2	1	1	1	0	0	0
LOC100132111	100132111	1q21.3	1	1	0	0	2	0	0	1	2	1	1	1	2	1	1	1	0	0	0
THEM5	284486	1q21.3	1	1	0	0	2	0	0	1	2	1	1	1	2	1	1	1	0	0	0
THEM4	117145	1q21.3	1	1	0	0	2	0	0	1	2	1	1	1	2	1	1	1	0	0	0
S100A10	6281	1q21.3	1	1	0	0	2	0	0	1	2	1	1	1	2	1	1	1	0	0	0
S100A11	6282	1q21.3	1	1	0	0	2	0	0	1	2	1	1	1	2	1	1	1	0	0	0
TCHHL1	126637	1q21.3	1	1	0	0	2	0	0	1	2	1	1	1	2	1	1	1	0	0	0
TCHH	7062	1q21.3	1	1	0	0	2	0	0	1	2	1	1	1	2	1	1	1	0	0	0
RPTN	126638	1q21.3	1	1	0	0	2	0	0	1	2	1	1	1	2	1	1	1	0	0	0
HRNR	388697	1q21.3	1	1	0	0	2	0	0	1	2	1	1	1	2	1	1	1	0	0	0
FLG	2312	1q21.3	1	1	0	0	2	0	0	1	2	1	1	1	2	1	1	1	0	0	0
FLG2	388698	1q21.3	1	1	0	0	2	0	0	1	2	1	1	1	2	1	1	1	0	0	0
CRNN	49860	1q21.3	1	1	0	0	2	0	0	1	2	1	1	1	2	1	1	1	0	0	0
LCE5A	254910	1q21.3	1	1	0	0	2	0	0	1	2	1	1	1	2	1	1	1	0	0	0
CRCT1	54544	1q21.3	1	1	0	0	2	0	0	1	2	1	1	1	2	1	1	1	0	0	0
LCE3E	353145	1q21.3	1	1	0	0	2	0	0	1	2	1	1	1	2	1	1	1	0	0	0
LCE3D	84648	1q21.3	1	1	0	0	2	0	0	1	2	1	1	1	2	1	1	1	0	0	0
LCE3A	353142	1q21.3	1	1	0	0	2	0	0	1	2	1	1	1	2	1	1	1	0	0	0
LCE3B	353143	1q21.3	1	1	0	0	2	0	0	1	2	1	1	1	2	1	1	1	0	0	0
LCE3C	353144	1q21.3	1	1	0	0	2	0	0	1	2	1	1	1	2	1	1	1	0	0	0
LCE2D	353141	1q21.3	1	1	0	0	2	0	0	1	2	1	1	1	2	1	1	1	0	0	0
LCE2C	353140	1q21.3	1	1	0	0	2	0	0	1	2	1	1	1	2	1	1	1	0	0	0
LCE2B	26239	1q21.3	1	1	0	0	2	0	0	1	2	1	1	1	2	1	1	1	0	0	0
LCE2A	353139	1q21.3	1	1	0	0	2	0	0	1	2	1	1	1	2	1	1	1	0	0	0
LCE4A	199834	1q21.3	1	1	0	0	2	0	0	1	2	1	1	1	2	1	1	1	0	0	0
C1orf68	100129271	1q21.3	1	1	0	0	2	0	0	1	2	1	1	1	2	1	1	1	0	0	0
KPRP	448834	1q21.3	1	1	0	0	2	0	0	1	2	1	1	1	2	1	1	1	0	0	0
LCE1F	353137	1q21.3	1	1	0	0	2	0	0	1	2	1	1	1	2	1	1	1	0	0	0
LCE1E	353135	1q21.3	1	1	0	0	2	0	0	1	2	1	1	1	2	1	1	1	0	0	0
LCE1C	353133	1q21.3	1	1	0	0	2	0	0	1	2	1	1	1	2	1	1	1	0	0	0
LCE1D	353134	1q21.3	1	1	0	0	2	0	0	1	2	1	1	1	2	1	1	1	0	0	0
LCE1B	353132	1q21.3	1	1	0	0	2	0	0	1	2	1	1	1	2	1	1	1	0	0	0
LCE1A	353131	1q21.3	1	1	0	0	2	0	0	1	2	1	1	1	2	1	1	1	0	0	0
LCE6A	448835	1q21.3	1	1	0	0	2	0	0	1	2	1	1	1	2	1	1	1	0	0	0
SMCP	4184	1q21.3	1	1	0	0	2	0	0	1	2	1	1	1	2	1	1	1	0	0	0
IVL	3713	1q21.3	1	1	0	0	2	0	0	1	2	1	1	1	2	1	1	1	0	0	0
SPRR4	163778	1q21.3	1	1	0	0	2	0	0	1	2	1	1	1	2	1	1	1	0	0	0
SPRR1A	6698	1q21.3	1	1	0	0	2	0	0	1	2	1	1	1	2	1	1	1	0	0	0
SPRR3	6707	1q21.3	1	1	0	0	2	0	0	1	2	1	1	1	2	1	1	1	0	0	0
SPRR1B	6699	1q21.3	1	1	0	0	2	0	0	1	2	1	1	1	2	1	1	1	0	0	1
SPRR2A	6700	1q21.3	1	1	0	0	2	0	0	1	2	1	1	1	2	1	1	1	0	0	1
SPRR2D	6703	1q21.3	1	1	0	0	2	0	0	1	2	1	1	1	2	1	1	1	0	0	1
SPRR2B	6701	1q21.3	1	1	0	0	2	0	0	1	2	1	1	1	2	1	1	1	0	0	1
SPRR2E	6704	1q21.3	1	1	0	0	2	0	0	1	2	1	1	1	2	1	1	1	0	0	1
SPRR2F	6705	1q21.3	1	1	0	0	2	0	0	1	2	1	1	1	2	1	1	1	0	0	1
SPRR2C	6702	1q21.3	1	1	0	0	2	0	0	1	2	1	1	1	2	1	1	1	0	0	1
SPRR2G	6706	1q21.3	1	1	0	0	2	0	0	1	2	1	1	1	2	1	1	1	0	0	1
LELP1	149018	1q21.3	1	1	0	0	2	0	0	1	2	1	1	1	2	1	1	1	0	0	1
PRR9	574414	1q21.3	1	1	0	0	2	0	0	1	2	1	1	1	2	1	1	1	0	0	1
LOR	4014	1q21.3	1	1	0	0	2	0	0	1	2	1	1	1	2	1	1	1	0	0	1
PGLYRP3	114771	1q21.3	1	1	0	0	2	0	0	1	2	1	1	1	2	1	1	1	0	0	1
PGLYRP4	57115	1q21.3	1	1	0	0	2	0	0	1	2	1	1	1	2	1	1	1	0	0	1
S100A9	6280	1q21.3	1	1	0	0	2	0	0	1	2	1	1	1	2	1	1	1	0	0	1
S100A12	6283	1q21.3	1	1	0	0	2	0	0	1	2	1	1	1	2	1	1	1	0	0	1
S100A8	6279	1q21.3	1	1	0	0	2	0	0	1	2	1	1	1	2	1	1	1	0	0	1
S100A7A	338324	1q21.3	1	1	0	0	2	0	0	1	2	1	1	1	2	1	1	1	0	0	1
S100A7L2	645922	1q21.3	1	1	0	0	2	0	0	1	2	1	1	1	2	1	1	1	0	0	1
S100A7	6278	1q21.3	1	1	0	0	2	0	0	1	2	1	1	1	2	1	1	1	0	0	1
S100A6	6277	1q21.3	1	1	0	0	2	0	0	1	2	1	1	1	2	1	1	1	0	0	1
S100A5	6276	1q21.3	1	1	0	0	2	0	0	1	2	1	1	1	2	1	1	1	0	0	1
S100A4	6275	1q21.3	1	1	0	0	2	0	0	1	2	1	1	1	2	1	1	1	0	0	1
S100A3	6274	1q21.3	1	1	0	0	2	0	0	1	2	1	1	1	2	1	1	1	0	0	1
S100A2	6273	1q21.3	1	1	0	0	2	0	0	1	2	1	1	1	2	1	1	1	0	0	1
S100A16	140576	1q21.3	1	1	0	0	2	0	0	1	2	1	1	1	2	1	1	1	0	0	1
S100A14	57402	1q21.3	1	1	0	0	2	0	0	1	2	1	1	1	2	1	1	1	0	0	1
S100A13	6284	1q21.3	1	1	0	0	2	0	0	1	2	1	1	1	2	1	1	1	0	0	1
S100A1	6271	1q21.3	1	1	0	0	2	0	0	1	2	1	1	1	2	1	1	1	0	0	1
CHTOP	26097	1q21.3	1	1	0	0	2	0	0	1	2	1	1	1	2	1	1	1	0	0	1
SNAPIN	23557	1q21.3	1	1	0	0	2	0	0	1	2	1	1	1	2	1	1	1	0	0	1
ILF2	3608	1q21.3	1	1	0	0	2	0	0	1	2	1	1	1	2	1	1	1	0	0	1
NPR1	4881	1q21.3	1	1	0	0	2	0	0	1	2	1	1	1	2	1	1	1	0	0	1
INTS3	65123	1q21.3	1	1	0	0	2	0	0	1	2	1	1	1	2	1	1	1	0	0	1
SLC27A3	11000	1q21.3	1	1	0	0	2	0	0	1	2	1	1	1	2	1	1	1	0	0	1
GATAD2B	57459	1q21.3	1	1	0	0	2	0	0	1	2	1	1	1	2	1	1	1	0	0	1
DENND4B	9909	1q21.3	1	1	0	0	2	0	0	1	2	1	1	1	2	1	1	1	0	0	1
CRTC2	200186	1q21.3	1	1	0	0	2	0	0	1	2	1	1	1	2	1	1	1	0	0	1
SLC39A1	27173	1q21.3	1	1	0	0	2	0	0	1	2	1	1	1	2	1	1	1	0	0	1
CREB3L4	148327	1q21.3	1	1	0	0	2	0	0	1	2	1	1	1	2	1	1	1	0	0	1
JTB	10899	1q21.3	1	1	0	0	2	0	0	1	2	1	1	1	2	1	1	1	0	0	1
RAB13	5872	1q21.3	1	1	0	0	2	0	0	1	2	1	1	1	2	1	1	1	0	0	1
RPS27	6232	1q21.3	1	1	0	0	2	0	0	1	2	1	1	1	2	1	1	1	0	0	1
NUP210L	91181	1q21.3	1	1	0	0	2	0	0	1	2	1	1	1	2	1	1	1	0	0	1
TPM3	7170	1q21.3	1	1	0	0	2	0	0	1	2	1	1	1	2	1	1	1	0	0	1
MIR190B	100126346	1q21.3	1	1	0	0	2	0	0	1	2	1	1	1	2	1	1	1	0	0	0
hsa-mir-190b	-1761	1q21.3	1	1	0	0	2	0	0	1	2	1	1	1	2	1	1	1	0	0	0
C1orf189	388701	1q21.3	1	1	0	0	2	0	0	1	2	1	1	1	2	1	1	1	0	0	0
C1orf43	25912	1q21.3	1	1	0	0	2	0	0	1	2	1	1	1	2	1	1	1	0	0	0
UBAP2L	9898	1q21.3	1	1	0	0	2	0	0	1	2	1	1	1	2	1	1	1	0	0	0
HAX1	10456	1q21.3	1	1	0	0	2	0	0	1	2	1	1	1	2	1	1	1	0	0	0
AQP10	89872	1q21.3	1	1	0	0	2	0	0	1	2	1	1	1	2	1	1	1	0	0	0
ATP8B2	57198	1q21.3	1	1	0	0	2	0	0	1	2	1	1	1	2	1	1	1	0	0	0
IL6R	3570	1q21.3	1	1	0	0	2	0	0	1	2	1	1	1	2	1	1	1	0	0	0
SHE	126669	1q21.3	1	1	0	0	2	0	0	1	2	1	1	1	2	1	1	1	0	0	0
TDRD10	126668	1q21.3	1	1	0	0	2	0	0	1	2	1	1	1	2	1	1	1	0	0	0
UBE2Q1	55585	1q21.3	1	1	0	0	2	0	0	1	2	1	1	1	2	1	1	1	0	0	0
CHRNB2	1141	1q21.3	1	1	0	0	2	0	0	1	2	1	1	1	2	1	1	1	0	0	0
ADAR	103	1q21.3	1	1	0	0	2	0	0	1	2	1	1	1	2	1	1	1	0	0	0
KCNN3	3782	1q21.3	1	1	0	0	2	0	0	1	2	1	1	1	2	1	1	1	0	0	0
PMVK	10654	1q21.3	1	1	0	0	2	0	0	1	2	1	1	1	2	1	1	1	0	0	0
PBXIP1	57326	1q21.3	1	1	0	0	2	0	0	1	2	1	1	1	2	1	1	1	0	0	0
PYGO2	90780	1q21.3	1	1	0	0	2	0	0	1	2	1	1	1	2	1	1	1	0	0	0
SHC1	6464	1q21.3	1	1	0	0	2	0	0	1	2	1	1	1	2	1	1	1	0	0	0
CKS1B	1163	1q21.3	1	1	0	0	2	0	0	1	2	1	1	1	2	1	1	1	0	0	0
MIR4258	100423020	1q21.3	1	1	0	0	2	0	0	1	2	1	1	1	2	1	1	1	0	0	0
hsa-mir-4258	-1767	1q21.3	1	1	0	0	2	0	0	1	2	1	1	1	2	1	1	1	0	0	0
FLAD1	80308	1q21.3	1	1	0	0	2	0	0	1	2	1	1	1	2	1	1	1	0	0	0
LENEP	55891	1q21.3	1	1	0	0	2	0	0	1	2	1	1	1	2	1	1	1	0	0	0
ZBTB7B	51043	1q21.3	1	1	0	0	2	0	0	1	2	1	1	1	2	1	1	1	0	0	0
DCST2	127579	1q21.3	1	1	0	0	2	0	0	1	2	1	1	1	2	1	1	1	0	0	0
DCST1	149095	1q22	1	1	0	0	2	0	0	1	2	1	1	1	2	1	1	1	0	0	0
LOC100505666	100505666	1q22	1	1	0	0	2	0	0	1	2	1	1	1	2	1	1	1	0	0	0
ADAM15	8751	1q22	1	1	0	0	2	0	0	1	2	1	1	1	2	1	1	1	0	0	0
EFNA4	1945	1q22	1	1	0	0	2	0	0	1	2	1	1	1	2	1	1	1	0	0	0
EFNA3	1944	1q22	1	1	0	0	2	0	0	1	2	1	1	1	2	1	1	1	0	0	0
EFNA1	1942	1q22	1	1	0	0	2	0	0	1	2	1	1	1	2	1	1	1	0	0	0
SLC50A1	55974	1q22	1	1	0	0	2	0	0	1	2	1	1	1	2	1	1	1	0	0	0
DPM3	54344	1q22	1	1	0	0	2	0	0	1	2	1	1	1	2	1	1	1	0	0	0
KRTCAP2	200185	1q22	1	1	0	0	2	0	0	1	2	1	1	1	2	1	1	1	0	0	0
TRIM46	80128	1q22	1	1	0	0	2	0	0	1	2	1	1	1	2	1	1	1	0	0	0
MUC1	4582	1q22	1	1	0	0	2	0	0	1	2	1	1	1	2	1	1	1	0	0	0
MIR92B	693235	1q22	1	1	0	0	2	0	0	1	2	1	1	1	2	1	1	1	0	0	0
THBS3	7059	1q22	1	1	0	0	2	0	0	1	2	1	1	1	2	1	1	1	0	0	0
hsa-mir-92b	-1768	1q22	1	1	0	0	2	0	0	1	2	1	1	1	2	1	1	1	0	0	0
MTX1	4580	1q22	1	1	0	0	2	0	0	1	2	1	1	1	2	1	1	1	0	0	0
GBAP1	2630	1q22	1	1	0	0	2	0	0	1	2	1	1	1	2	1	1	1	0	0	0
GBA	2629	1q22	1	1	0	0	2	0	0	1	2	1	1	1	2	1	1	1	0	0	0
FAM189B	10712	1q22	1	1	0	0	2	0	0	1	2	1	1	1	2	1	1	1	0	0	0
SCAMP3	10067	1q22	1	1	0	0	2	0	0	1	2	1	1	1	2	1	1	1	0	0	0
CLK2	1196	1q22	1	1	0	0	2	0	0	1	2	1	1	1	2	1	1	1	0	0	0
HCN3	57657	1q22	1	1	0	0	2	0	0	1	2	1	1	1	2	1	1	1	0	0	0
PKLR	5313	1q22	1	1	0	0	2	0	0	1	2	1	1	1	2	1	1	1	0	0	0
FDPS	2224	1q22	1	1	0	0	2	0	0	1	2	1	1	1	2	1	1	1	0	0	0
RUSC1-AS1	284618	1q22	1	1	0	0	2	0	0	1	2	1	1	1	2	1	1	1	0	0	0
RUSC1	23623	1q22	1	1	0	0	2	0	0	1	2	1	1	1	2	1	1	1	0	0	0
ASH1L	55870	1q22	1	1	0	0	2	0	0	1	2	1	1	1	2	1	1	1	0	0	0
MIR555	693140	1q22	1	1	0	0	2	0	0	1	2	1	1	1	2	1	1	1	0	0	0
hsa-mir-555	-1769	1q22	1	1	0	0	2	0	0	1	2	1	1	1	2	1	1	1	0	0	0
POU5F1P4	645682	1q22	1	1	0	0	2	0	0	1	2	1	1	1	2	1	1	1	0	0	0
LOC645676	645676	1q22	1	1	0	0	2	0	0	1	2	1	1	1	2	1	1	1	0	0	0
MSTO1	55154	1q22	1	1	0	0	2	0	0	1	2	1	1	1	2	1	1	1	0	0	0
YY1AP1	55249	1q22	1	1	0	0	2	0	0	1	2	1	1	1	2	1	1	1	0	0	0
DAP3	7818	1q22	1	1	0	0	2	0	0	1	2	1	1	1	2	1	1	1	0	0	0
GON4L	54856	1q22	1	1	0	0	2	0	0	1	2	1	1	1	2	1	1	1	0	0	0
MSTO2P	100129405	1q22	1	1	0	0	2	0	0	1	2	1	1	1	2	1	1	1	0	0	0
SYT11	23208	1q22	1	1	0	0	2	0	0	1	2	1	1	1	2	1	1	1	0	0	0
RIT1	6016	1q22	1	1	0	0	2	0	0	1	2	1	1	1	2	1	1	1	0	0	0
KIAA0907	22889	1q22	1	1	0	0	2	0	0	1	2	1	1	1	2	1	1	1	0	0	0
SNORA42	677823	1q22	1	1	0	0	2	0	0	1	2	1	1	1	2	1	1	1	0	0	0
SCARNA4	677771	1q22	1	1	0	0	2	0	0	1	2	1	1	1	2	1	1	1	0	0	0
RXFP4	339403	1q22	1	1	0	0	2	0	0	1	2	1	1	1	2	1	1	1	0	0	0
ARHGEF2	9181	1q22	1	1	0	0	2	0	0	1	2	1	1	1	2	1	1	1	0	0	0
SSR2	6746	1q22	1	1	0	0	2	0	0	1	2	1	1	1	2	1	1	1	0	0	0
UBQLN4	56893	1q22	1	1	0	0	2	0	0	1	2	1	1	1	2	1	1	1	0	0	0
LAMTOR2	28956	1q22	1	1	0	0	2	0	0	1	2	1	1	1	2	1	1	1	0	0	0
RAB25	57111	1q22	1	1	0	0	2	0	0	1	2	1	1	1	2	1	1	1	0	0	0
MEX3A	92312	1q22	1	1	0	0	2	0	0	1	2	1	1	1	2	1	1	1	0	0	0
LMNA	4000	1q22	1	1	0	0	2	0	0	1	2	1	1	1	2	1	1	1	0	0	0
SEMA4A	64218	1q22	1	1	0	0	2	0	0	1	2	1	1	1	2	1	1	1	0	0	0
SLC25A44	9673	1q22	1	1	0	0	2	0	0	1	2	1	1	1	2	1	1	1	0	0	0
PMF1	11243	1q22	1	1	0	0	2	0	0	1	2	1	1	1	2	1	1	1	0	0	0
PMF1-BGLAP	100527963	1q22	1	1	0	0	2	0	0	1	2	1	1	1	2	1	1	1	0	0	0
BGLAP	632	1q22	1	1	0	0	2	0	0	1	2	1	1	1	2	1	1	1	0	0	0
PAQR6	79957	1q22	1	1	0	0	2	0	0	1	2	1	1	1	2	1	1	1	0	0	0
SMG5	23381	1q22	1	1	0	0	2	0	0	1	2	1	1	1	2	1	1	1	0	0	0
TMEM79	84283	1q22	1	1	0	0	2	0	0	1	2	1	1	1	2	1	1	1	0	0	0
C1orf85	112770	1q22	1	1	0	0	2	0	0	1	2	1	1	1	2	1	1	1	0	0	0
VHLL	391104	1q22	1	1	0	0	2	0	0	1	2	1	1	1	2	1	1	1	0	0	0
CCT3	7203	1q22	1	1	0	0	2	0	0	1	2	1	1	1	2	1	1	1	0	0	0
C1orf182	128229	1q22	1	1	0	0	2	0	0	1	2	1	1	1	2	1	1	1	0	0	0
RHBG	57127	1q22	1	1	0	0	2	0	0	1	2	1	1	1	2	1	1	1	0	0	0
C1orf61	10485	1q22	1	1	0	0	2	0	0	1	2	1	1	1	2	1	1	1	0	0	0
MIR9-1	407046	1q22	1	1	0	0	2	0	0	1	2	1	1	1	2	1	1	1	0	0	0
hsa-mir-9-1	-1778	1q22	1	1	0	0	2	0	0	1	2	1	1	1	2	1	1	1	0	0	0
MEF2D	4209	1q22	1	1	0	0	2	0	0	1	2	1	1	1	2	1	1	1	0	0	0
IQGAP3	128239	1q22	1	1	0	0	2	0	0	1	2	1	1	1	2	1	1	1	0	0	0
TTC24	164118	1q23.1	1	1	0	0	2	0	0	1	2	1	1	1	2	1	1	1	0	0	0
APOA1BP	128240	1q23.1	1	1	0	0	2	0	0	1	2	1	1	1	2	1	1	1	0	0	0
GPATCH4	54865	1q23.1	1	1	0	0	2	0	0	1	2	1	1	1	2	1	1	1	0	0	0
HAPLN2	60484	1q23.1	1	1	0	0	2	0	0	1	2	1	1	1	2	1	1	1	0	0	0
BCAN	63827	1q23.1	1	1	0	0	2	0	0	1	2	1	1	1	2	1	1	1	0	0	0
NES	10763	1q23.1	1	1	0	0	2	0	0	1	2	1	1	1	2	1	1	1	0	0	0
CRABP2	1382	1q23.1	1	1	0	0	2	0	0	1	2	1	1	1	2	1	1	1	0	0	0
ISG20L2	81875	1q23.1	1	1	0	0	2	0	0	1	2	1	1	1	2	1	1	1	0	0	0
RRNAD1	51093	1q23.1	1	1	0	0	2	0	0	1	2	1	1	1	2	1	1	1	0	0	0
MRPL24	79590	1q23.1	1	1	0	0	2	0	0	1	2	1	1	1	2	1	1	1	0	0	0
HDGF	3068	1q23.1	1	1	0	0	2	0	0	1	2	1	1	1	2	1	1	1	0	0	0
PRCC	5546	1q23.1	1	1	0	0	2	0	0	1	2	1	1	1	2	1	1	1	0	0	0
SH2D2A	9047	1q23.1	1	1	0	0	2	0	0	1	2	1	1	1	2	1	1	1	0	0	0
NTRK1	4914	1q23.1	1	1	0	0	2	0	0	1	2	1	1	1	2	1	1	1	0	0	0
INSRR	3645	1q23.1	1	1	0	0	2	0	0	1	2	1	1	1	2	1	1	1	0	0	0
PEAR1	375033	1q23.1	1	1	0	0	2	0	0	1	2	1	1	1	2	1	1	1	0	0	0
LRRC71	149499	1q23.1	1	1	0	0	2	0	0	1	2	1	1	1	2	1	1	1	0	0	0
ARHGEF11	9826	1q23.1	1	1	0	0	2	0	0	1	2	1	1	1	2	1	1	1	0	0	0
MIR765	768220	1q23.1	1	1	0	0	2	0	0	1	2	1	1	1	2	1	1	1	0	0	0
hsa-mir-765	-1782	1q23.1	1	1	0	0	2	0	0	1	2	1	1	1	2	1	1	1	0	0	0
ETV3L	440695	1q23.1	1	1	0	0	2	0	0	1	2	1	1	1	2	1	1	1	0	0	0
ETV3	2117	1q23.1	1	1	0	0	2	0	0	1	2	1	1	1	2	1	1	1	0	0	0
CYCSP52	360155	1q23.1	1	1	0	0	2	0	0	1	2	1	1	1	2	1	1	1	0	0	0
FCRL5	83416	1q23.1	1	1	0	0	2	0	0	1	2	1	1	1	2	1	1	1	0	0	0
FCRL4	83417	1q23.1	1	1	0	0	2	0	0	1	2	1	1	1	2	1	1	1	0	0	0
FCRL3	115352	1q23.1	1	1	0	0	2	0	0	1	2	1	1	1	2	1	1	1	0	0	0
FCRL2	79368	1q23.1	1	1	0	0	2	0	0	1	2	1	1	1	2	1	1	1	0	0	0
FCRL1	115350	1q23.1	1	1	0	0	2	0	0	1	2	1	1	1	2	1	1	1	0	0	0
CD5L	922	1q23.1	1	1	0	0	2	0	0	1	2	1	1	1	2	1	1	1	0	0	0
KIRREL	55243	1q23.1	1	1	0	0	2	0	0	1	2	1	1	1	2	1	1	1	0	0	0
LOC646268	646268	1q23.1	1	1	0	0	2	0	0	1	2	1	1	1	2	1	1	1	0	0	0
CD1D	912	1q23.1	1	1	0	0	2	0	0	1	2	1	1	1	2	1	1	1	0	0	0
CD1A	909	1q23.1	1	1	0	0	2	0	0	1	2	1	1	1	2	1	1	1	0	0	0
CD1C	911	1q23.1	1	1	0	0	2	0	0	1	2	1	1	1	2	1	1	1	0	0	0
CD1B	910	1q23.1	1	1	0	0	2	0	0	1	2	1	1	1	2	1	1	1	0	0	0
CD1E	913	1q23.1	1	1	0	0	2	0	0	1	2	1	1	1	2	1	1	1	0	0	0
OR10T2	128360	1q23.1	1	1	0	0	2	0	0	1	2	1	1	1	2	1	1	1	0	0	0
OR10K1	391109	1q23.1	1	1	0	0	2	0	0	1	2	1	1	1	2	1	1	1	0	0	0
OR10K2	391107	1q23.1	1	1	0	0	2	0	0	1	2	1	1	1	2	1	1	1	0	0	0
OR10R2	343406	1q23.1	1	1	0	0	2	0	0	1	2	1	1	1	2	1	1	1	0	0	0
OR6Y1	391112	1q23.1	1	1	0	0	2	0	0	1	2	1	1	1	2	1	1	1	0	0	0
OR6P1	128366	1q23.1	1	1	0	0	2	0	0	1	2	1	1	1	2	1	1	1	0	0	0
OR10X1	128367	1q23.1	1	1	0	0	2	0	0	1	2	1	1	1	2	1	1	1	0	0	0
OR10Z1	128368	1q23.1	1	1	0	0	2	0	0	1	2	1	1	1	2	1	1	1	0	0	0
SPTA1	6708	1q23.1	1	1	0	0	2	0	0	1	2	1	1	1	2	1	1	1	0	0	0
OR6K2	81448	1q23.1	1	1	0	0	2	0	0	1	2	1	1	1	2	1	1	1	0	0	0
OR6K3	391114	1q23.1	1	1	0	0	2	0	0	1	2	1	1	1	2	1	1	1	0	0	0
OR6K6	128371	1q23.1	1	1	0	0	2	0	0	1	2	1	1	1	2	1	1	1	0	0	0
OR6N1	128372	1q23.1	1	1	0	0	2	0	0	1	2	1	1	1	2	1	1	1	0	0	0
OR6N2	81442	1q23.1	1	1	0	0	2	0	0	1	2	1	1	1	2	1	1	1	0	0	0
MNDA	4332	1q23.1	1	1	0	0	2	0	0	1	2	1	1	1	2	1	1	1	0	0	0
PYHIN1	149628	1q23.1	1	1	0	0	2	0	0	1	2	1	1	1	2	1	1	1	0	0	0
IFI16	3428	1q23.1	1	1	0	0	2	0	0	1	2	1	1	1	2	1	1	1	0	0	0
AIM2	9447	1q23.1	1	1	0	0	2	0	0	1	2	1	1	1	2	1	1	1	0	0	0
CADM3	57863	1q23.2	1	1	0	0	2	0	0	1	2	1	1	1	2	1	1	1	0	0	0
LOC100131825	100131825	1q23.2	1	1	0	0	2	0	0	1	2	1	1	1	2	1	1	1	0	0	0
DARC	2532	1q23.2	1	1	0	0	2	0	0	1	2	1	1	1	2	1	1	1	0	0	0
FCER1A	2205	1q23.2	1	1	0	0	2	0	0	1	2	1	1	1	2	1	1	1	0	0	0
OR10J3	441911	1q23.2	1	1	0	0	2	0	0	1	2	1	1	1	2	1	1	1	0	0	0
OR10J1	26476	1q23.2	1	1	0	0	2	0	0	1	2	1	1	1	2	1	1	1	0	0	0
OR10J5	127385	1q23.2	1	1	0	0	2	0	0	1	2	1	1	1	2	1	1	1	0	0	0
APCS	325	1q23.2	1	1	0	0	2	0	0	1	2	1	1	1	2	1	1	1	0	0	0
CRP	1401	1q23.2	1	1	0	0	2	0	0	1	2	1	1	1	2	1	1	1	0	0	0
DUSP23	54935	1q23.2	1	1	0	0	2	0	0	1	2	1	1	1	2	1	1	1	0	0	0
FCRL6	343413	1q23.2	1	1	0	0	2	0	0	1	2	1	1	1	2	1	1	1	0	0	0
SLAMF8	56833	1q23.2	1	1	0	0	2	0	0	1	2	1	1	1	2	1	1	1	0	0	0
C1orf204	284677	1q23.2	1	1	0	0	2	0	0	1	2	1	1	1	2	1	1	1	0	0	0
VSIG8	391123	1q23.2	1	1	0	0	2	0	0	1	2	1	1	1	2	1	1	1	0	0	0
CCDC19	25790	1q23.2	1	1	0	0	2	0	0	1	2	1	1	1	2	1	1	1	0	0	0
hsa-mir-4259	-1804	1q23.2	1	1	0	0	2	0	0	1	2	1	1	1	2	1	1	1	0	0	0
TAGLN2	8407	1q23.2	1	1	0	0	2	0	0	1	2	1	1	1	2	1	1	1	0	0	0
IGSF9	57549	1q23.2	1	1	0	0	2	0	0	1	2	1	1	1	2	1	1	1	0	0	0
SLAMF9	89886	1q23.2	1	1	0	0	2	0	0	1	2	1	1	1	2	1	1	1	0	0	0
LOC100505633	100505633	1q23.2	1	1	0	0	2	0	0	1	2	1	1	1	2	1	1	1	0	0	0
PIGM	93183	1q23.2	1	1	0	0	2	0	0	1	2	1	1	1	2	1	1	1	0	0	0
KCNJ10	3766	1q23.2	1	1	0	0	2	0	0	1	2	1	1	1	2	1	1	1	0	0	0
KCNJ9	3765	1q23.2	1	1	0	0	2	0	0	1	2	1	1	1	2	1	1	1	0	0	0
IGSF8	93185	1q23.2	1	1	0	0	2	0	0	1	2	1	1	1	2	1	1	1	0	0	0
ATP1A2	477	1q23.2	1	1	0	0	2	0	0	1	2	1	1	1	2	1	1	1	0	0	0
ATP1A4	480	1q23.2	1	1	0	0	2	0	0	1	2	1	1	1	2	1	1	1	0	0	0
CASQ1	844	1q23.2	1	1	0	0	2	0	0	1	2	1	1	1	2	1	1	1	0	0	0
PEA15	8682	1q23.2	1	1	0	0	2	0	0	1	2	1	1	1	2	1	1	1	0	0	0
DCAF8	50717	1q23.2	1	1	0	0	2	0	0	1	2	1	1	1	2	1	1	1	0	0	0
PEX19	5824	1q23.2	1	1	0	0	2	0	0	1	2	1	1	1	2	1	1	1	0	0	0
COPA	1314	1q23.2	1	1	0	0	2	0	0	1	2	1	1	1	2	1	1	1	0	0	0
SUMO1P3	474338	1q23.2	1	1	0	0	2	0	0	1	2	1	1	1	2	1	1	1	0	0	0
NCSTN	23385	1q23.2	1	1	0	0	2	0	0	1	2	1	1	1	2	1	1	1	0	0	0
NHLH1	4807	1q23.2	1	1	0	0	2	0	0	1	2	1	1	1	2	1	1	1	0	0	0
VANGL2	57216	1q23.2	1	1	0	0	2	0	0	1	2	1	1	1	2	1	1	1	0	0	0
SLAMF6	114836	1q23.2	1	1	0	0	2	0	0	1	2	1	1	1	2	1	1	1	0	0	0
CD84	8832	1q23.3	1	1	0	0	2	0	0	1	2	1	1	1	2	1	1	1	0	0	0
SLAMF1	6504	1q23.3	1	1	0	0	2	0	0	1	2	1	1	1	2	1	1	1	0	0	0
CD48	962	1q23.3	1	1	0	0	2	0	0	1	2	1	1	1	2	1	1	1	0	0	0
SLAMF7	57823	1q23.3	1	1	0	0	2	0	0	1	2	1	1	1	2	1	1	1	0	0	0
LY9	4063	1q23.3	1	1	0	0	2	0	0	1	2	1	1	1	2	1	1	1	0	0	0
CD244	51744	1q23.3	1	1	0	0	2	0	0	1	2	1	1	1	2	1	1	1	0	0	0
ITLN1	55600	1q23.3	1	1	0	0	2	0	0	1	2	1	1	1	2	1	1	1	0	0	0
ITLN2	142683	1q23.3	1	1	0	0	2	0	0	1	2	1	1	1	2	1	1	1	0	0	0
F11R	50848	1q23.3	1	1	0	0	2	0	0	1	2	1	1	1	2	1	1	1	0	0	0
TSTD1	100131187	1q23.3	1	1	0	0	2	0	0	1	2	1	1	1	2	1	1	1	0	0	0
USF1	7391	1q23.3	1	1	0	0	2	0	0	1	2	1	1	1	2	1	1	1	0	0	0
ARHGAP30	257106	1q23.3	1	1	0	0	2	0	0	1	2	1	1	1	2	1	1	1	0	0	0
PVRL4	81607	1q23.3	1	1	0	0	2	0	0	1	2	1	1	1	2	1	1	1	0	0	0
KLHDC9	126823	1q23.3	1	1	0	0	2	0	0	1	2	1	1	1	2	1	1	1	0	0	0
PFDN2	5202	1q23.3	1	1	0	0	2	0	0	1	2	1	1	1	2	1	1	1	0	0	0
NIT1	4817	1q23.3	1	1	0	0	2	0	0	1	2	1	1	1	2	1	1	1	0	0	0
DEDD	9191	1q23.3	1	1	0	0	2	0	0	1	2	1	1	1	2	1	1	1	0	0	0
UFC1	51506	1q23.3	1	1	0	0	2	0	0	1	2	1	1	1	2	1	1	1	0	0	0
USP21	27005	1q23.3	1	1	0	0	2	0	0	1	2	1	1	1	2	1	1	1	0	0	0
PPOX	5498	1q23.3	1	1	0	0	2	0	0	1	2	1	1	1	2	1	1	1	0	0	0
B4GALT3	8703	1q23.3	1	1	0	0	2	0	0	1	2	1	1	1	2	1	1	1	0	0	0
ADAMTS4	9507	1q23.3	1	1	0	0	2	0	0	1	2	1	1	1	2	1	1	1	0	0	0
NDUFS2	4720	1q23.3	1	1	0	0	2	0	0	1	2	1	1	1	2	1	1	1	0	0	0
FCER1G	2207	1q23.3	1	1	0	0	2	0	0	1	2	1	1	1	2	1	1	1	0	0	0
APOA2	336	1q23.3	1	1	0	0	2	0	0	1	2	1	1	1	2	1	1	1	0	0	0
TOMM40L	84134	1q23.3	1	1	0	0	2	0	0	1	2	1	1	1	2	1	1	1	0	0	0
NR1I3	9970	1q23.3	1	1	0	0	2	0	0	1	2	1	1	1	2	1	1	1	0	0	0
PCP4L1	654790	1q23.3	1	1	0	0	2	0	0	1	2	1	1	1	2	1	1	1	0	0	0
MPZ	4359	1q23.3	1	1	0	0	2	0	0	1	2	1	1	1	2	1	1	1	0	0	0
SDHC	6391	1q23.3	1	1	0	0	2	0	0	1	2	1	1	1	2	1	1	1	0	0	0
C1orf192	257177	1q23.3	1	1	0	0	2	0	0	1	2	1	1	1	2	1	1	1	0	0	0
FCGR2A	2212	1q23.3	1	1	0	0	2	0	0	1	2	1	1	1	2	1	1	1	0	0	0
HSPA6	3310	1q23.3	1	1	0	0	2	0	0	1	2	1	1	1	2	1	1	1	0	0	0
FCGR3A	2214	1q23.3	1	1	0	0	2	0	0	1	2	1	1	1	2	1	1	1	0	0	0
FCGR2C	9103	1q23.3	1	1	0	0	2	0	0	1	2	1	1	1	2	1	1	1	0	0	0
HSPA7	3311	1q23.3	1	1	0	0	2	0	0	1	2	1	1	1	2	1	1	1	0	0	0
FCGR3B	2215	1q23.3	1	1	0	0	2	0	0	1	2	1	1	1	2	1	1	1	0	0	0
FCGR2B	2213	1q23.3	1	1	0	0	2	0	0	1	2	1	1	1	2	1	1	1	0	0	0
RPL31P11	641311	1q23.3	1	1	0	0	2	0	0	1	2	1	1	1	2	1	1	1	0	0	0
FCRLA	84824	1q23.3	1	1	0	0	2	0	0	1	2	1	1	1	2	1	1	1	0	0	0
FCRLB	127943	1q23.3	1	1	0	0	2	0	0	1	2	1	1	1	2	1	1	1	0	0	0
DUSP12	11266	1q23.3	1	1	0	0	2	0	0	1	2	1	1	1	2	1	1	1	0	0	0
ATF6	22926	1q23.3	1	1	0	0	2	0	0	1	2	1	1	1	2	1	1	1	0	0	0
OLFML2B	25903	1q23.3	1	1	0	0	2	0	0	1	2	1	1	1	2	1	1	1	0	0	0
NOS1AP	9722	1q23.3	1	1	0	0	2	0	0	1	2	1	1	1	2	1	1	1	0	0	0
MIR4654	100616386	1q23.3	1	1	0	0	2	0	0	1	2	1	1	1	2	1	1	1	0	0	0
MIR556	693141	1q23.3	1	1	0	0	2	0	0	1	2	1	1	1	2	1	1	1	0	0	0
hsa-mir-556	-1823	1q23.3	1	1	0	0	2	0	0	1	2	1	1	1	2	1	1	1	0	0	0
C1orf111	284680	1q23.3	1	1	0	0	2	0	0	1	2	1	1	1	2	1	1	1	0	0	0
C1orf226	400793	1q23.3	1	1	0	0	2	0	0	1	2	1	1	1	2	1	1	1	0	0	0
SH2D1B	117157	1q23.3	1	1	0	0	2	0	0	1	2	1	1	1	2	1	1	1	0	0	0
UHMK1	127933	1q23.3	1	1	0	0	2	0	0	1	2	1	1	1	2	1	1	1	0	0	0
UAP1	6675	1q23.3	1	1	0	0	2	0	0	1	2	1	1	1	2	1	1	1	0	0	0
DDR2	4921	1q23.3	1	1	0	0	2	0	0	1	2	1	1	1	2	1	1	1	0	0	0
HSD17B7	51478	1q23.3	1	1	0	0	2	0	0	1	2	1	1	1	2	1	1	1	0	0	0
C1orf110	339512	1q23.3	1	1	0	0	2	0	0	1	2	1	1	1	2	1	1	1	0	0	0
RGS4	5999	1q23.3	1	1	0	0	2	0	0	1	2	1	1	1	2	1	1	1	0	0	0
RGS5	8490	1q23.3	1	1	0	0	2	0	0	1	2	1	1	1	2	1	1	1	0	0	0
NUF2	83540	1q23.3	1	1	0	0	2	0	0	1	2	1	1	1	2	1	1	1	0	0	0
PBX1	5087	1q23.3	1	1	0	0	2	0	0	1	2	1	1	1	2	1	1	1	0	0	0
LOC100505795	100505795	1q23.3	1	1	0	0	2	0	0	1	2	1	1	1	2	1	1	1	0	0	0
LMX1A	4009	1q23.3	1	1	0	0	2	0	0	1	2	1	1	1	2	1	1	1	0	0	0
RXRG	6258	1q23.3	1	1	0	0	2	0	0	1	2	1	1	1	2	0	1	1	0	0	0
LOC400794	400794	1q23.3	1	1	0	0	2	0	0	1	2	1	1	1	2	-1	1	1	0	0	0
LRRC52	440699	1q24.1	1	1	0	0	2	0	0	1	2	1	1	1	2	-1	1	1	0	0	0
MGST3	4259	1q24.1	1	1	0	0	2	0	0	1	2	1	1	1	2	-1	1	1	0	0	0
ALDH9A1	223	1q24.1	1	1	0	0	2	0	0	1	2	1	1	1	2	-1	1	1	0	0	0
LOC440700	440700	1q24.1	1	1	0	0	2	0	0	1	2	1	1	1	2	-1	1	1	0	0	0
TMCO1	54499	1q24.1	1	1	0	0	2	0	0	1	2	1	1	1	2	-1	1	1	0	0	0
UCK2	7371	1q24.1	1	1	0	0	2	0	0	1	2	1	1	1	2	-1	1	1	0	0	0
MIR3658	100500832	1q24.1	1	1	0	0	2	0	0	1	2	1	1	1	2	-1	1	1	0	0	0
FAM78B	149297	1q24.1	1	1	0	0	2	0	0	1	2	1	1	1	2	-1	1	1	0	0	0
MIR921	100126349	1q24.1	1	1	0	0	2	0	0	1	2	1	1	1	2	-1	1	1	0	0	0
hsa-mir-921	-1852	1q24.1	1	1	0	0	2	0	0	1	2	1	1	1	2	-1	1	1	0	0	0
FMO9P	116123	1q24.1	1	1	0	0	2	0	0	1	2	1	1	1	2	-1	1	1	0	0	0
POGK	57645	1q24.1	1	1	0	0	2	0	0	1	2	1	1	1	2	-1	1	1	0	0	0
TADA1	117143	1q24.1	1	1	0	0	2	0	0	1	2	1	1	1	2	-1	1	1	0	0	0
ILDR2	387597	1q24.1	1	1	0	0	2	0	0	1	2	1	1	1	2	-1	1	1	0	0	0
MAEL	84944	1q24.1	1	1	0	0	2	0	0	1	2	1	1	1	2	-1	1	1	0	0	0
GPA33	10223	1q24.1	1	1	0	0	2	0	0	1	2	1	1	1	2	-1	1	1	0	0	0
DUSP27	92235	1q24.1	1	1	0	0	2	0	0	1	2	1	1	1	2	-1	1	1	0	0	0
POU2F1	5451	1q24.1	1	1	0	0	2	0	0	1	2	1	1	1	2	-1	1	1	0	0	0
CD247	919	1q24.2	1	1	0	0	2	0	0	1	2	1	1	1	2	-1	1	1	0	0	0
CREG1	8804	1q24.2	1	1	0	0	2	0	0	1	2	1	1	1	2	-1	1	1	0	0	0
RCSD1	92241	1q24.2	1	1	0	0	2	0	0	1	2	1	1	1	2	-1	1	1	0	0	0
MPZL1	9019	1q24.2	1	1	0	0	2	0	0	1	2	1	1	1	2	-1	1	1	0	0	0
ADCY10	55811	1q24.2	1	1	0	0	2	0	0	1	2	1	1	1	2	-1	1	1	0	0	0
BRP44	25874	1q24.2	1	1	0	0	2	0	0	1	2	1	1	1	2	-1	1	1	0	0	0
DCAF6	55827	1q24.2	1	1	0	0	2	0	0	1	2	1	1	1	2	-1	1	1	0	0	0
hsa-mir-1255b-2	-1866	1q24.2	1	1	0	0	2	0	0	1	2	1	1	1	2	-1	1	1	0	0	0
GPR161	23432	1q24.2	1	1	0	0	2	0	0	1	2	1	1	1	2	-1	1	1	0	0	0
TIPRL	261726	1q24.2	1	1	0	0	2	0	0	1	2	1	1	1	2	-1	1	1	0	0	0
SFT2D2	375035	1q24.2	1	1	0	0	2	0	0	1	2	1	1	1	2	-1	1	1	0	0	0
ANKRD36BP1	84832	1q24.2	1	1	0	0	2	0	0	1	2	1	1	1	2	-1	1	1	0	0	0
TBX19	9095	1q24.2	1	1	0	0	2	0	0	1	2	1	1	1	2	-1	1	1	0	0	0
MIR557	693142	1q24.2	1	1	0	0	2	0	0	1	2	1	1	1	2	-1	1	1	0	0	0
hsa-mir-557	-1869	1q24.2	1	1	0	0	2	0	0	1	2	1	1	1	2	-1	1	1	0	0	0
LOC100505918	100505918	1q24.2	1	1	0	0	2	0	0	1	2	1	1	1	2	-1	1	1	0	0	0
XCL2	6846	1q24.2	1	1	0	0	2	0	0	1	2	1	1	1	2	-1	1	1	0	0	0
XCL1	6375	1q24.2	1	1	0	0	2	0	0	1	2	1	1	1	2	-1	1	1	0	0	0
DPT	1805	1q24.2	1	1	0	0	2	0	0	1	2	1	1	1	2	-1	1	1	0	0	0
MGC4473	79100	1q24.2	1	1	0	0	2	0	0	1	2	1	1	1	2	-1	1	1	0	0	0
ATP1B1	481	1q24.2	1	1	0	0	2	0	0	1	2	1	1	1	2	-1	1	1	0	0	0
NME7	29922	1q24.2	1	1	0	0	2	0	0	1	2	1	1	1	2	-1	1	1	0	0	0
BLZF1	8548	1q24.2	1	1	0	0	2	0	0	1	2	1	1	1	2	-1	1	1	0	0	0
C1orf114	57821	1q24.2	1	1	0	0	2	0	0	1	2	1	1	1	2	-1	1	1	0	0	0
SLC19A2	10560	1q24.2	1	1	0	0	2	0	0	1	2	1	1	1	2	-1	1	1	0	0	0
F5	2153	1q24.2	1	1	0	0	2	0	0	1	2	1	1	1	2	-1	1	1	0	0	0
SELP	6403	1q24.2	1	1	0	0	2	0	0	1	2	1	1	1	2	-1	1	1	0	0	0
SELL	6402	1q24.2	1	1	0	0	2	0	0	1	2	1	1	1	2	-1	1	1	0	0	0
SELE	6401	1q24.2	1	1	0	0	2	0	0	1	2	1	1	1	2	-1	1	1	0	0	0
METTL18	92342	1q24.2	1	1	0	0	2	0	0	1	2	1	1	1	2	-1	1	1	0	0	0
C1orf112	55732	1q24.2	1	1	0	0	2	0	0	1	2	1	1	1	2	-1	1	1	0	0	0
SCYL3	57147	1q24.2	1	1	0	0	2	0	0	1	2	1	1	1	2	-1	1	1	0	0	0
KIFAP3	22920	1q24.2	1	1	0	0	2	0	0	1	2	1	1	1	2	-1	1	1	0	0	0
LOC284688	284688	1q24.2	1	1	0	0	2	0	0	1	2	1	1	1	2	-1	1	1	0	0	0
METTL11B	149281	1q24.2	1	1	0	0	2	0	0	1	2	1	1	1	2	-1	1	1	0	0	0
MIR3119-1	100422839	1q24.2	1	1	0	0	2	0	0	1	2	1	1	1	2	-1	1	1	0	0	0
MIR3119-2	100423010	1q24.2	1	1	0	0	2	0	0	1	2	1	1	1	2	-1	1	1	0	0	0
hsa-mir-3119-1	-1882	1q24.2	1	1	0	0	2	0	0	1	2	1	1	1	2	-1	1	1	0	0	0
hsa-mir-3119-2	-1882	1q24.2	1	1	0	0	2	0	0	1	2	1	1	1	2	-1	1	1	0	0	0
GORAB	92344	1q24.2	1	1	0	0	2	0	0	1	2	1	1	1	2	-1	1	1	0	0	0
PRRX1	5396	1q24.2	1	1	0	0	2	0	0	1	2	1	1	1	2	-1	1	1	0	0	0
C1orf129	80133	1q24.3	1	1	0	0	2	0	0	1	2	1	1	1	2	-1	1	1	0	0	0
FMO3	2328	1q24.3	1	1	0	0	2	0	0	1	2	1	1	1	2	-1	1	1	0	0	0
MIR1295A	100302178	1q24.3	1	1	0	0	2	0	0	1	2	1	1	1	2	-1	1	1	0	0	0
hsa-mir-1295	-1890	1q24.3	1	1	0	0	2	0	0	1	2	1	1	1	2	-1	1	1	0	0	0
FMO6P	388714	1q24.3	1	1	0	0	2	0	0	1	2	1	1	1	2	-1	1	1	0	0	0
FMO2	2327	1q24.3	1	1	0	0	2	0	0	1	2	1	1	1	2	-1	1	1	0	0	0
FMO1	2326	1q24.3	1	1	0	0	2	0	0	1	2	1	1	1	2	-1	1	1	0	0	0
FMO4	2329	1q24.3	1	1	0	0	2	0	0	1	2	1	1	1	2	-1	1	1	0	0	0
TOP1P1	7151	1q24.3	1	1	0	0	2	0	0	1	2	1	1	1	2	-1	1	1	0	0	0
PRRC2C	23215	1q24.3	1	1	0	0	2	0	0	1	2	1	1	1	2	-1	1	1	0	0	0
MYOC	4653	1q24.3	1	1	0	0	2	0	0	1	2	1	1	1	2	0	1	1	0	0	0
VAMP4	8674	1q24.3	1	1	0	0	2	0	0	1	2	1	1	1	2	0	1	1	0	0	0
METTL13	51603	1q24.3	1	1	0	0	2	0	0	1	2	1	1	1	2	0	1	1	0	0	0
DNM3	26052	1q24.3	1	1	0	0	2	0	0	1	2	1	1	1	2	0	1	1	0	0	0
DNM3OS	100628315	1q24.3	1	1	0	0	2	0	0	1	2	1	1	1	2	0	1	1	0	0	0
MIR214	406996	1q24.3	1	1	0	0	2	0	0	1	2	1	1	1	2	0	1	1	0	0	0
MIR3120	100422882	1q24.3	1	1	0	0	2	0	0	1	2	1	1	1	2	0	1	1	0	0	0
hsa-mir-214	-1898	1q24.3	1	1	0	0	2	0	0	1	2	1	1	1	2	0	1	1	0	0	0
hsa-mir-3120	-1898	1q24.3	1	1	0	0	2	0	0	1	2	1	1	1	2	0	1	1	0	0	0
MIR199A2	406977	1q24.3	1	1	0	0	2	0	0	1	2	1	1	1	2	0	1	1	0	0	0
hsa-mir-199a-2	-1898	1q24.3	1	1	0	0	2	0	0	1	2	1	1	1	2	0	1	1	0	0	0
C1orf105	92346	1q24.3	1	1	0	0	2	0	0	1	2	1	1	1	2	0	1	1	0	0	0
PIGC	5279	1q24.3	1	1	0	0	2	0	0	1	2	1	1	1	2	0	1	1	0	0	0
C1orf9	51430	1q24.3	1	1	0	0	2	0	0	1	2	1	1	1	2	0	1	1	0	0	0
FASLG	356	1q24.3	1	1	0	0	2	0	0	1	2	1	1	1	2	0	1	1	0	0	0
TNFSF18	8995	1q25.1	1	1	0	0	2	0	0	1	2	1	1	1	2	0	1	1	0	0	0
TNFSF4	7292	1q25.1	1	1	0	0	2	0	0	1	2	1	1	1	2	0	1	1	0	0	0
LOC100506023	100506023	1q25.1	1	1	0	0	2	0	0	1	2	1	1	1	2	0	1	1	0	0	0
PRDX6	9588	1q25.1	1	1	0	0	2	0	0	1	2	1	1	1	2	0	1	1	0	0	0
SLC9A11	284525	1q25.1	1	1	0	0	2	0	0	1	2	1	1	1	2	0	1	1	0	0	0
ANKRD45	339416	1q25.1	1	1	0	0	2	0	0	1	2	1	1	1	2	0	1	1	0	0	0
LOC730159	730159	1q25.1	1	1	0	0	2	0	0	1	2	1	1	1	2	0	1	1	0	0	0
KLHL20	27252	1q25.1	1	1	0	0	2	0	0	1	2	1	1	1	2	0	1	1	0	0	0
CENPL	91687	1q25.1	1	1	0	0	2	0	0	1	2	1	1	1	2	0	1	1	0	0	0
DARS2	55157	1q25.1	1	1	0	0	2	0	0	1	2	1	1	1	2	0	1	1	0	0	0
GAS5	60674	1q25.1	1	1	0	0	2	0	0	1	2	1	1	1	2	0	1	1	0	0	0
LOC100506046	100506046	1q25.1	1	1	0	0	2	0	0	1	2	1	1	1	2	0	1	1	0	0	0
SNORD47	26802	1q25.1	1	1	0	0	2	0	0	1	2	1	1	1	2	0	1	1	0	0	0
SNORD80	26774	1q25.1	1	1	0	0	2	0	0	1	2	1	1	1	2	0	1	1	0	0	0
SNORD81	26769	1q25.1	1	1	0	0	2	0	0	1	2	1	1	1	2	0	1	1	0	0	0
SNORD78	692198	1q25.1	1	1	0	0	2	0	0	1	2	1	1	1	2	0	1	1	0	0	0
SNORD79	26770	1q25.1	1	1	0	0	2	0	0	1	2	1	1	1	2	0	1	1	0	0	0
SNORD44	26806	1q25.1	1	1	0	0	2	0	0	1	2	1	1	1	2	0	1	1	0	0	0
SNORD76	692196	1q25.1	1	1	0	0	2	0	0	1	2	1	1	1	2	0	1	1	0	0	0
SNORD77	692197	1q25.1	1	1	0	0	2	0	0	1	2	1	1	1	2	0	1	1	0	0	0
SNORD75	692195	1q25.1	1	1	0	0	2	0	0	1	2	1	1	1	2	0	1	1	0	0	0
SNORD74	619498	1q25.1	1	1	0	0	2	0	0	1	2	1	1	1	2	0	1	1	0	0	0
ZBTB37	84614	1q25.1	1	1	0	0	2	0	0	1	2	1	1	1	2	0	1	1	0	0	0
SERPINC1	462	1q25.1	1	1	0	0	2	0	0	1	2	1	1	1	2	0	1	1	0	0	0
RC3H1	149041	1q25.1	1	1	0	0	2	0	0	1	2	1	1	1	2	0	1	1	0	0	0
RABGAP1L	9910	1q25.1	1	1	0	0	2	0	0	1	2	1	1	1	2	0	1	1	0	0	0
GPR52	9293	1q25.1	1	1	0	0	2	0	0	1	2	1	1	1	2	0	1	1	0	0	0
CACYBP	27101	1q25.1	1	1	0	0	2	0	0	1	2	1	1	1	2	0	1	1	0	0	0
MRPS14	63931	1q25.1	1	1	0	0	2	0	0	1	2	1	1	1	2	0	1	1	0	0	0
TNN	63923	1q25.1	1	1	0	0	2	0	0	1	2	1	1	1	2	0	1	1	0	0	0
KIAA0040	9674	1q25.1	1	1	0	0	2	0	0	1	2	1	1	1	2	0	1	1	0	0	0
TNR	7143	1q25.1	1	1	0	0	2	0	0	1	2	1	1	1	2	0	1	1	0	0	0
RFWD2	64326	1q25.1	1	1	0	0	2	0	0	1	2	1	1	1	2	0	1	1	0	0	0
SCARNA3	677679	1q25.1	1	1	0	0	2	0	0	1	2	1	1	1	2	0	1	1	0	0	0
PAPPA2	60676	1q25.2	1	1	0	0	2	0	0	1	2	1	1	1	2	0	1	1	0	0	0
ASTN1	460	1q25.2	1	1	0	0	2	0	0	1	2	1	1	1	2	0	1	1	0	0	0
MIR488	574441	1q25.2	1	1	0	0	2	0	0	1	2	1	1	1	2	0	1	1	0	0	0
hsa-mir-488	-1935	1q25.2	1	1	0	0	2	0	0	1	2	1	1	1	2	0	1	1	0	0	0
FAM5B	57795	1q25.2	1	1	0	0	2	0	0	1	2	1	1	1	2	0	1	1	0	0	0
SEC16B	89866	1q25.2	1	1	0	0	2	0	0	1	2	1	1	1	2	0	1	1	0	0	0
LOC730102	730102	1q25.2	1	1	0	0	2	0	0	1	2	1	1	1	2	0	1	1	0	0	0
LOC100302401	100302401	1q25.2	1	1	0	0	2	0	0	1	2	1	1	1	2	0	1	1	0	0	0
RASAL2	9462	1q25.2	1	1	0	0	2	0	0	1	2	1	1	1	2	0	1	1	0	0	0
C1orf49	84066	1q25.2	1	1	0	0	2	0	0	1	2	1	1	1	2	0	1	1	0	0	0
C1orf220	400798	1q25.2	1	1	0	0	2	0	0	1	2	1	1	1	2	0	1	1	0	0	0
MIR4424	100616328	1q25.2	1	1	0	0	2	0	0	1	2	1	1	1	2	0	1	1	0	0	0
RALGPS2	55103	1q25.2	1	1	0	0	2	0	0	1	2	1	1	1	2	0	1	1	0	0	0
ANGPTL1	9068	1q25.2	1	1	0	0	2	0	0	1	2	1	1	1	2	0	1	1	0	0	0
FAM20B	9917	1q25.2	1	1	0	0	2	0	0	1	2	1	1	1	2	0	1	1	0	0	0
TOR3A	64222	1q25.2	1	1	0	0	2	0	0	1	2	1	1	1	2	0	1	1	0	0	0
ABL2	27	1q25.2	1	1	0	0	2	0	0	1	2	1	1	1	2	0	1	1	0	0	0
SOAT1	6646	1q25.2	1	1	0	0	2	0	0	1	2	1	1	1	2	0	1	1	0	0	0
AXDND1	126859	1q25.2	1	1	0	0	2	0	0	1	2	1	1	1	2	0	1	1	0	0	0
NPHS2	7827	1q25.2	1	1	0	0	2	0	0	1	2	1	1	1	2	0	1	1	0	0	0
TDRD5	163589	1q25.2	1	1	0	0	2	0	0	1	2	1	1	1	2	0	1	1	0	0	0
FAM163A	148753	1q25.2	1	1	0	0	2	0	0	1	2	1	1	1	2	0	1	1	0	0	0
TOR1AIP2	163590	1q25.2	1	1	0	0	2	0	0	1	2	1	1	1	2	0	1	1	0	0	0
TOR1AIP1	26092	1q25.2	1	1	0	0	2	0	0	1	2	1	1	1	2	0	1	1	0	0	0
CEP350	9857	1q25.2	1	1	0	0	2	0	0	1	2	1	1	1	2	0	1	1	0	0	0
QSOX1	5768	1q25.2	1	1	0	0	2	0	0	1	2	1	1	1	2	0	1	1	0	0	0
FLJ23867	200058	1q25.2	1	1	0	0	2	0	0	1	2	1	1	1	2	0	1	1	0	0	0
LHX4	89884	1q25.2	1	1	0	0	2	0	0	1	2	1	1	1	2	0	1	1	0	0	0
LOC100527964	100527964	1q25.2	1	1	0	0	2	0	0	1	2	1	1	1	2	0	1	1	0	0	0
ACBD6	84320	1q25.2	1	1	0	0	2	0	0	1	2	1	1	1	2	0	1	1	0	0	0
MIR3121	100423032	1q25.3	1	1	0	0	2	0	0	1	2	1	1	1	2	0	1	1	0	0	0
hsa-mir-3121	-1961	1q25.3	1	1	0	0	2	0	0	1	2	1	1	1	2	0	1	1	0	0	0
XPR1	9213	1q25.3	1	1	0	0	2	0	0	1	2	1	1	1	2	0	1	1	0	0	0
KIAA1614	57710	1q25.3	1	1	0	0	2	0	0	1	2	1	1	1	2	0	1	1	0	0	0
STX6	10228	1q25.3	1	1	0	0	2	0	0	1	2	1	1	1	2	0	1	1	0	0	0
MR1	3140	1q25.3	1	1	0	0	2	0	0	1	2	1	1	1	2	0	1	1	0	0	0
IER5	51278	1q25.3	1	1	0	0	2	0	0	1	2	1	1	1	2	0	1	1	0	0	0
GM140	100287948	1q25.3	1	1	0	0	2	0	0	1	2	1	1	1	2	0	1	1	0	0	0
CACNA1E	777	1q25.3	1	1	0	0	2	0	0	1	2	1	1	1	2	0	1	1	0	0	0
ZNF648	127665	1q25.3	1	1	0	0	2	0	0	1	2	1	1	1	2	0	1	1	0	0	0
GLUL	2752	1q25.3	1	1	0	0	2	0	0	1	2	1	1	1	2	0	1	1	0	0	0
TEDDM1	127670	1q25.3	1	1	0	0	2	0	0	1	2	1	1	1	2	0	1	1	0	0	0
LINC00272	388719	1q25.3	1	1	0	0	2	0	0	1	2	1	1	1	2	0	1	1	0	0	0
RGSL1	353299	1q25.3	1	1	0	0	2	0	0	1	2	1	1	1	2	0	1	1	0	0	0
RNASEL	6041	1q25.3	1	1	0	0	2	0	0	1	2	1	1	1	2	0	1	1	0	0	0
RGS16	6004	1q25.3	1	1	0	0	2	0	0	1	2	1	1	1	2	0	1	1	0	0	0
LOC284648	284648	1q25.3	1	1	0	0	2	0	0	1	2	1	1	1	2	0	1	1	0	0	0
RGS8	85397	1q25.3	1	1	0	0	2	0	0	1	2	1	1	1	2	0	1	1	0	0	0
NPL	80896	1q25.3	1	1	0	0	2	0	0	1	2	1	1	1	2	0	1	1	0	0	0
DHX9	1660	1q25.3	1	1	0	0	2	0	0	1	2	1	1	1	2	0	1	1	0	0	0
SHCBP1L	81626	1q25.3	1	1	0	0	2	0	0	1	2	1	1	1	2	0	1	1	0	0	0
LAMC1	3915	1q25.3	1	1	0	0	2	0	0	1	2	1	1	1	2	0	1	1	0	0	0
LAMC2	3918	1q25.3	1	1	0	0	2	0	0	1	2	1	1	1	2	0	1	1	0	0	0
NMNAT2	23057	1q25.3	1	1	0	0	2	0	0	1	2	1	1	1	2	0	1	1	0	0	0
DKFZP564C196	284649	1q25.3	1	1	0	0	2	0	0	1	2	1	1	1	2	0	1	1	0	0	0
SMG7	9887	1q25.3	1	1	0	0	2	0	0	1	2	1	1	1	2	0	1	1	0	0	0
NCF2	4688	1q25.3	1	1	0	0	2	0	0	1	2	1	1	1	2	0	1	1	0	0	0
ARPC5	10092	1q25.3	1	1	0	0	2	0	0	1	2	1	1	1	2	0	1	1	0	0	0
RGL1	23179	1q25.3	1	1	0	0	2	0	0	1	2	1	1	1	2	0	1	1	0	0	0
APOBEC4	403314	1q25.3	1	1	0	0	2	0	0	1	2	1	1	1	2	0	1	1	0	0	0
GLT25D2	23127	1q25.3	1	1	0	0	2	0	0	1	2	1	1	1	2	0	1	1	0	0	0
TSEN15	116461	1q25.3	1	1	0	0	2	0	0	1	2	1	1	1	2	0	1	1	0	0	0
C1orf21	81563	1q25.3	1	1	0	0	2	0	0	1	2	1	1	1	2	0	1	1	0	0	0
EDEM3	80267	1q25.3	1	1	0	0	2	0	0	1	2	1	1	1	2	0	1	1	0	0	0
FAM129A	116496	1q25.3	1	1	0	0	2	0	0	1	2	1	1	1	2	0	1	1	0	0	0
RNF2	6045	1q25.3	1	1	0	0	2	0	0	1	2	1	1	1	2	0	1	1	0	0	0
TRMT1L	81627	1q25.3	1	1	0	0	2	0	0	1	2	1	1	1	2	0	1	1	0	0	0
SWT1	54823	1q25.3	1	1	0	0	2	0	0	1	2	1	1	1	2	0	1	1	0	0	0
IVNS1ABP	10625	1q25.3	1	1	0	0	2	0	0	1	2	1	1	1	2	0	1	1	0	0	0
LOC100288079	100288079	1q25.3	1	1	0	0	2	0	0	1	2	1	1	1	2	0	1	1	0	0	0
HMCN1	83872	1q25.3	1	1	0	0	2	0	0	1	2	1	1	1	2	0	1	1	0	0	0
MIR548F1	100302192	1q31.1	1	1	0	0	2	0	0	1	2	1	1	1	2	0	1	1	0	0	0
PRG4	10216	1q31.1	1	1	0	0	2	0	0	1	2	1	1	1	2	0	1	1	0	0	0
TPR	7175	1q31.1	1	1	0	0	2	0	0	1	2	1	1	1	2	0	1	1	0	0	0
C1orf27	54953	1q31.1	1	1	0	0	2	0	0	1	2	1	1	1	2	0	1	1	0	0	0
OCLM	10896	1q31.1	1	1	0	0	2	0	0	1	2	1	1	1	2	0	1	1	0	0	0
PDC	5132	1q31.1	1	1	0	0	2	0	0	1	2	1	1	1	2	0	1	1	0	0	0
PTGS2	5743	1q31.1	1	1	0	0	2	0	0	1	2	1	1	1	2	0	1	1	0	0	0
PLA2G4A	5321	1q31.1	1	1	0	0	2	0	0	1	2	1	1	1	2	0	1	1	0	0	0
FAM5C	339479	1q31.1	1	1	0	0	2	0	0	1	2	1	1	1	2	0	1	1	0	0	0
LOC440704	440704	1q31.1	1	1	0	0	2	0	0	1	2	1	1	1	2	0	1	1	0	0	0
RGS18	64407	1q31.2	1	1	0	0	2	0	0	1	2	1	1	1	2	0	1	1	0	0	0
RGS21	431704	1q31.2	1	1	0	0	2	0	0	1	2	1	1	1	2	0	1	1	0	0	0
RGS1	5996	1q31.2	1	1	0	0	2	0	0	1	2	1	1	1	2	0	1	1	0	0	0
RGS13	6003	1q31.2	1	1	0	0	2	0	0	1	2	1	1	1	2	0	1	1	0	0	0
RGS2	5997	1q31.2	1	1	0	0	2	0	0	1	2	1	1	1	2	0	1	1	0	0	0
UCHL5	51377	1q31.2	1	1	0	0	2	0	0	1	2	1	1	1	2	0	1	1	0	0	0
TROVE2	6738	1q31.2	1	1	0	0	2	0	0	1	2	1	1	1	2	0	1	1	0	0	0
GLRX2	51022	1q31.2	1	1	0	0	2	0	0	1	2	1	1	1	2	0	1	1	0	0	0
CDC73	79577	1q31.2	1	1	0	0	2	0	0	1	2	1	1	1	2	0	1	1	0	0	0
MIR1278	100302163	1q31.2	1	1	0	0	2	0	0	1	2	1	1	1	2	0	1	1	0	0	0
hsa-mir-1278	-2058	1q31.2	1	1	0	0	2	0	0	1	2	1	1	1	2	0	1	1	0	0	0
B3GALT2	8707	1q31.2	1	1	0	0	2	0	0	1	2	1	1	1	2	0	1	1	0	0	0
KCNT2	343450	1q31.3	1	1	0	0	2	0	0	1	2	1	1	1	2	0	1	1	0	0	0
MIR4735	100616363	1q31.3	1	1	0	0	2	0	0	1	2	1	1	1	2	0	1	1	0	0	0
CFH	3075	1q31.3	1	1	0	0	2	0	0	1	2	1	1	1	2	0	1	1	0	0	0
CFHR3	10878	1q31.3	1	1	0	0	2	0	0	1	2	1	1	1	2	0	1	1	0	0	0
CFHR1	3078	1q31.3	1	1	0	0	2	0	0	1	2	1	1	1	2	0	1	1	0	0	0
CFHR4	10877	1q31.3	1	1	0	0	2	0	0	1	2	1	1	1	2	0	1	1	0	0	0
CFHR2	3080	1q31.3	1	1	0	0	2	0	0	1	2	1	1	1	2	0	1	1	0	0	0
CFHR5	81494	1q31.3	1	1	0	0	2	0	0	1	2	1	1	1	2	0	1	1	0	0	0
F13B	2165	1q31.3	1	1	0	0	2	0	0	1	2	1	1	1	2	0	1	1	0	0	0
ASPM	259266	1q31.3	1	1	0	0	2	0	0	1	2	1	1	1	2	0	1	1	0	0	0
ZBTB41	360023	1q31.3	1	1	0	0	2	0	0	1	2	1	1	1	2	0	1	1	0	0	0
CRB1	23418	1q31.3	1	1	0	0	2	0	0	1	2	1	1	1	2	0	1	1	0	0	0
DENND1B	163486	1q31.3	1	1	0	0	2	0	0	1	2	1	1	1	2	0	1	1	0	0	0
C1orf53	388722	1q31.3	1	1	0	0	2	0	0	1	2	1	1	1	2	0	1	1	0	0	0
LHX9	56956	1q31.3	1	1	0	0	2	0	0	1	2	1	1	1	2	0	1	1	0	0	0
NEK7	140609	1q31.3	1	1	0	0	2	0	0	1	2	1	1	1	2	0	1	1	0	0	0
ATP6V1G3	127124	1q31.3	1	1	0	0	2	0	0	1	2	1	1	1	2	0	1	1	0	0	0
PTPRC	5788	1q31.3	1	1	0	0	2	0	0	1	2	1	1	1	2	1	1	1	0	0	0
LOC100131234	100131234	1q32.1	1	1	0	0	2	0	0	1	2	1	1	1	2	1	1	1	0	0	0
MIR181B1	406955	1q32.1	1	1	0	0	2	0	0	1	2	1	1	1	2	1	1	1	0	0	0
hsa-mir-181b-1	-2101	1q32.1	1	1	0	0	2	0	0	1	2	1	1	1	2	1	1	1	0	0	0
MIR181A1	406995	1q32.1	1	1	0	0	2	0	0	1	2	1	1	1	2	1	1	1	0	0	0
hsa-mir-181a-1	-2101	1q32.1	1	1	0	0	2	0	0	1	2	1	1	1	2	1	1	1	0	0	0
NR5A2	2494	1q32.1	1	1	0	0	2	0	0	1	2	1	1	1	2	1	1	1	0	0	0
FAM58BP	339521	1q32.1	1	1	0	0	2	0	0	1	2	1	1	1	2	1	1	1	0	0	0
C1orf98	554279	1q32.1	1	1	0	0	2	0	0	1	2	1	1	1	2	1	1	1	0	0	0
ZNF281	23528	1q32.1	1	1	0	0	2	0	0	1	2	1	1	1	2	1	1	1	0	0	0
KIF14	9928	1q32.1	1	1	0	0	2	0	0	1	2	1	1	1	2	1	1	1	0	0	0
DDX59	83479	1q32.1	1	1	0	0	2	0	0	1	2	1	1	1	2	1	1	1	0	0	0
CAMSAP2	23271	1q32.1	1	1	0	0	2	0	0	1	2	1	1	1	2	1	1	1	0	0	0
GPR25	2848	1q32.1	1	1	0	0	2	0	0	1	2	1	1	1	2	1	1	1	0	0	0
C1orf106	55765	1q32.1	1	1	0	0	2	0	0	1	2	1	1	1	2	1	1	1	0	0	0
KIF21B	23046	1q32.1	1	1	0	0	2	0	0	1	2	1	1	1	2	1	1	1	0	0	0
CACNA1S	779	1q32.1	1	1	0	0	2	0	0	1	2	1	1	1	2	1	1	1	0	0	0
TMEM9	252839	1q32.1	1	1	0	0	2	0	0	1	2	1	1	1	2	1	1	1	0	0	0
IGFN1	91156	1q32.1	1	1	0	0	2	0	0	1	2	1	1	1	2	1	1	1	0	0	0
PKP1	5317	1q32.1	1	1	0	0	2	0	0	1	2	1	1	1	2	1	1	1	0	0	0
TNNT2	7139	1q32.1	1	1	0	0	2	0	0	1	2	1	1	1	2	1	1	1	0	0	0
LAD1	3898	1q32.1	1	1	0	0	2	0	0	1	2	1	1	1	2	1	1	1	0	0	0
TNNI1	7135	1q32.1	1	1	0	0	2	0	0	1	2	1	1	1	2	1	1	1	0	0	0
PHLDA3	23612	1q32.1	1	1	0	0	2	0	0	1	2	1	1	1	2	1	1	1	0	0	0
CSRP1	1465	1q32.1	1	1	0	0	2	0	0	1	2	1	1	1	2	1	1	1	0	0	0
RPS10P7	376693	1q32.1	1	1	0	0	2	0	0	1	2	1	1	1	2	1	1	1	0	0	0
NAV1	89796	1q32.1	1	1	0	0	2	0	0	1	2	1	1	1	2	1	1	1	0	0	0
MIR1231	100302158	1q32.1	1	1	0	0	2	0	0	1	2	1	1	1	2	1	1	1	0	0	0
hsa-mir-1231	-2124	1q32.1	1	1	0	0	2	0	0	1	2	1	1	1	2	1	1	1	0	0	0
IPO9	55705	1q32.1	1	1	0	0	2	0	0	1	2	1	1	1	2	1	1	1	0	0	0
SHISA4	149345	1q32.1	1	1	0	0	2	0	0	1	2	1	1	1	2	1	1	1	0	0	0
LMOD1	25802	1q32.1	1	1	0	0	2	0	0	1	2	1	1	1	2	1	1	1	0	0	0
TIMM17A	10440	1q32.1	1	1	0	0	2	0	0	1	2	1	1	1	2	1	1	1	0	0	0
RNPEP	6051	1q32.1	1	1	0	0	2	0	0	1	2	1	1	1	2	1	1	1	0	0	0
ELF3	1999	1q32.1	1	1	0	0	2	0	0	1	2	1	1	1	2	1	1	1	0	0	0
GPR37L1	9283	1q32.1	1	1	0	0	2	0	0	1	2	1	1	1	2	1	1	1	0	0	0
ARL8A	127829	1q32.1	1	1	0	0	2	0	0	1	2	1	1	1	2	1	1	1	0	0	0
PTPN7	5778	1q32.1	1	1	0	0	2	0	0	1	2	1	1	1	2	1	1	1	0	0	0
PTPRVP	148713	1q32.1	1	1	0	0	2	0	0	1	2	1	1	1	2	1	1	1	0	0	0
LGR6	59352	1q32.1	1	1	0	0	2	0	0	1	2	1	1	1	2	1	1	1	0	0	0
[truncated: 21,083 more rows]
