# Supplementary material for: Genome-wide genetic and epigenetic analyses of pancreatic acinar cell carcinomas reveal aberrations in genome stability
Source: Nat Commun. 2017 Nov 6;8:1323. doi: 10.1038/s41467-017-01118-x (PMC5673892; doi:10.1038/s41467-017-01118-x)
Supplement: Supplementary file 13 — Supplementary Data 10 [file 41467_2017_1118_MOESM13_ESM.xlsx]

## Sheet: Sheet1
drug	exploits loss of	molecular mechanism1,2	signaling pathway	No. of clinical studies ongoing		Approved drugs		Citation
				3	4	FDA approved for	EMA approved for
Palbociclib	CDKN2A/ ID3/ APC	inhibits CDK4/6	Cyclin D	27	102	ER+ HER2- breast cancer	HR+ HER2- breast cancer	5
Ribociclib				18	49
abemaciclib				12	35
Sirolimus	ARID1A	inhibits mTOR	mTOR	38	1942	ER+ HER2- breast cancer		6.7.8.9
AZD8055				NA	5
Olaparib		inhibits PARP	single strand breaks	21	118	advanced ovarian cancer with BRCA mutations	ovarian, fallopian tube, primary peritoneal cancer + BRCA mut.	10
/		synthetic lethality	ARID1B	/	/			11.12
GSK2816126		inhibits EZH2; synthetic lethality	PRC2	1	1			13
Tazemetostat				3	6
CPI-1205				1	1
mak683		inhibits EED; synthetic lethality		1	1
VX-970		synthetic lethality	ATR	13	9			14
AZD6738				1	4
Buparlisib		inhibits PI3K	PI3K	15	89			6.7.8.9
perifosine		inhibits AKT		/	44
MK2206				/	50
PRI-724	APC	inhibits the recruiting of b-catenin with coactivator CBP	WNT	1	6			15
WNT974		inhibits PORCN, blocks acetylation of WNT ligands		3	2
OMP-54F28		competes with Fzd8 receptor		2	4
OMP-18R5		binds and inhibits frizzled receptors		1	4
CWP232291		inhibits beta-catenin		1	2
Ilorasertib	CDKN2A	inhibits Aurora kinases, VEGFRs and PDGFRs	mitotic checkpoint	2	2			16
1	https://www.cancer.gov/publications/dictionaries/cancer-drug.
2	https://ncit.nci.nih.gov/ncitbrowser/.
3	https://clinicaltrials.gov/.
4	https://www.cancer.gov/about-cancer/treatment/clinical-trials.
5	O'Leary, B., Finn, R.S. & Turner, N.C. Treating cancer with selective CDK4/6 inhibitors. Nat Rev Clin Oncol 13, 417-30 (2016).
6	Yamamoto, S., Tsuda, H., Takano, M., Tamai, S. & Matsubara, O. Loss of ARID1A protein expression occurs as an early event in ovarian clear-cell carcinoma development and frequently coexists with PIK3CA mutations. Mod Pathol 25, 615-24 (2012).
7	Samartzis, E.P., Noske, A., Dedes, K.J., Fink, D. & Imesch, P. ARID1A mutations and PI3K/AKT pathway alterations in endometriosis and endometriosis-associated ovarian carcinomas. Int J Mol Sci 14, 18824-49 (2013).
8	Samartzis, E.P. et al. Loss of ARID1A expression sensitizes cancer cells to PI3K- and AKT-inhibition. Oncotarget 5, 5295-303 (2014).
9	Chandler, R.L. et al. Coexistent ARID1A-PIK3CA mutations promote ovarian clear-cell tumorigenesis through pro-tumorigenic inflammatory cytokine signalling. Nat Commun 6, 6118 (2015).
10	Shen, J. et al. ARID1A Deficiency Impairs the DNA Damage Checkpoint and Sensitizes Cells to PARP Inhibitors. Cancer Discov 5, 752-67 (2015).
11	Helming, K.C. et al. ARID1B is a specific vulnerability in ARID1A-mutant cancers. Nat Med 20, 251-4 (2014).
12	Witkiewicz, A.K. et al. Whole-exome sequencing of pancreatic cancer defines genetic diversity and therapeutic targets. Nat Commun 6, 6744 (2015).
13	Bitler, B.G. et al. Synthetic lethality by targeting EZH2 methyltransferase activity in ARID1A-mutated cancers. Nat Med 21, 231-8 (2015).
14	Williamson, C.T. et al. ATR inhibitors as a synthetic lethal therapy for tumours deficient in ARID1A. Nat Commun 7, 13837 (2016).
15	Kahn, M. Can we safely target the WNT pathway? Nat Rev Drug Discov 13, 513-32 (2014).
16	https://clinicaltrials.gov/ct2/show/NCT02478320
