# Supplementary material for: Genome-wide genetic and epigenetic analyses of pancreatic acinar cell carcinomas reveal aberrations in genome stability
Source: Nat Commun. 2017 Nov 6;8:1323. doi: 10.1038/s41467-017-01118-x (PMC5673892; doi:10.1038/s41467-017-01118-x)
Supplement: Supplementary file 14 — Supplementary Data 11 [file 41467_2017_1118_MOESM14_ESM.xlsx]

## Sheet: primer sequences qPCR
qPCR primer	gene	probe number	forward primer	reverse primer
qALB_A1_F_#54	ALB	54	acaaagatgacaacccaaacct	aagcagtgcacatcacatcaa
qACTB_A1_F_#9	ACTB	9	gctacgagctgcctgacg	ggctggaagagtgcctca
qID3_Int1_#89_F	ID3	89	aagagttacgcgaggcaatc	tccaggtaagcctcgaagtc
qARID1A_Int1_#2_F	ARID1A	2	ccctggactgaaggaactca	cacaatggcacccaactgt
qAPC_Int1_1F	APC	77	ggccattagcagtattcgatg	ccctaggcttttggctatttg
qCDKN2A_Int1_1F	CDKN2A	70	aaagttctcgcaatggcttc	agggaggtgtgggagagc

## Sheet: primer sequences MassARRAY
MassARRAY primer	Gene	location	forward primer+tag	reverse primer+tag
PCDHAC1-CpGi1-1F	PCDHAC1	promoter CpG island	aggaagagagGGGGGTTTTTGTTTTTTTAAGTTTAG	cagtaatacgactcactatagggagaaggctAAAACTACCCAAATCTTAACCTCCA
PCDHAC1-CpGi1-2F	PCDHAC1	promoter CpG island	aggaagagagAGTTGTGTAGGGTTAAAGTTGTTTG	cagtaatacgactcactatagggagaaggctATAACTTAATATCCCATTACTTCCCTC
PCDHAC2-CpGi1-1F	PCDHAC2	promoter CpG island	aggaagagagGATATTTTGTGTTAGAGGAGTAGGTATT	cagtaatacgactcactatagggagaaggctCAACACTTCCAAACTAAACAAACAAC
PCDHA9-CpGi1-1F	PCDHA9	promoter CpG island	aggaagagagGTTTGTTTTAGTTGGATTTTAAAGG	cagtaatacgactcactatagggagaaggctTCACCTCCAAATAAATACTACACTCC
PCDHB16-CpGi-1F	PCDHB16	promoter CpG island	aggaagagagGGGTTATTTGGTGATTAAGGTGG	cagtaatacgactcactatagggagaaggctTAACCAACACCACCAACCTCTACTT
PCDHB15-CpGi-1F	PCDHB15	promoter CpG island	aggaagagagTTAGTGGTGTTGGTTAAGGATAATG	cagtaatacgactcactatagggagaaggctCCAATACCACCACCAAATAAAC
PCDHGB4/GA8-CpGi1-1F	PCDHGB4+PCDHGA8	promoter CpG island	aggaagagagGTTGTTGGTTAAAGTGGAGAGTTT	cagtaatacgactcactatagggagaaggctTCCTCAACTTACTCACCAACCTA
PCDHGA12-CpGi-1F	PCDHGA12	promoter CpG island	aggaagagagTAGATATAGTTTTGGATAGGGAATAGG	cagtaatacgactcactatagggagaaggctAAAAAACTCCTCTAAAATTATTCTCTAAAA
PCDHGA12-CpGi-2F	PCDHGA12	promoter CpG island	aggaagagagTTTTAGATTTTATTTTGTATTTGGTGG	cagtaatacgactcactatagggagaaggctAATCTACAAAAAAACCTACACCCC
PCDHGB7-CpGi-1F	PCDHGB7	promoter CpG island	aggaagagagGTTAGGTTATTTGGTGATTAAGGTGG	cagtaatacgactcactatagggagaaggctCAACCCCAAACTAAAAAACCC
PCDHGC3-CpGi1-1F	PCDHGC3	promoter CpG island	aggaagagagTATTGGTTGGGATTTTGTGTGT	cagtaatacgactcactatagggagaaggctAAACCATCTCACTCAAAAACAATTC
PCDHGC3-CpGi1-2F	PCDHGC3	promoter CpG island	aggaagagagTTTATTTAGGAAATGAAATTGGAGA	cagtaatacgactcactatagggagaaggctTCAACACTAACTAAAAACTAAACTCCC
MA_CDKN2A_2_F	CDKN2A	intragenic	aggaagagagAAATTTGAGGTTAAAGATGTGTGGT	cagtaatacgactcactatagggagaaggctAACAATAAACTAACTACTAAACCAAAAAAA
MA_CDKN2A_3_F	CDKN2A	promoter CpG island	aggaagagagTGTTTTTTAAATTTTTTGGAGGGAT	cagtaatacgactcactatagggagaaggctAAAACCCAATCCTCCTTCCTTAC

## Sheet: antibodies for IHC
Name	Supplier	Ref-#	Lot-#	Source	Clonality	Clone	Device	HIER	Dilution/time	Universal Linker/HRP Multimer
APC	Sigma Aldrich	HPA013349	A57860	rabbit	poly IgG	-	Ventana BenchMark Ultra	CC1 40'	1:50 / 24'	8'/8'
ARID1A	Sigma Aldrich	HPA005456	G105716	rabbit	poly IgG	-	Ventana BenchMark Ultra	CC1 40'	1:50 / 24'	8'/8'
CDKN2A (P16)	BD Biosciences	551153	3294873	mouse	mono IgG1	G175-405	Ventana BenchMark Ultra	CC1 64'	1:50 / 24'	8'/8'
HIST1H	Sigma Aldrich	SAB4501366	210948	rabbit	poly IgG	-	Ventana BenchMark Ultra	CC1 40'	1:50 / 36'	12'/12'
ID3	Sigma Aldrich	SAB1412646	SAB1412646	mouse	mono IgG2a κ	3D3	Ventana BenchMark Ultra	CC1 40'	1:1000 / 24'	8'/8'
JAK1	Sigma Aldrich	SAB4300393	871521119	rabbit	poly IgG	-	Ventana BenchMark Ultra	CC1 40'	1:50 / 60'	12'/12'
PCDHG	NeuroMab	N159/5	443-3KS-15	mouse	mono IgG1	N159/5	Ventana BenchMark Ultra	CC1 16'	1:100 / 24'	8'/8'
SOX2	abcam	ab97959	GR196138-7	rabbit	poly IgG	-	Ventana BenchMark Ultra	CC1 40'	1:100 / 24'	8'/8'
